# Supplementary material for: Ferroptosis‐Based Peripheral Immune Dysregulation and Diagnostic Signatures in Parkinson's Disease: An RNA Transcriptomic and Single‐Cell Immune Sequencing Analysis
Source: FASEB J. 2026 Aug 2;40(15):e72144. doi: 10.1096/fj.202503867R (PMC13430149; doi:10.1096/fj.202503867R)
Supplement: Supplementary file 3 — Dataset 2. [file FSB2-40-e72144-s003.xlsx]

## Sheet: miRNA
AverageShortestPathLength	BetweennessCentrality	ClosenessCentrality	ClusteringCoefficient	Degree	Eccentricity	IsSingleNode	name	NeighborhoodConnectivity	NumberOfDirectedEdges	NumberOfUndirectedEdges	PartnerOfMultiEdgedNodePairs	Radiality	selected	SelfLoops	shared name	Stress	TopologicalCoefficient	type
2.32432	0.033433	0.430233	0	8	4	FALSE	hsa-let-7a-5p	52.5	0	8	0	0.985605	FALSE	0	hsa-let-7a-5p	83214	0.195817	miRNA
3.34535	0.00522273	0.298923	0	4	5	FALSE	hsa-mir-15a-5p	31.25	0	4	0	0.974507	FALSE	0	hsa-mir-15a-5p	6484	0.308673	miRNA
2.67868	0.013507	0.373318	0	6	4	FALSE	hsa-mir-16-5p	52.1667	0	6	0	0.981753	FALSE	0	hsa-mir-16-5p	39468	0.248382	miRNA
3.4955	0.00158395	0.286082	0	3	5	FALSE	hsa-mir-17-3p	29	0	3	0	0.972875	FALSE	0	hsa-mir-17-3p	2900	0.373333	miRNA
3.10511	0.00314134	0.32205	0	3	5	FALSE	hsa-mir-21-5p	56.3333	0	3	0	0.977118	FALSE	0	hsa-mir-21-5p	8584	0.398082	miRNA
2.98498	0.00497061	0.33501	0	3	4	FALSE	hsa-mir-25-3p	64	0	3	0	0.978424	FALSE	0	hsa-mir-25-3p	13680	0.398734	miRNA
3.63964	0	0.274752	0	1	5	FALSE	hsa-mir-31-5p	54	0	1	0	0.971308	FALSE	0	hsa-mir-31-5p	0	0	miRNA
3.14715	0.00218793	0.317748	0	2	5	FALSE	hsa-mir-32-5p	73	0	2	0	0.976661	FALSE	0	hsa-mir-32-5p	6078	0.541353	miRNA
2.87688	0.00728878	0.347599	0	3	5	FALSE	hsa-mir-92a-3p	70	0	3	0	0.979599	FALSE	0	hsa-mir-92a-3p	17980	0.389831	miRNA
2.94294	0.00547905	0.339796	0	3	4	FALSE	hsa-mir-101-3p	67.6667	0	3	0	0.978881	FALSE	0	hsa-mir-101-3p	15652	0.40404	miRNA
2.90691	0.00857497	0.344008	0	4	4	FALSE	hsa-mir-10a-5p	56.25	0	4	0	0.979273	FALSE	0	hsa-mir-10a-5p	21006	0.325	miRNA
2.69069	0.0177088	0.371652	0	6	4	FALSE	hsa-mir-34a-5p	46.8333	0	6	0	0.981623	FALSE	0	hsa-mir-34a-5p	38456	0.224673	miRNA
2.3964	0.0375169	0.417293	0	8	4	FALSE	hsa-mir-1-3p	48.875	0	8	0	0.984822	FALSE	0	hsa-mir-1-3p	72280	0.190737	miRNA
2.46246	0.025401	0.406098	0	7	4	FALSE	hsa-mir-124-3p	52	0	7	0	0.984104	FALSE	0	hsa-mir-124-3p	62916	0.211618	miRNA
3.12913	0.00482742	0.319578	0	3	5	FALSE	hsa-mir-130a-3p	54.6667	0	3	0	0.976857	FALSE	0	hsa-mir-130a-3p	10604	0.397531	miRNA
3.12913	0.00292821	0.319578	0	4	4	FALSE	hsa-mir-146a-5p	41.5	0	4	0	0.976857	FALSE	0	hsa-mir-146a-5p	8868	0.304511	miRNA
2.67267	0.0147248	0.374157	0	6	4	FALSE	hsa-mir-155-5p	51.6667	0	6	0	0.981819	FALSE	0	hsa-mir-155-5p	41720	0.244767	miRNA
3.63964	0	0.274752	0	1	5	FALSE	hsa-mir-301a-3p	54	0	1	0	0.971308	FALSE	0	hsa-mir-301a-3p	0	0	miRNA
3.63964	0	0.274752	0	1	5	FALSE	hsa-mir-363-3p	54	0	1	0	0.971308	FALSE	0	hsa-mir-363-3p	0	0	miRNA
2.57057	0.0189451	0.389019	0	6	4	FALSE	hsa-mir-374a-5p	53.3333	0	6	0	0.982929	FALSE	0	hsa-mir-374a-5p	47698	0.233631	miRNA
3.47748	0.000774921	0.287565	0	2	5	FALSE	hsa-mir-193b-3p	44	0	2	0	0.973071	FALSE	0	hsa-mir-193b-3p	2036	0.551282	miRNA
3.63964	0	0.274752	0	1	5	FALSE	hsa-mir-423-5p	54	0	1	0	0.971308	FALSE	0	hsa-mir-423-5p	0	0	miRNA
3.14715	0.00218793	0.317748	0	2	5	FALSE	hsa-mir-940	73	0	2	0	0.976661	FALSE	0	hsa-mir-940	6078	0.541353	miRNA
3.57357	0.000326862	0.279832	0	2	5	FALSE	hsa-mir-660-3p	33	0	2	0	0.972026	FALSE	0	hsa-mir-660-3p	860	0.516129	miRNA
2.94294	0.00856709	0.339796	0	5	4	FALSE	hsa-mir-147a	43.4	0	5	0	0.978881	FALSE	0	hsa-mir-147a	20490	0.260123	miRNA
2.7988	0.0131141	0.357296	0	5	4	FALSE	hsa-mir-186-5p	48.6	0	5	0	0.980448	FALSE	0	hsa-mir-186-5p	28052	0.254545	miRNA
3.04505	0.00674491	0.328402	0	4	5	FALSE	hsa-mir-221-5p	48.25	0	4	0	0.977771	FALSE	0	hsa-mir-221-5p	15232	0.319257	miRNA
2.9009	0.010961	0.34472	0	4	5	FALSE	hsa-mir-24-3p	52.75	0	4	0	0.979338	FALSE	0	hsa-mir-24-3p	20678	0.299133	miRNA
2.35435	0.0337743	0.424745	0	7	4	FALSE	hsa-mir-522-5p	54.7143	0	7	0	0.985279	FALSE	0	hsa-mir-522-5p	75716	0.207391	miRNA
2.93093	0.00509213	0.341189	0	3	4	FALSE	hsa-mir-27a-5p	69	0	3	0	0.979012	FALSE	0	hsa-mir-27a-5p	15818	0.407186	miRNA
3.1952	0.00145204	0.31297	0	2	4	FALSE	hsa-mir-141-3p	69.5	0	2	0	0.976139	FALSE	0	hsa-mir-141-3p	5044	0.552419	miRNA
3.1952	0.00145204	0.31297	0	2	4	FALSE	hsa-mir-146b-5p	69.5	0	2	0	0.976139	FALSE	0	hsa-mir-146b-5p	5044	0.552419	miRNA
3.1952	0.00145204	0.31297	0	2	4	FALSE	hsa-mir-193a-3p	69.5	0	2	0	0.976139	FALSE	0	hsa-mir-193a-3p	5044	0.552419	miRNA
2.61862	0.0187724	0.381881	0	6	4	FALSE	hsa-mir-129-2-3p	53.1667	0	6	0	0.982406	FALSE	0	hsa-mir-129-2-3p	43824	0.241512	miRNA
3.14715	0.00218793	0.317748	0	2	5	FALSE	hsa-mir-216b-5p	73	0	2	0	0.976661	FALSE	0	hsa-mir-216b-5p	6078	0.541353	miRNA
3.32733	0.00253307	0.300542	0	3	5	FALSE	hsa-mir-139-5p	41.6667	0	3	0	0.974703	FALSE	0	hsa-mir-139-5p	5328	0.398693	miRNA
3.43544	0.00081717	0.291084	0	2	5	FALSE	hsa-mir-452-3p	50	0	2	0	0.973528	FALSE	0	hsa-mir-452-3p	2388	0.576471	miRNA
3.43544	0.00081717	0.291084	0	2	5	FALSE	hsa-mir-5699-3p	50	0	2	0	0.973528	FALSE	0	hsa-mir-5699-3p	2388	0.576471	miRNA
3.31532	0.00190482	0.30163	0	2	5	FALSE	hsa-mir-145-5p	59	0	2	0	0.974834	FALSE	0	hsa-mir-145-5p	4252	0.54717	miRNA
3.57958	0.00127556	0.279362	0	2	5	FALSE	hsa-mir-2110	33	0	2	0	0.971961	FALSE	0	hsa-mir-2110	984	0.516129	miRNA
3.43544	0.00160514	0.291084	0	2	5	FALSE	hsa-mir-486-5p	47	0	2	0	0.973528	FALSE	0	hsa-mir-486-5p	2742	0.534884	miRNA
3.43544	0.00160514	0.291084	0	2	5	FALSE	hsa-mir-5008-5p	47	0	2	0	0.973528	FALSE	0	hsa-mir-5008-5p	2742	0.534884	miRNA
3.43544	0.00160514	0.291084	0	2	5	FALSE	hsa-mir-590-3p	47	0	2	0	0.973528	FALSE	0	hsa-mir-590-3p	2742	0.534884	miRNA
3.43544	0.00160514	0.291084	0	2	5	FALSE	hsa-mir-769-5p	47	0	2	0	0.973528	FALSE	0	hsa-mir-769-5p	2742	0.534884	miRNA
3.63964	0	0.274752	0	1	5	FALSE	hsa-mir-1225-5p	54	0	1	0	0.971308	FALSE	0	hsa-mir-1225-5p	0	0	miRNA
3.63964	0	0.274752	0	1	5	FALSE	hsa-mir-1275	54	0	1	0	0.971308	FALSE	0	hsa-mir-1275	0	0	miRNA
3.63964	0	0.274752	0	1	5	FALSE	hsa-mir-16-1-3p	54	0	1	0	0.971308	FALSE	0	hsa-mir-16-1-3p	0	0	miRNA
3.63964	0	0.274752	0	1	5	FALSE	hsa-mir-188-3p	54	0	1	0	0.971308	FALSE	0	hsa-mir-188-3p	0	0	miRNA
3.63964	0	0.274752	0	1	5	FALSE	hsa-mir-1914-3p	54	0	1	0	0.971308	FALSE	0	hsa-mir-1914-3p	0	0	miRNA
3.63964	0	0.274752	0	1	5	FALSE	hsa-mir-377-5p	54	0	1	0	0.971308	FALSE	0	hsa-mir-377-5p	0	0	miRNA
3.63964	0	0.274752	0	1	5	FALSE	hsa-mir-4421	54	0	1	0	0.971308	FALSE	0	hsa-mir-4421	0	0	miRNA
3.63964	0	0.274752	0	1	5	FALSE	hsa-mir-4786-3p	54	0	1	0	0.971308	FALSE	0	hsa-mir-4786-3p	0	0	miRNA
3.63964	0	0.274752	0	1	5	FALSE	hsa-mir-590-5p	54	0	1	0	0.971308	FALSE	0	hsa-mir-590-5p	0	0	miRNA
3.63964	0	0.274752	0	1	5	FALSE	hsa-mir-708-3p	54	0	1	0	0.971308	FALSE	0	hsa-mir-708-3p	0	0	miRNA
2.21021	0.0469339	0.452446	0	9	4	FALSE	hsa-let-7b-5p	49.4444	0	9	0	0.986846	FALSE	0	hsa-let-7b-5p	98460	0.1724	miRNA
3.39339	0.000368981	0.29469	0	2	4	FALSE	hsa-mir-26a-5p	50	0	2	0	0.973985	FALSE	0	hsa-mir-26a-5p	940	0.538462	miRNA
3.27327	0.00486262	0.305505	0	4	4	FALSE	hsa-mir-27a-3p	33	0	4	0	0.975291	FALSE	0	hsa-mir-27a-3p	12316	0.293578	miRNA
3.26727	0.00151947	0.306066	0	3	4	FALSE	hsa-mir-424-5p	44.6667	0	3	0	0.975356	FALSE	0	hsa-mir-424-5p	4450	0.393393	miRNA
3.86787	0	0.25854	0	1	5	FALSE	hsa-mir-28-3p	15	0	1	0	0.968828	FALSE	0	hsa-mir-28-3p	0	0	miRNA
3.71772	0.000414973	0.268982	0	2	5	FALSE	hsa-mir-497-5p	20	0	2	0	0.97046	FALSE	0	hsa-mir-497-5p	466	0.5	miRNA
3.36336	0.00113042	0.297321	0	3	4	FALSE	hsa-mir-191-5p	36	0	3	0	0.974311	FALSE	0	hsa-mir-191-5p	2538	0.368421	miRNA
3.03904	0.00446777	0.329051	0	3	5	FALSE	hsa-mir-7-5p	57	0	3	0	0.977837	FALSE	0	hsa-mir-7-5p	10166	0.373333	miRNA
3.74775	0.00011962	0.266827	0	2	5	FALSE	hsa-mir-30a-5p	19	0	2	0	0.970133	FALSE	0	hsa-mir-30a-5p	246	0.545455	miRNA
2.46847	0.0226895	0.405109	0	6	4	FALSE	hsa-let-7c-5p	59	0	6	0	0.984038	FALSE	0	hsa-let-7c-5p	55734	0.240664	miRNA
2.63063	0.0118817	0.380137	0	5	4	FALSE	hsa-let-7f-5p	60.6	0	5	0	0.982276	FALSE	0	hsa-let-7f-5p	37048	0.277209	miRNA
3.06306	0.00144445	0.326471	0	2	4	FALSE	hsa-mir-20a-5p	88.5	0	2	0	0.977575	FALSE	0	hsa-mir-20a-5p	6754	0.599315	miRNA
3.41742	0.00539346	0.292619	0	3	4	FALSE	hsa-mir-26b-5p	29.6667	0	3	0	0.973724	FALSE	0	hsa-mir-26b-5p	14798	0.333333	miRNA
2.76276	0.00717433	0.361957	0	4	4	FALSE	hsa-mir-98-5p	64.25	0	4	0	0.98084	FALSE	0	hsa-mir-98-5p	23822	0.326031	miRNA
2.7027	0.0154441	0.37	0	5	4	FALSE	hsa-mir-103a-3p	55.2	0	5	0	0.981492	FALSE	0	hsa-mir-103a-3p	32576	0.266995	miRNA
2.66667	0.0177076	0.375	0	6	4	FALSE	hsa-mir-107	49.8333	0	6	0	0.981884	FALSE	0	hsa-mir-107	37958	0.234776	miRNA
3.44144	0	0.290576	0	1	4	FALSE	hsa-mir-199a-3p	85	0	1	0	0.973463	FALSE	0	hsa-mir-199a-3p	0	0	miRNA
2.87688	0.00717767	0.347599	0	3	4	FALSE	hsa-mir-181a-5p	72.3333	0	3	0	0.979599	FALSE	0	hsa-mir-181a-5p	18592	0.405303	miRNA
2.58859	0.013965	0.386311	0	6	4	FALSE	hsa-let-7g-5p	54.3333	0	6	0	0.982733	FALSE	0	hsa-let-7g-5p	42708	0.241327	miRNA
2.58859	0.013965	0.386311	0	6	4	FALSE	hsa-let-7i-5p	54.3333	0	6	0	0.982733	FALSE	0	hsa-let-7i-5p	42708	0.241327	miRNA
2.8048	0.00676269	0.356531	0	3	4	FALSE	hsa-mir-128-3p	80.3333	0	3	0	0.980383	FALSE	0	hsa-mir-128-3p	20760	0.421986	miRNA
3.03904	0.00422679	0.329051	0	3	4	FALSE	hsa-mir-132-3p	61	0	3	0	0.977837	FALSE	0	hsa-mir-132-3p	11910	0.402685	miRNA
3.44144	0	0.290576	0	1	4	FALSE	hsa-mir-137	85	0	1	0	0.973463	FALSE	0	hsa-mir-137	0	0	miRNA
3.21321	0.00542064	0.311215	0	3	4	FALSE	hsa-mir-138-5p	45.6667	0	3	0	0.975943	FALSE	0	hsa-mir-138-5p	6626	0.372222	miRNA
2.8048	0.00676269	0.356531	0	3	4	FALSE	hsa-mir-142-3p	80.3333	0	3	0	0.980383	FALSE	0	hsa-mir-142-3p	20760	0.421986	miRNA
3.44144	0	0.290576	0	1	4	FALSE	hsa-mir-143-3p	85	0	1	0	0.973463	FALSE	0	hsa-mir-143-3p	0	0	miRNA
2.87087	0.00630721	0.348326	0	4	4	FALSE	hsa-mir-195-5p	59	0	4	0	0.979664	FALSE	0	hsa-mir-195-5p	19402	0.329545	miRNA
3.3033	0.000886316	0.302727	0	2	4	FALSE	hsa-mir-200c-3p	59.5	0	2	0	0.974964	FALSE	0	hsa-mir-200c-3p	2926	0.551887	miRNA
2.90691	0.00682361	0.344008	0	5	4	FALSE	hsa-mir-335-5p	46.6	0	5	0	0.979273	FALSE	0	hsa-mir-335-5p	18732	0.269822	miRNA
3.44144	0	0.290576	0	1	4	FALSE	hsa-mir-558	85	0	1	0	0.973463	FALSE	0	hsa-mir-558	0	0	miRNA
2.99099	0.00574213	0.334337	0	3	4	FALSE	hsa-mir-103a-2-5p	64.3333	0	3	0	0.978359	FALSE	0	hsa-mir-103a-2-5p	13892	0.403397	miRNA
2.55856	0.0147641	0.390845	0	4	4	FALSE	hsa-mir-148a-3p	77.25	0	4	0	0.983059	FALSE	0	hsa-mir-148a-3p	40928	0.33443	miRNA
3.14114	0.00172882	0.318356	0	2	4	FALSE	hsa-mir-181c-5p	76.5	0	2	0	0.976727	FALSE	0	hsa-mir-181c-5p	6192	0.567669	miRNA
3.06907	0.00369106	0.325832	0	3	4	FALSE	hsa-mir-19a-3p	59.3333	0	3	0	0.97751	FALSE	0	hsa-mir-19a-3p	10460	0.405093	miRNA
3.06907	0.00369106	0.325832	0	3	4	FALSE	hsa-mir-330-5p	59.3333	0	3	0	0.97751	FALSE	0	hsa-mir-330-5p	10460	0.405093	miRNA
2.79279	0.00611924	0.358065	0	3	4	FALSE	hsa-let-7e-5p	81.6667	0	3	0	0.980513	FALSE	0	hsa-let-7e-5p	20878	0.424561	miRNA
3.14114	0.00172882	0.318356	0	2	4	FALSE	hsa-mir-495-3p	76.5	0	2	0	0.976727	FALSE	0	hsa-mir-495-3p	6192	0.567669	miRNA
3.14114	0.00172882	0.318356	0	2	4	FALSE	hsa-mir-21-3p	76.5	0	2	0	0.976727	FALSE	0	hsa-mir-21-3p	6192	0.567669	miRNA
3.06306	0.00144445	0.326471	0	2	4	FALSE	hsa-let-7a-3p	88.5	0	2	0	0.977575	FALSE	0	hsa-let-7a-3p	6754	0.599315	miRNA
3.44144	0	0.290576	0	1	4	FALSE	hsa-let-7b-3p	85	0	1	0	0.973463	FALSE	0	hsa-let-7b-3p	0	0	miRNA
3.06306	0.00144445	0.326471	0	2	4	FALSE	hsa-let-7f-1-3p	88.5	0	2	0	0.977575	FALSE	0	hsa-let-7f-1-3p	6754	0.599315	miRNA
3.07508	0.00470062	0.325195	0	3	4	FALSE	hsa-mir-10b-5p	57	0	3	0	0.977445	FALSE	0	hsa-mir-10b-5p	10832	0.391608	miRNA
3.23724	0.00138418	0.308905	0	2	4	FALSE	hsa-mir-125b-2-3p	65.5	0	2	0	0.975682	FALSE	0	hsa-mir-125b-2-3p	4296	0.551282	miRNA
3.44144	0	0.290576	0	1	4	FALSE	hsa-mir-129-5p	85	0	1	0	0.973463	FALSE	0	hsa-mir-129-5p	0	0	miRNA
3.44144	0	0.290576	0	1	4	FALSE	hsa-mir-144-5p	85	0	1	0	0.973463	FALSE	0	hsa-mir-144-5p	0	0	miRNA
2.96697	0.00561182	0.337045	0	3	4	FALSE	hsa-mir-182-5p	65	0	3	0	0.97862	FALSE	0	hsa-mir-182-5p	14616	0.397516	miRNA
3.44144	0	0.290576	0	1	4	FALSE	hsa-mir-199b-3p	85	0	1	0	0.973463	FALSE	0	hsa-mir-199b-3p	0	0	miRNA
3.14715	0.0021222	0.317748	0	2	4	FALSE	hsa-mir-212-3p	74.5	0	2	0	0.976661	FALSE	0	hsa-mir-212-3p	6356	0.556818	miRNA
3.06306	0.00144445	0.326471	0	2	4	FALSE	hsa-mir-30a-3p	88.5	0	2	0	0.977575	FALSE	0	hsa-mir-30a-3p	6754	0.599315	miRNA
3.06306	0.00144445	0.326471	0	2	4	FALSE	hsa-mir-30e-3p	88.5	0	2	0	0.977575	FALSE	0	hsa-mir-30e-3p	6754	0.599315	miRNA
3.44144	0	0.290576	0	1	4	FALSE	hsa-mir-3611	85	0	1	0	0.973463	FALSE	0	hsa-mir-3611	0	0	miRNA
3.44144	0	0.290576	0	1	4	FALSE	hsa-mir-373-3p	85	0	1	0	0.973463	FALSE	0	hsa-mir-373-3p	0	0	miRNA
3.44144	0	0.290576	0	1	4	FALSE	hsa-mir-381-3p	85	0	1	0	0.973463	FALSE	0	hsa-mir-381-3p	0	0	miRNA
3.44144	0	0.290576	0	1	4	FALSE	hsa-mir-4708-3p	85	0	1	0	0.973463	FALSE	0	hsa-mir-4708-3p	0	0	miRNA
3.44144	0	0.290576	0	1	4	FALSE	hsa-mir-500a-3p	85	0	1	0	0.973463	FALSE	0	hsa-mir-500a-3p	0	0	miRNA
3.44144	0	0.290576	0	1	4	FALSE	hsa-mir-512-3p	85	0	1	0	0.973463	FALSE	0	hsa-mir-512-3p	0	0	miRNA
3.44144	0	0.290576	0	1	4	FALSE	hsa-mir-513b-5p	85	0	1	0	0.973463	FALSE	0	hsa-mir-513b-5p	0	0	miRNA
3.34535	0.000819642	0.298923	0	2	4	FALSE	hsa-mir-542-3p	55	0	2	0	0.974507	FALSE	0	hsa-mir-542-3p	2164	0.545455	miRNA
3.44144	0	0.290576	0	1	4	FALSE	hsa-mir-548a-3p	85	0	1	0	0.973463	FALSE	0	hsa-mir-548a-3p	0	0	miRNA
3.26727	0.00181333	0.306066	0	2	4	FALSE	hsa-mir-561-3p	62.5	0	2	0	0.975356	FALSE	0	hsa-mir-561-3p	4118	0.549107	miRNA
3.44144	0	0.290576	0	1	4	FALSE	hsa-mir-582-5p	85	0	1	0	0.973463	FALSE	0	hsa-mir-582-5p	0	0	miRNA
3.44144	0	0.290576	0	1	4	FALSE	hsa-mir-621	85	0	1	0	0.973463	FALSE	0	hsa-mir-621	0	0	miRNA
3.06306	0.00144445	0.326471	0	2	4	FALSE	hsa-mir-624-5p	88.5	0	2	0	0.977575	FALSE	0	hsa-mir-624-5p	6754	0.599315	miRNA
3.44144	0	0.290576	0	1	4	FALSE	hsa-mir-653-5p	85	0	1	0	0.973463	FALSE	0	hsa-mir-653-5p	0	0	miRNA
3.44144	0	0.290576	0	1	4	FALSE	hsa-mir-7-1-3p	85	0	1	0	0.973463	FALSE	0	hsa-mir-7-1-3p	0	0	miRNA
3.44144	0	0.290576	0	1	4	FALSE	hsa-mir-7-2-3p	85	0	1	0	0.973463	FALSE	0	hsa-mir-7-2-3p	0	0	miRNA
2.97898	0.00919639	0.335685	0	3	4	FALSE	hsa-mir-9-5p	63	0	3	0	0.978489	FALSE	0	hsa-mir-9-5p	14592	0.389937	miRNA
3.06306	0.00144445	0.326471	0	2	4	FALSE	hsa-mir-96-5p	88.5	0	2	0	0.977575	FALSE	0	hsa-mir-96-5p	6754	0.599315	miRNA
3.06306	0.00144445	0.326471	0	2	4	FALSE	hsa-mir-194-5p	88.5	0	2	0	0.977575	FALSE	0	hsa-mir-194-5p	6754	0.599315	miRNA
2.99099	0.00392559	0.334337	0	4	4	FALSE	hsa-mir-210-3p	52	0	4	0	0.978359	FALSE	0	hsa-mir-210-3p	12420	0.326923	miRNA
3.14715	0.0021222	0.317748	0	2	4	FALSE	hsa-mir-29a-3p	74.5	0	2	0	0.976661	FALSE	0	hsa-mir-29a-3p	6356	0.556818	miRNA
2.96697	0.00747274	0.337045	0	4	4	FALSE	hsa-mir-29c-3p	52	0	4	0	0.97862	FALSE	0	hsa-mir-29c-3p	17306	0.31875	miRNA
3.44144	0	0.290576	0	1	4	FALSE	hsa-mir-376a-5p	85	0	1	0	0.973463	FALSE	0	hsa-mir-376a-5p	0	0	miRNA
2.94895	0.00366906	0.339104	0	3	4	FALSE	hsa-mir-941	70.3333	0	3	0	0.978816	FALSE	0	hsa-mir-941	13410	0.422764	miRNA
3.44144	0	0.290576	0	1	4	FALSE	hsa-mir-372-3p	85	0	1	0	0.973463	FALSE	0	hsa-mir-372-3p	0	0	miRNA
2.65465	0.0194351	0.376697	0	5	4	FALSE	hsa-mir-148b-3p	57.4	0	5	0	0.982015	FALSE	0	hsa-mir-148b-3p	35752	0.267299	miRNA
2.99099	0.00486207	0.334337	0	4	4	FALSE	hsa-let-7d-5p	48.75	0	4	0	0.978359	FALSE	0	hsa-let-7d-5p	12994	0.30609	miRNA
3.40541	0	0.293651	0	1	5	FALSE	hsa-mir-199a-5p	92	0	1	0	0.973854	FALSE	0	hsa-mir-199a-5p	0	0	miRNA
3.40541	0	0.293651	0	1	5	FALSE	hsa-mir-204-5p	92	0	1	0	0.973854	FALSE	0	hsa-mir-204-5p	0	0	miRNA
3.40541	0	0.293651	0	1	5	FALSE	hsa-mir-27b-3p	92	0	1	0	0.973854	FALSE	0	hsa-mir-27b-3p	0	0	miRNA
3.40541	0	0.293651	0	1	5	FALSE	hsa-mir-140-5p	92	0	1	0	0.973854	FALSE	0	hsa-mir-140-5p	0	0	miRNA
3.40541	0	0.293651	0	1	5	FALSE	hsa-mir-376c-3p	92	0	1	0	0.973854	FALSE	0	hsa-mir-376c-3p	0	0	miRNA
3.07508	0.00294598	0.325195	0	2	5	FALSE	hsa-mir-135b-5p	80	0	2	0	0.977445	FALSE	0	hsa-mir-135b-5p	7932	0.544828	miRNA
3.37538	0.00073037	0.296263	0	2	5	FALSE	hsa-mir-1343-3p	50	0	2	0	0.974181	FALSE	0	hsa-mir-1343-3p	1262	0.515789	miRNA
3.03303	0.00401749	0.329703	0	3	5	FALSE	hsa-mir-196a-5p	61	0	3	0	0.977902	FALSE	0	hsa-mir-196a-5p	10728	0.397351	miRNA
3.07508	0.00294598	0.325195	0	2	5	FALSE	hsa-mir-196b-5p	80	0	2	0	0.977445	FALSE	0	hsa-mir-196b-5p	7932	0.544828	miRNA
3.40541	0	0.293651	0	1	5	FALSE	hsa-let-7f-2-3p	92	0	1	0	0.973854	FALSE	0	hsa-let-7f-2-3p	0	0	miRNA
3.18919	0.00196551	0.313559	0	2	4	FALSE	hsa-let-7g-3p	69	0	2	0	0.976204	FALSE	0	hsa-let-7g-3p	5214	0.544	miRNA
3.40541	0	0.293651	0	1	5	FALSE	hsa-mir-106b-5p	92	0	1	0	0.973854	FALSE	0	hsa-mir-106b-5p	0	0	miRNA
3.40541	0	0.293651	0	1	5	FALSE	hsa-mir-10a-3p	92	0	1	0	0.973854	FALSE	0	hsa-mir-10a-3p	0	0	miRNA
2.97297	0.00575261	0.336364	0	3	4	FALSE	hsa-mir-122-5p	63.3333	0	3	0	0.978555	FALSE	0	hsa-mir-122-5p	14008	0.389583	miRNA
3.40541	0	0.293651	0	1	5	FALSE	hsa-mir-1260a	92	0	1	0	0.973854	FALSE	0	hsa-mir-1260a	0	0	miRNA
3.40541	0	0.293651	0	1	5	FALSE	hsa-mir-187-5p	92	0	1	0	0.973854	FALSE	0	hsa-mir-187-5p	0	0	miRNA
3.40541	0	0.293651	0	1	5	FALSE	hsa-mir-200a-5p	92	0	1	0	0.973854	FALSE	0	hsa-mir-200a-5p	0	0	miRNA
3.09309	0.00319604	0.323301	0	2	5	FALSE	hsa-mir-216a-5p	78	0	2	0	0.977249	FALSE	0	hsa-mir-216a-5p	7650	0.542254	miRNA
3.40541	0	0.293651	0	1	5	FALSE	hsa-mir-217	92	0	1	0	0.973854	FALSE	0	hsa-mir-217	0	0	miRNA
3.24925	0.0013383	0.307763	0	2	4	FALSE	hsa-mir-29a-5p	63	0	2	0	0.975552	FALSE	0	hsa-mir-29a-5p	3730	0.53913	miRNA
3.40541	0	0.293651	0	1	5	FALSE	hsa-mir-3200-3p	92	0	1	0	0.973854	FALSE	0	hsa-mir-3200-3p	0	0	miRNA
3.40541	0	0.293651	0	1	5	FALSE	hsa-mir-330-3p	92	0	1	0	0.973854	FALSE	0	hsa-mir-330-3p	0	0	miRNA
3.18919	0.00196551	0.313559	0	2	4	FALSE	hsa-mir-331-3p	69	0	2	0	0.976204	FALSE	0	hsa-mir-331-3p	5214	0.544	miRNA
3.09309	0.00319604	0.323301	0	2	5	FALSE	hsa-mir-331-5p	78	0	2	0	0.977249	FALSE	0	hsa-mir-331-5p	7650	0.542254	miRNA
3.40541	0	0.293651	0	1	5	FALSE	hsa-mir-337-3p	92	0	1	0	0.973854	FALSE	0	hsa-mir-337-3p	0	0	miRNA
3.40541	0	0.293651	0	1	5	FALSE	hsa-mir-33a-5p	92	0	1	0	0.973854	FALSE	0	hsa-mir-33a-5p	0	0	miRNA
3.40541	0	0.293651	0	1	5	FALSE	hsa-mir-33b-5p	92	0	1	0	0.973854	FALSE	0	hsa-mir-33b-5p	0	0	miRNA
3.40541	0	0.293651	0	1	5	FALSE	hsa-mir-34a-3p	92	0	1	0	0.973854	FALSE	0	hsa-mir-34a-3p	0	0	miRNA
3.40541	0	0.293651	0	1	5	FALSE	hsa-mir-34b-5p	92	0	1	0	0.973854	FALSE	0	hsa-mir-34b-5p	0	0	miRNA
3.40541	0	0.293651	0	1	5	FALSE	hsa-mir-34c-3p	92	0	1	0	0.973854	FALSE	0	hsa-mir-34c-3p	0	0	miRNA
3.40541	0	0.293651	0	1	5	FALSE	hsa-mir-361-5p	92	0	1	0	0.973854	FALSE	0	hsa-mir-361-5p	0	0	miRNA
3.40541	0	0.293651	0	1	5	FALSE	hsa-mir-362-3p	92	0	1	0	0.973854	FALSE	0	hsa-mir-362-3p	0	0	miRNA
3.40541	0	0.293651	0	1	5	FALSE	hsa-mir-374c-5p	92	0	1	0	0.973854	FALSE	0	hsa-mir-374c-5p	0	0	miRNA
3.40541	0	0.293651	0	1	5	FALSE	hsa-mir-425-5p	92	0	1	0	0.973854	FALSE	0	hsa-mir-425-5p	0	0	miRNA
3.40541	0	0.293651	0	1	5	FALSE	hsa-mir-4485-3p	92	0	1	0	0.973854	FALSE	0	hsa-mir-4485-3p	0	0	miRNA
3.40541	0	0.293651	0	1	5	FALSE	hsa-mir-452-5p	92	0	1	0	0.973854	FALSE	0	hsa-mir-452-5p	0	0	miRNA
3.40541	0	0.293651	0	1	5	FALSE	hsa-mir-455-5p	92	0	1	0	0.973854	FALSE	0	hsa-mir-455-5p	0	0	miRNA
3.40541	0	0.293651	0	1	5	FALSE	hsa-mir-4772-5p	92	0	1	0	0.973854	FALSE	0	hsa-mir-4772-5p	0	0	miRNA
3.40541	0	0.293651	0	1	5	FALSE	hsa-mir-502-3p	92	0	1	0	0.973854	FALSE	0	hsa-mir-502-3p	0	0	miRNA
3.40541	0	0.293651	0	1	5	FALSE	hsa-mir-507	92	0	1	0	0.973854	FALSE	0	hsa-mir-507	0	0	miRNA
3.40541	0	0.293651	0	1	5	FALSE	hsa-mir-511-5p	92	0	1	0	0.973854	FALSE	0	hsa-mir-511-5p	0	0	miRNA
3.40541	0	0.293651	0	1	5	FALSE	hsa-mir-532-3p	92	0	1	0	0.973854	FALSE	0	hsa-mir-532-3p	0	0	miRNA
3.40541	0	0.293651	0	1	5	FALSE	hsa-mir-545-3p	92	0	1	0	0.973854	FALSE	0	hsa-mir-545-3p	0	0	miRNA
3.24925	0.0013383	0.307763	0	2	4	FALSE	hsa-mir-548d-3p	63	0	2	0	0.975552	FALSE	0	hsa-mir-548d-3p	3730	0.53913	miRNA
3.40541	0	0.293651	0	1	5	FALSE	hsa-mir-5581-3p	92	0	1	0	0.973854	FALSE	0	hsa-mir-5581-3p	0	0	miRNA
3.40541	0	0.293651	0	1	5	FALSE	hsa-mir-603	92	0	1	0	0.973854	FALSE	0	hsa-mir-603	0	0	miRNA
3.40541	0	0.293651	0	1	5	FALSE	hsa-mir-625-3p	92	0	1	0	0.973854	FALSE	0	hsa-mir-625-3p	0	0	miRNA
3.40541	0	0.293651	0	1	5	FALSE	hsa-mir-885-5p	92	0	1	0	0.973854	FALSE	0	hsa-mir-885-5p	0	0	miRNA
3.40541	0	0.293651	0	1	5	FALSE	hsa-mir-92b-3p	92	0	1	0	0.973854	FALSE	0	hsa-mir-92b-3p	0	0	miRNA
3.40541	0	0.293651	0	1	5	FALSE	hsa-mir-939-5p	92	0	1	0	0.973854	FALSE	0	hsa-mir-939-5p	0	0	miRNA
3.40541	0	0.293651	0	1	5	FALSE	hsa-mir-9-3p	92	0	1	0	0.973854	FALSE	0	hsa-mir-9-3p	0	0	miRNA
3.40541	0	0.293651	0	1	5	FALSE	hsa-mir-126-3p	92	0	1	0	0.973854	FALSE	0	hsa-mir-126-3p	0	0	miRNA
3.45345	0.0011359	0.289565	0	2	5	FALSE	hsa-mir-1304-5p	43.5	0	2	0	0.973332	FALSE	0	hsa-mir-1304-5p	1904	0.518293	miRNA
3.81982	0	0.261792	0	1	5	FALSE	hsa-mir-338-5p	23	0	1	0	0.96935	FALSE	0	hsa-mir-338-5p	0	0	miRNA
3.60961	0.000594211	0.277038	0	2	5	FALSE	hsa-mir-378a-3p	31.5	0	2	0	0.971635	FALSE	0	hsa-mir-378a-3p	1088	0.544643	miRNA
3.81982	0	0.261792	0	1	5	FALSE	hsa-mir-4523	23	0	1	0	0.96935	FALSE	0	hsa-mir-4523	0	0	miRNA
3.81982	0	0.261792	0	1	5	FALSE	hsa-mir-136-3p	23	0	1	0	0.96935	FALSE	0	hsa-mir-136-3p	0	0	miRNA
3.50751	0.000856127	0.285103	0	2	5	FALSE	hsa-mir-192-5p	40	0	2	0	0.972744	FALSE	0	hsa-mir-192-5p	1870	0.534247	miRNA
3.45946	0.00434434	0.289062	0	4	4	FALSE	hsa-mir-200b-3p	23.5	0	4	0	0.973267	FALSE	0	hsa-mir-200b-3p	12848	0.288462	miRNA
3.76577	0	0.26555	0	1	6	FALSE	hsa-mir-150-5p	34	0	1	0	0.969937	FALSE	0	hsa-mir-150-5p	0	0	miRNA
3.70571	0.000144976	0.269854	0	2	6	FALSE	hsa-mir-429	23	0	2	0	0.97059	FALSE	0	hsa-mir-429	418	0.52381	miRNA
3.70571	0.000144976	0.269854	0	2	6	FALSE	hsa-mir-520f-3p	23	0	2	0	0.97059	FALSE	0	hsa-mir-520f-3p	418	0.52381	miRNA
3.38138	0.00134046	0.295737	0	2	5	FALSE	hsa-mir-375	51	0	2	0	0.974115	FALSE	0	hsa-mir-375	2932	0.531915	miRNA
3.76577	0	0.26555	0	1	6	FALSE	hsa-mir-140-3p	34	0	1	0	0.969937	FALSE	0	hsa-mir-140-3p	0	0	miRNA
3.76577	0	0.26555	0	1	6	FALSE	hsa-mir-15a-3p	34	0	1	0	0.969937	FALSE	0	hsa-mir-15a-3p	0	0	miRNA
3.64565	0.000375892	0.2743	0	2	5	FALSE	hsa-mir-15b-5p	29.5	0	2	0	0.971243	FALSE	0	hsa-mir-15b-5p	906	0.57	miRNA
3.76577	0	0.26555	0	1	6	FALSE	hsa-mir-186-3p	34	0	1	0	0.969937	FALSE	0	hsa-mir-186-3p	0	0	miRNA
3.76577	0	0.26555	0	1	6	FALSE	hsa-mir-485-3p	34	0	1	0	0.969937	FALSE	0	hsa-mir-485-3p	0	0	miRNA
3.76577	0	0.26555	0	1	6	FALSE	hsa-mir-548h-3p	34	0	1	0	0.969937	FALSE	0	hsa-mir-548h-3p	0	0	miRNA
3.41742	0.00121827	0.292619	0	2	5	FALSE	hsa-mir-548z	49	0	2	0	0.973724	FALSE	0	hsa-mir-548z	2628	0.545455	miRNA
3.12913	0.00807165	0.319578	0	4	5	FALSE	hsa-mir-23b-3p	40.5	0	4	0	0.976857	FALSE	0	hsa-mir-23b-3p	11866	0.294776	miRNA
4.01201	0	0.249251	0	1	6	FALSE	hsa-mir-517a-3p	8	0	1	0	0.967261	FALSE	0	hsa-mir-517a-3p	0	0	miRNA
3.57958	0	0.279362	0	1	5	FALSE	hsa-mir-30c-5p	64	0	1	0	0.971961	FALSE	0	hsa-mir-30c-5p	0	0	miRNA
3.02703	0.0107875	0.330357	0	3	5	FALSE	hsa-mir-218-5p	57.3333	0	3	0	0.977967	FALSE	0	hsa-mir-218-5p	13744	0.368192	miRNA
3.57958	0	0.279362	0	1	5	FALSE	hsa-mir-30b-5p	64	0	1	0	0.971961	FALSE	0	hsa-mir-30b-5p	0	0	miRNA
3.57958	0	0.279362	0	1	5	FALSE	hsa-mir-378a-5p	64	0	1	0	0.971961	FALSE	0	hsa-mir-378a-5p	0	0	miRNA
3.57958	0	0.279362	0	1	5	FALSE	hsa-mir-101-5p	64	0	1	0	0.971961	FALSE	0	hsa-mir-101-5p	0	0	miRNA
3.33934	0.00210544	0.29946	0	2	5	FALSE	hsa-mir-130b-5p	55	0	2	0	0.974572	FALSE	0	hsa-mir-130b-5p	3964	0.534653	miRNA
3.57958	0	0.279362	0	1	5	FALSE	hsa-mir-1299	64	0	1	0	0.971961	FALSE	0	hsa-mir-1299	0	0	miRNA
3.57958	0	0.279362	0	1	5	FALSE	hsa-mir-138-2-3p	64	0	1	0	0.971961	FALSE	0	hsa-mir-138-2-3p	0	0	miRNA
3.57958	0	0.279362	0	1	5	FALSE	hsa-mir-152-3p	64	0	1	0	0.971961	FALSE	0	hsa-mir-152-3p	0	0	miRNA
3.57958	0	0.279362	0	1	5	FALSE	hsa-mir-190a-5p	64	0	1	0	0.971961	FALSE	0	hsa-mir-190a-5p	0	0	miRNA
3.57958	0	0.279362	0	1	5	FALSE	hsa-mir-222-5p	64	0	1	0	0.971961	FALSE	0	hsa-mir-222-5p	0	0	miRNA
3.57958	0	0.279362	0	1	5	FALSE	hsa-mir-29b-3p	64	0	1	0	0.971961	FALSE	0	hsa-mir-29b-3p	0	0	miRNA
3.57958	0	0.279362	0	1	5	FALSE	hsa-mir-302a-5p	64	0	1	0	0.971961	FALSE	0	hsa-mir-302a-5p	0	0	miRNA
3.57958	0	0.279362	0	1	5	FALSE	hsa-mir-320a	64	0	1	0	0.971961	FALSE	0	hsa-mir-320a	0	0	miRNA
3.57958	0	0.279362	0	1	5	FALSE	hsa-mir-320b	64	0	1	0	0.971961	FALSE	0	hsa-mir-320b	0	0	miRNA
3.57958	0	0.279362	0	1	5	FALSE	hsa-mir-320c	64	0	1	0	0.971961	FALSE	0	hsa-mir-320c	0	0	miRNA
3.57958	0	0.279362	0	1	5	FALSE	hsa-mir-320d	64	0	1	0	0.971961	FALSE	0	hsa-mir-320d	0	0	miRNA
3.57958	0	0.279362	0	1	5	FALSE	hsa-mir-342-3p	64	0	1	0	0.971961	FALSE	0	hsa-mir-342-3p	0	0	miRNA
3.57958	0	0.279362	0	1	5	FALSE	hsa-mir-374b-5p	64	0	1	0	0.971961	FALSE	0	hsa-mir-374b-5p	0	0	miRNA
3.57958	0	0.279362	0	1	5	FALSE	hsa-mir-4766-3p	64	0	1	0	0.971961	FALSE	0	hsa-mir-4766-3p	0	0	miRNA
3.57958	0	0.279362	0	1	5	FALSE	hsa-mir-4804-5p	64	0	1	0	0.971961	FALSE	0	hsa-mir-4804-5p	0	0	miRNA
3.57958	0	0.279362	0	1	5	FALSE	hsa-mir-5010-3p	64	0	1	0	0.971961	FALSE	0	hsa-mir-5010-3p	0	0	miRNA
3.57958	0	0.279362	0	1	5	FALSE	hsa-mir-545-5p	64	0	1	0	0.971961	FALSE	0	hsa-mir-545-5p	0	0	miRNA
3.57958	0	0.279362	0	1	5	FALSE	hsa-mir-548am-5p	64	0	1	0	0.971961	FALSE	0	hsa-mir-548am-5p	0	0	miRNA
3.57958	0	0.279362	0	1	5	FALSE	hsa-mir-548au-5p	64	0	1	0	0.971961	FALSE	0	hsa-mir-548au-5p	0	0	miRNA
3.57958	0	0.279362	0	1	5	FALSE	hsa-mir-548b-5p	64	0	1	0	0.971961	FALSE	0	hsa-mir-548b-5p	0	0	miRNA
3.57958	0	0.279362	0	1	5	FALSE	hsa-mir-548c-5p	64	0	1	0	0.971961	FALSE	0	hsa-mir-548c-5p	0	0	miRNA
3.57958	0	0.279362	0	1	5	FALSE	hsa-mir-548d-5p	64	0	1	0	0.971961	FALSE	0	hsa-mir-548d-5p	0	0	miRNA
3.57958	0	0.279362	0	1	5	FALSE	hsa-mir-548h-5p	64	0	1	0	0.971961	FALSE	0	hsa-mir-548h-5p	0	0	miRNA
3.57958	0	0.279362	0	1	5	FALSE	hsa-mir-548j-5p	64	0	1	0	0.971961	FALSE	0	hsa-mir-548j-5p	0	0	miRNA
3.57958	0	0.279362	0	1	5	FALSE	hsa-mir-548l	64	0	1	0	0.971961	FALSE	0	hsa-mir-548l	0	0	miRNA
3.57958	0	0.279362	0	1	5	FALSE	hsa-mir-548o-5p	64	0	1	0	0.971961	FALSE	0	hsa-mir-548o-5p	0	0	miRNA
3.57958	0	0.279362	0	1	5	FALSE	hsa-mir-622	64	0	1	0	0.971961	FALSE	0	hsa-mir-622	0	0	miRNA
3.57958	0	0.279362	0	1	5	FALSE	hsa-mir-651-5p	64	0	1	0	0.971961	FALSE	0	hsa-mir-651-5p	0	0	miRNA
3.57958	0	0.279362	0	1	5	FALSE	hsa-mir-888-3p	64	0	1	0	0.971961	FALSE	0	hsa-mir-888-3p	0	0	miRNA
3.68168	0	0.271615	0	1	5	FALSE	hsa-mir-214-3p	46	0	1	0	0.970851	FALSE	0	hsa-mir-214-3p	0	0	miRNA
3.35736	0.00115797	0.297853	0	2	5	FALSE	hsa-mir-197-3p	57	0	2	0	0.974377	FALSE	0	hsa-mir-197-3p	3218	0.571429	miRNA
3.35736	0.00115797	0.297853	0	2	5	FALSE	hsa-mir-23a-3p	57	0	2	0	0.974377	FALSE	0	hsa-mir-23a-3p	3218	0.571429	miRNA
3.17117	0.00486107	0.315341	0	3	5	FALSE	hsa-mir-3065-3p	51.3333	0	3	0	0.9764	FALSE	0	hsa-mir-3065-3p	9218	0.393229	miRNA
3.68168	0	0.271615	0	1	5	FALSE	hsa-mir-1179	46	0	1	0	0.970851	FALSE	0	hsa-mir-1179	0	0	miRNA
3.68168	0	0.271615	0	1	5	FALSE	hsa-mir-1229-3p	46	0	1	0	0.970851	FALSE	0	hsa-mir-1229-3p	0	0	miRNA
3.68168	0	0.271615	0	1	5	FALSE	hsa-mir-221-3p	46	0	1	0	0.970851	FALSE	0	hsa-mir-221-3p	0	0	miRNA
3.68168	0	0.271615	0	1	5	FALSE	hsa-mir-222-3p	46	0	1	0	0.970851	FALSE	0	hsa-mir-222-3p	0	0	miRNA
3.68168	0	0.271615	0	1	5	FALSE	hsa-mir-3177-5p	46	0	1	0	0.970851	FALSE	0	hsa-mir-3177-5p	0	0	miRNA
3.68168	0	0.271615	0	1	5	FALSE	hsa-mir-3194-5p	46	0	1	0	0.970851	FALSE	0	hsa-mir-3194-5p	0	0	miRNA
3.68168	0	0.271615	0	1	5	FALSE	hsa-mir-450b-5p	46	0	1	0	0.970851	FALSE	0	hsa-mir-450b-5p	0	0	miRNA
3.68168	0	0.271615	0	1	5	FALSE	hsa-mir-493-3p	46	0	1	0	0.970851	FALSE	0	hsa-mir-493-3p	0	0	miRNA
3.68168	0	0.271615	0	1	5	FALSE	hsa-mir-5690	46	0	1	0	0.970851	FALSE	0	hsa-mir-5690	0	0	miRNA
3.68168	0	0.271615	0	1	5	FALSE	hsa-mir-638	46	0	1	0	0.970851	FALSE	0	hsa-mir-638	0	0	miRNA
3.68168	0	0.271615	0	1	5	FALSE	hsa-mir-665	46	0	1	0	0.970851	FALSE	0	hsa-mir-665	0	0	miRNA
3.68168	0	0.271615	0	1	5	FALSE	hsa-mir-873-5p	46	0	1	0	0.970851	FALSE	0	hsa-mir-873-5p	0	0	miRNA
3.68168	0	0.271615	0	1	5	FALSE	hsa-mir-203a-3p	46	0	1	0	0.970851	FALSE	0	hsa-mir-203a-3p	0	0	miRNA
3.68168	0	0.271615	0	1	5	FALSE	hsa-mir-205-5p	46	0	1	0	0.970851	FALSE	0	hsa-mir-205-5p	0	0	miRNA
3.55556	0	0.28125	0	1	5	FALSE	hsa-mir-296-5p	68	0	1	0	0.972222	FALSE	0	hsa-mir-296-5p	0	0	miRNA
3.55556	0	0.28125	0	1	5	FALSE	hsa-mir-224-3p	68	0	1	0	0.972222	FALSE	0	hsa-mir-224-3p	0	0	miRNA
3.55556	0	0.28125	0	1	5	FALSE	hsa-mir-23c	68	0	1	0	0.972222	FALSE	0	hsa-mir-23c	0	0	miRNA
3.55556	0	0.28125	0	1	5	FALSE	hsa-mir-1305	68	0	1	0	0.972222	FALSE	0	hsa-mir-1305	0	0	miRNA
3.55556	0	0.28125	0	1	5	FALSE	hsa-mir-1306-5p	68	0	1	0	0.972222	FALSE	0	hsa-mir-1306-5p	0	0	miRNA
3.55556	0	0.28125	0	1	5	FALSE	hsa-mir-130a-5p	68	0	1	0	0.972222	FALSE	0	hsa-mir-130a-5p	0	0	miRNA
3.55556	0	0.28125	0	1	5	FALSE	hsa-mir-138-1-3p	68	0	1	0	0.972222	FALSE	0	hsa-mir-138-1-3p	0	0	miRNA
3.55556	0	0.28125	0	1	5	FALSE	hsa-mir-183-5p	68	0	1	0	0.972222	FALSE	0	hsa-mir-183-5p	0	0	miRNA
3.48949	0.00246076	0.286575	0	2	5	FALSE	hsa-mir-185-5p	40	0	2	0	0.97294	FALSE	0	hsa-mir-185-5p	1362	0.506494	miRNA
3.55556	0	0.28125	0	1	5	FALSE	hsa-mir-18a-3p	68	0	1	0	0.972222	FALSE	0	hsa-mir-18a-3p	0	0	miRNA
3.55556	0	0.28125	0	1	5	FALSE	hsa-mir-18a-5p	68	0	1	0	0.972222	FALSE	0	hsa-mir-18a-5p	0	0	miRNA
3.55556	0	0.28125	0	1	5	FALSE	hsa-mir-196a-3p	68	0	1	0	0.972222	FALSE	0	hsa-mir-196a-3p	0	0	miRNA
3.55556	0	0.28125	0	1	5	FALSE	hsa-mir-1976	68	0	1	0	0.972222	FALSE	0	hsa-mir-1976	0	0	miRNA
3.55556	0	0.28125	0	1	5	FALSE	hsa-mir-19a-5p	68	0	1	0	0.972222	FALSE	0	hsa-mir-19a-5p	0	0	miRNA
3.55556	0	0.28125	0	1	5	FALSE	hsa-mir-19b-1-5p	68	0	1	0	0.972222	FALSE	0	hsa-mir-19b-1-5p	0	0	miRNA
3.43544	0.0011426	0.291084	0	2	5	FALSE	hsa-mir-19b-3p	46.5	0	2	0	0.973528	FALSE	0	hsa-mir-19b-3p	2104	0.52907	miRNA
3.55556	0	0.28125	0	1	5	FALSE	hsa-mir-326	68	0	1	0	0.972222	FALSE	0	hsa-mir-326	0	0	miRNA
3.55556	0	0.28125	0	1	5	FALSE	hsa-mir-361-3p	68	0	1	0	0.972222	FALSE	0	hsa-mir-361-3p	0	0	miRNA
3.55556	0	0.28125	0	1	5	FALSE	hsa-mir-4425	68	0	1	0	0.972222	FALSE	0	hsa-mir-4425	0	0	miRNA
3.55556	0	0.28125	0	1	5	FALSE	hsa-mir-505-5p	68	0	1	0	0.972222	FALSE	0	hsa-mir-505-5p	0	0	miRNA
3.55556	0	0.28125	0	1	5	FALSE	hsa-mir-625-5p	68	0	1	0	0.972222	FALSE	0	hsa-mir-625-5p	0	0	miRNA
3.55556	0	0.28125	0	1	5	FALSE	hsa-mir-627-5p	68	0	1	0	0.972222	FALSE	0	hsa-mir-627-5p	0	0	miRNA
3.55556	0	0.28125	0	1	5	FALSE	hsa-mir-671-5p	68	0	1	0	0.972222	FALSE	0	hsa-mir-671-5p	0	0	miRNA
3.55556	0	0.28125	0	1	5	FALSE	hsa-mir-93-3p	68	0	1	0	0.972222	FALSE	0	hsa-mir-93-3p	0	0	miRNA
3.2973	0.00619466	0.303279	0	3	5	FALSE	hsa-mir-942-5p	40	0	3	0	0.975029	FALSE	0	hsa-mir-942-5p	5740	0.361111	miRNA
3.55556	0	0.28125	0	1	5	FALSE	hsa-mir-494-3p	68	0	1	0	0.972222	FALSE	0	hsa-mir-494-3p	0	0	miRNA
3.55556	0	0.28125	0	1	5	FALSE	hsa-mir-302a-3p	68	0	1	0	0.972222	FALSE	0	hsa-mir-302a-3p	0	0	miRNA
3.55556	0	0.28125	0	1	5	FALSE	hsa-mir-302b-3p	68	0	1	0	0.972222	FALSE	0	hsa-mir-302b-3p	0	0	miRNA
3.55556	0	0.28125	0	1	5	FALSE	hsa-mir-302c-3p	68	0	1	0	0.972222	FALSE	0	hsa-mir-302c-3p	0	0	miRNA
3.55556	0	0.28125	0	1	5	FALSE	hsa-mir-302d-3p	68	0	1	0	0.972222	FALSE	0	hsa-mir-302d-3p	0	0	miRNA
3.55556	0	0.28125	0	1	5	FALSE	hsa-mir-302e	68	0	1	0	0.972222	FALSE	0	hsa-mir-302e	0	0	miRNA
3.55556	0	0.28125	0	1	5	FALSE	hsa-mir-324-5p	68	0	1	0	0.972222	FALSE	0	hsa-mir-324-5p	0	0	miRNA
3.55556	0	0.28125	0	1	5	FALSE	hsa-mir-652-3p	68	0	1	0	0.972222	FALSE	0	hsa-mir-652-3p	0	0	miRNA
3.59159	0.00106443	0.278428	0	2	5	FALSE	hsa-mir-423-3p	32.5	0	2	0	0.971831	FALSE	0	hsa-mir-423-3p	1338	0.525	miRNA
3.72372	0	0.268548	0	1	5	FALSE	hsa-mir-455-3p	40	0	1	0	0.970394	FALSE	0	hsa-mir-455-3p	0	0	miRNA
3.72372	0	0.268548	0	1	5	FALSE	hsa-mir-125a-5p	40	0	1	0	0.970394	FALSE	0	hsa-mir-125a-5p	0	0	miRNA
3.72372	0	0.268548	0	1	5	FALSE	hsa-mir-125b-5p	40	0	1	0	0.970394	FALSE	0	hsa-mir-125b-5p	0	0	miRNA
3.72372	0	0.268548	0	1	5	FALSE	hsa-mir-1307-3p	40	0	1	0	0.970394	FALSE	0	hsa-mir-1307-3p	0	0	miRNA
3.72372	0	0.268548	0	1	5	FALSE	hsa-mir-133a-3p	40	0	1	0	0.970394	FALSE	0	hsa-mir-133a-3p	0	0	miRNA
3.72372	0	0.268548	0	1	5	FALSE	hsa-mir-133b	40	0	1	0	0.970394	FALSE	0	hsa-mir-133b	0	0	miRNA
3.72372	0	0.268548	0	1	5	FALSE	hsa-mir-212-5p	40	0	1	0	0.970394	FALSE	0	hsa-mir-212-5p	0	0	miRNA
3.72372	0	0.268548	0	1	5	FALSE	hsa-mir-218-1-3p	40	0	1	0	0.970394	FALSE	0	hsa-mir-218-1-3p	0	0	miRNA
3.72372	0	0.268548	0	1	5	FALSE	hsa-mir-2682-5p	40	0	1	0	0.970394	FALSE	0	hsa-mir-2682-5p	0	0	miRNA
3.72372	0	0.268548	0	1	5	FALSE	hsa-mir-328-3p	40	0	1	0	0.970394	FALSE	0	hsa-mir-328-3p	0	0	miRNA
3.72372	0	0.268548	0	1	5	FALSE	hsa-mir-3615	40	0	1	0	0.970394	FALSE	0	hsa-mir-3615	0	0	miRNA
3.72372	0	0.268548	0	1	5	FALSE	hsa-mir-520a-5p	40	0	1	0	0.970394	FALSE	0	hsa-mir-520a-5p	0	0	miRNA
3.72372	0	0.268548	0	1	5	FALSE	hsa-mir-629-3p	40	0	1	0	0.970394	FALSE	0	hsa-mir-629-3p	0	0	miRNA
3.72372	0	0.268548	0	1	5	FALSE	hsa-mir-758-3p	40	0	1	0	0.970394	FALSE	0	hsa-mir-758-3p	0	0	miRNA
3.72372	0	0.268548	0	1	5	FALSE	hsa-mir-877-3p	40	0	1	0	0.970394	FALSE	0	hsa-mir-877-3p	0	0	miRNA
3.72372	0	0.268548	0	1	5	FALSE	hsa-mir-378b	40	0	1	0	0.970394	FALSE	0	hsa-mir-378b	0	0	miRNA
3.72372	0	0.268548	0	1	5	FALSE	hsa-mir-378c	40	0	1	0	0.970394	FALSE	0	hsa-mir-378c	0	0	miRNA
3.72372	0	0.268548	0	1	5	FALSE	hsa-mir-532-5p	40	0	1	0	0.970394	FALSE	0	hsa-mir-532-5p	0	0	miRNA
3.90991	0	0.25576	0	1	6	FALSE	hsa-mir-1537-3p	12	0	1	0	0.968371	FALSE	0	hsa-mir-1537-3p	0	0	miRNA
3.90991	0	0.25576	0	1	6	FALSE	hsa-mir-22-3p	12	0	1	0	0.968371	FALSE	0	hsa-mir-22-3p	0	0	miRNA
3.90991	0	0.25576	0	1	6	FALSE	hsa-mir-320e	12	0	1	0	0.968371	FALSE	0	hsa-mir-320e	0	0	miRNA
3.90991	0	0.25576	0	1	6	FALSE	hsa-mir-484	12	0	1	0	0.968371	FALSE	0	hsa-mir-484	0	0	miRNA
3.90991	0	0.25576	0	1	6	FALSE	hsa-mir-561-5p	12	0	1	0	0.968371	FALSE	0	hsa-mir-561-5p	0	0	miRNA
3.81982	0	0.261792	0	1	5	FALSE	hsa-mir-1285-3p	25	0	1	0	0.96935	FALSE	0	hsa-mir-1285-3p	0	0	miRNA
3.81982	0	0.261792	0	1	5	FALSE	hsa-mir-1291	25	0	1	0	0.96935	FALSE	0	hsa-mir-1291	0	0	miRNA
3.81982	0	0.261792	0	1	5	FALSE	hsa-mir-185-3p	25	0	1	0	0.96935	FALSE	0	hsa-mir-185-3p	0	0	miRNA
3.81982	0	0.261792	0	1	5	FALSE	hsa-mir-4690-5p	25	0	1	0	0.96935	FALSE	0	hsa-mir-4690-5p	0	0	miRNA
3.81982	0	0.261792	0	1	5	FALSE	hsa-mir-503-5p	25	0	1	0	0.96935	FALSE	0	hsa-mir-503-5p	0	0	miRNA
2.64264	0.150437	0.378409	0	54	4	FALSE	NF2	2.96296	0	54	0	0.982145	FALSE	0	NF2	331700	0.150997	gene
2.87087	0.0167007	0.348326	0	15	4	FALSE	CAPG	4.33333	0	15	0	0.979664	FALSE	0	CAPG	36104	0.238095	gene
2.44444	0.261911	0.409091	0	85	3	FALSE	PTGS2	2.90588	0	85	0	0.9843	FALSE	0	PTGS2	689436	0.127059	gene
2.40841	0.312173	0.415212	0	92	4	FALSE	TGFBR1	2.5	0	92	0	0.984691	FALSE	0	TGFBR1	679066	0.107143	gene
2.82282	0.0354218	0.354255	0	23	4	FALSE	TLR4	4.52174	0	23	0	0.980187	FALSE	0	TLR4	82772	0.251553	gene
2.76877	0.0725978	0.361171	0	34	5	FALSE	MYB	3.26471	0	34	0	0.980774	FALSE	0	MYB	158924	0.174208	gene
3.01502	0.00799625	0.331673	0	8	5	FALSE	GPX2	3.625	0	8	0	0.978098	FALSE	0	GPX2	12924	0.2625	gene
4.08408	0.000127833	0.244853	0	2	5	FALSE	NOX3	3.5	0	2	0	0.966477	FALSE	0	NOX3	336	0.5	gene
3.95796	0.000118844	0.252656	0	2	5	FALSE	MAP1LC3C	3.5	0	2	0	0.967848	FALSE	0	MAP1LC3C	400	0.5	gene
2.58258	0.220918	0.387209	0	64	4	FALSE	ATM	2.34375	0	64	0	0.982798	FALSE	0	ATM	391412	0.103365	gene
2.68468	0.127358	0.372483	0	46	4	FALSE	ATF4	3.17391	0	46	0	0.981688	FALSE	0	ATF4	274294	0.15528	gene
2.55856	0.223831	0.390845	0	68	4	FALSE	ELAVL1	2.63235	0	68	0	0.983059	FALSE	0	ELAVL1	461572	0.125566	gene
2.72673	0.127132	0.36674	0	40	4	FALSE	RPL8	2.525	0	40	0	0.981231	FALSE	0	RPL8	175996	0.117308	gene
2.91291	0.0327332	0.343299	0	12	5	FALSE	PHKG2	2.66667	0	12	0	0.979207	FALSE	0	PHKG2	20476	0.151515	gene
2.82282	0.0490879	0.354255	0	25	4	FALSE	PML	3.28	0	25	0	0.980187	FALSE	0	PML	88302	0.19	gene
2.97297	0.00800565	0.336364	0	12	5	FALSE	ALOX5	4.66667	0	12	0	0.978555	FALSE	0	ALOX5	23126	0.333333	gene

## Sheet: TF
AverageShortestPathLength	BetweennessCentrality	ClosenessCentrality	ClusteringCoefficient	Degree	Eccentricity	IsSingleNode	name	NeighborhoodConnectivity	NumberOfDirectedEdges	NumberOfUndirectedEdges	PartnerOfMultiEdgedNodePairs	Radiality	selected	SelfLoops	shared name	Stress	TopologicalCoefficient
2.52055	0.110317	0.396739	0	10	3	FALSE	NOX3	4.6	0	10	0	0.891389	FALSE	0	NOX3	5376	0.24
3.50685	0	0.285156	0	1	4	FALSE	NKX3-1	10	0	1	0	0.820939	FALSE	0	NKX3-1	0	0
3.09589	0.00945233	0.323009	0	3	4	FALSE	JUND	10	0	3	0	0.850294	FALSE	0	JUND	396	0.409091
2.24658	0.204377	0.445122	0	10	4	FALSE	FOXC1	9.2	0	10	0	0.910959	FALSE	0	FOXC1	8952	0.178261
2.71233	0.0468922	0.368687	0	6	4	FALSE	GATA2	9.16667	0	6	0	0.877691	FALSE	0	GATA2	1876	0.247475
3.06849	0.0170679	0.325893	0	4	4	FALSE	FOXL1	8.25	0	4	0	0.85225	FALSE	0	FOXL1	1110	0.329545
2.93151	0.0280091	0.341121	0	4	4	FALSE	PPARG	9.75	0	4	0	0.862035	FALSE	0	PPARG	1892	0.324074
2.41096	0.114361	0.414773	0	8	4	FALSE	E2F1	9.5	0	8	0	0.899217	FALSE	0	E2F1	4894	0.202381
2.82192	0.0664503	0.354369	0	5	4	FALSE	HINFP	9.6	0	5	0	0.869863	FALSE	0	HINFP	2948	0.286667
3.09589	0.0136746	0.323009	0	3	4	FALSE	USF2	10.6667	0	3	0	0.850294	FALSE	0	USF2	1050	0.439394
3.28767	0.00483999	0.304167	0	2	4	FALSE	SREBF1	10	0	2	0	0.836595	FALSE	0	SREBF1	408	0.5625
2.73973	0.0443539	0.365	0	7	5	FALSE	CAPG	4.28571	0	7	0	0.875734	FALSE	0	CAPG	2200	0.252747
3.39726	0.00152375	0.294355	0	2	4	FALSE	SRY	8.5	0	2	0	0.828767	FALSE	0	SRY	110	0.625
3.06849	0.0157271	0.325893	0	4	4	FALSE	HNF4A	8	0	4	0	0.85225	FALSE	0	HNF4A	638	0.318182
3.17808	0.00988171	0.314655	0	3	4	FALSE	TP53	9	0	3	0	0.844423	FALSE	0	TP53	494	0.421053
3.09589	0.0188898	0.323009	0	3	4	FALSE	FOXF2	9.33333	0	3	0	0.850294	FALSE	0	FOXF2	1204	0.378788
2.63014	0.111529	0.380208	0	10	5	FALSE	GPX2	3.7	0	10	0	0.883562	FALSE	0	GPX2	3642	0.192857
2.84932	0.0337094	0.350962	0	4	4	FALSE	JUN	10.25	0	4	0	0.867906	FALSE	0	JUN	1370	0.308333
3.61644	0	0.276515	0	1	6	FALSE	HOXA5	10	0	1	0	0.813112	FALSE	0	HOXA5	0	0
3.06849	0.0323724	0.325893	0	4	4	FALSE	NFIC	7.75	0	4	0	0.85225	FALSE	0	NFIC	1284	0.306818
3.26027	0.00349272	0.306723	0	2	4	FALSE	E2F6	10	0	2	0	0.838552	FALSE	0	E2F6	162	0.529412
3.61644	0	0.276515	0	1	6	FALSE	SOX10	10	0	1	0	0.813112	FALSE	0	SOX10	0	0
3.0137	0.0809505	0.331818	0	7	5	FALSE	TLR4	3.57143	0	7	0	0.856164	FALSE	0	TLR4	3496	0.257143
3.36986	0.00419309	0.296748	0	2	4	FALSE	NR2F1	8.5	0	2	0	0.830724	FALSE	0	NR2F1	246	0.576923
2.82192	0.0446038	0.354369	0	5	4	FALSE	YY1	8.2	0	5	0	0.869863	FALSE	0	YY1	1978	0.24
3.83562	0.00210287	0.260714	0	2	6	FALSE	PRDM1	6	0	2	0	0.797456	FALSE	0	PRDM1	56	0.555556
4	0	0.25	0	1	6	FALSE	RUNX2	7	0	1	0	0.785714	FALSE	0	RUNX2	0	0
4	0	0.25	0	1	6	FALSE	NR3C1	7	0	1	0	0.785714	FALSE	0	NR3C1	0	0
2.54795	0.134524	0.392473	0	10	4	FALSE	ALOX5	3.7	0	10	0	0.889432	FALSE	0	ALOX5	4126	0.192857
3.53425	0	0.282946	0	1	5	FALSE	SP1	10	0	1	0	0.818982	FALSE	0	SP1	0	0
3.17808	0.00961198	0.314655	0	3	4	FALSE	TFAP2A	8.33333	0	3	0	0.844423	FALSE	0	TFAP2A	494	0.385965
3.53425	0	0.282946	0	1	5	FALSE	ELK1	10	0	1	0	0.818982	FALSE	0	ELK1	0	0
3.20548	0.00410387	0.311966	0	2	4	FALSE	EGR1	12	0	2	0	0.842466	FALSE	0	EGR1	152	0.578947
3.53425	0	0.282946	0	1	5	FALSE	E2F4	10	0	1	0	0.818982	FALSE	0	E2F4	0	0
2.84932	0.144265	0.350962	0	12	5	FALSE	PHKG2	2.58333	0	12	0	0.867906	FALSE	0	PHKG2	6638	0.158333
3.23288	0.00915038	0.309322	0	2	4	FALSE	ARID3A	10.5	0	2	0	0.840509	FALSE	0	ARID3A	590	0.527778
3.83562	0	0.260714	0	1	6	FALSE	STAT3	12	0	1	0	0.797456	FALSE	0	STAT3	0	0
3.42466	0.00558289	0.292	0	2	6	FALSE	GATA3	9	0	2	0	0.82681	FALSE	0	GATA3	290	0.5
2.60274	0.0899526	0.384211	0	5	4	FALSE	NFKB1	11.2	0	5	0	0.885519	FALSE	0	NFKB1	3582	0.268421
3.56164	0.0033737	0.280769	0	2	6	FALSE	MAX	11	0	2	0	0.817025	FALSE	0	MAX	176	0.625
3.83562	0	0.260714	0	1	6	FALSE	TEAD1	12	0	1	0	0.797456	FALSE	0	TEAD1	0	0
3.83562	0	0.260714	0	1	6	FALSE	ESR1	12	0	1	0	0.797456	FALSE	0	ESR1	0	0
3.56164	0.0033737	0.280769	0	2	6	FALSE	TP63	11	0	2	0	0.817025	FALSE	0	TP63	176	0.625
2.68493	0.0780809	0.372449	0	9	5	FALSE	ELAVL1	3.55556	0	9	0	0.879648	FALSE	0	ELAVL1	3048	0.196581
3.39726	0.00385911	0.294355	0	2	6	FALSE	PRRX2	9.5	0	2	0	0.828767	FALSE	0	PRRX2	222	0.566667
3.20548	0.00338507	0.311966	0	2	4	FALSE	NKX2-5	11.5	0	2	0	0.842466	FALSE	0	NKX2-5	154	0.552632
3.06849	0.0113512	0.325893	0	4	4	FALSE	CREB1	8.75	0	4	0	0.85225	FALSE	0	CREB1	590	0.352273
3.20548	0.00338507	0.311966	0	2	4	FALSE	FOXA1	11.5	0	2	0	0.842466	FALSE	0	FOXA1	154	0.552632
3.28767	0.00284968	0.304167	0	2	4	FALSE	SREBF2	9.5	0	2	0	0.836595	FALSE	0	SREBF2	134	0.53125
2.76712	0.127735	0.361386	0	10	5	FALSE	ATM	3.7	0	10	0	0.873777	FALSE	0	ATM	5652	0.207692
3.75342	0	0.266423	0	1	6	FALSE	PDX1	10	0	1	0	0.803327	FALSE	0	PDX1	0	0
3.75342	0	0.266423	0	1	6	FALSE	BRCA1	10	0	1	0	0.803327	FALSE	0	BRCA1	0	0
3.64384	0.0028646	0.274436	0	2	6	FALSE	PAX2	7.5	0	2	0	0.811155	FALSE	0	PAX2	94	0.541667
3.75342	0	0.266423	0	1	6	FALSE	ELF5	10	0	1	0	0.803327	FALSE	0	ELF5	0	0
2.41096	0.179289	0.414773	0	14	3	FALSE	MYB	3.64286	0	14	0	0.899217	FALSE	0	MYB	5828	0.17619
3.39726	0	0.294355	0	1	4	FALSE	NKX3-2	14	0	1	0	0.828767	FALSE	0	NKX3-2	0	0
3.39726	0	0.294355	0	1	4	FALSE	POU2F2	14	0	1	0	0.828767	FALSE	0	POU2F2	0	0
3.23288	0.00242493	0.309322	0	2	4	FALSE	KLF5	12	0	2	0	0.840509	FALSE	0	KLF5	126	0.611111
2.9863	0.0116556	0.334862	0	4	4	FALSE	RELA	10	0	4	0	0.858121	FALSE	0	RELA	624	0.36
3.39726	0	0.294355	0	1	4	FALSE	STAT1	14	0	1	0	0.828767	FALSE	0	STAT1	0	0
2.82192	0.0415252	0.354369	0	6	5	FALSE	TGFBR1	4	0	6	0	0.869863	FALSE	0	TGFBR1	1692	0.272727
3.53425	0.00130402	0.282946	0	2	5	FALSE	SRF	5.5	0	2	0	0.818982	FALSE	0	SRF	78	0.5625
3.58904	0.00202865	0.278626	0	2	6	FALSE	TFAP2C	8	0	2	0	0.815068	FALSE	0	TFAP2C	114	0.583333
2.84932	0.0278333	0.350962	0	6	5	FALSE	PTGS2	4.66667	0	6	0	0.867906	FALSE	0	PTGS2	1456	0.305556
2.52055	0.0991083	0.396739	0	10	3	FALSE	RPL8	4.6	0	10	0	0.891389	FALSE	0	RPL8	4642	0.24
3.50685	0	0.285156	0	1	4	FALSE	NRF1	10	0	1	0	0.820939	FALSE	0	NRF1	0	0
2.60274	0.0910528	0.384211	0	10	5	FALSE	NF2	3.8	0	10	0	0.885519	FALSE	0	NF2	2988	0.2
3.58904	0	0.278626	0	1	6	FALSE	MEF2A	10	0	1	0	0.815068	FALSE	0	MEF2A	0	0
3.36986	0.00477297	0.296748	0	2	4	FALSE	ELK4	7.5	0	2	0	0.830724	FALSE	0	ELK4	222	0.5
3.06849	0.0302018	0.325893	0	5	5	FALSE	ATF4	3.8	0	5	0	0.85225	FALSE	0	ATF4	1516	0.28
2.90411	0.0245322	0.34434	0	5	5	FALSE	PML	4.2	0	5	0	0.863992	FALSE	0	PML	892	0.266667
2.90411	0.104688	0.34434	0	10	5	FALSE	MAP1LC3C	2.7	0	10	0	0.863992	FALSE	0	MAP1LC3C	4284	0.188889
3.89041	0	0.257042	0	1	6	FALSE	USF1	10	0	1	0	0.793542	FALSE	0	USF1	0	0
3.89041	0	0.257042	0	1	6	FALSE	IRF2	10	0	1	0	0.793542	FALSE	0	IRF2	0	0

## Sheet: RBP
AverageShortestPathLength	BetweennessCentrality	ClosenessCentrality	ClusteringCoefficient	Degree	Eccentricity	IsSingleNode	name	NeighborhoodConnectivity	NumberOfDirectedEdges	NumberOfUndirectedEdges	PartnerOfMultiEdgedNodePairs	Radiality	selected	SelfLoops	shared name	Stress	TopologicalCoefficient	type
1.95283	0.00170141	0.512077	0.0714286	28	3	FALSE	ALOX5	18.0357	0	28	0	0.995063	FALSE	0	ALOX5	922	0.0929676	mRNA
1.08962	0.167797	0.917749	0.0807427	195	2	FALSE	ELAVL1	16.9637	0	194	0	0.999536	FALSE	1	ELAVL1	47026	0.0800176	mRNA
1.22642	0.109415	0.815385	0.0109558	173	3	FALSE	ATF4	10.5896	0	173	0	0.998827	FALSE	0	ATF4	64592	0.0543174	mRNA
1.24057	0.10761	0.806084	0.011162	174	3	FALSE	ATM	10.7126	0	174	0	0.998754	FALSE	0	ATM	64468	0.0550717	mRNA
1.63208	0.0229623	0.612717	0.0208287	95	3	FALSE	CAPG	12.7158	0	95	0	0.996725	FALSE	0	CAPG	12466	0.065491	mRNA
2.56132	0.00429715	0.390424	0	39	3	FALSE	GPX2	10.1282	0	39	0	0.99191	FALSE	0	GPX2	1482	0.608547	mRNA
2.04717	9.95104e-05	0.488479	0.25	8	3	FALSE	MAP1LC3C	34.375	0	8	0	0.994574	FALSE	0	MAP1LC3C	54	0.177191	mRNA
1.5	0.0446686	0.666667	0.0161157	121	3	FALSE	MYB	11.7521	0	121	0	0.997409	FALSE	0	MYB	27238	0.0604499	mRNA
1.24057	0.102915	0.806084	0.0111574	173	3	FALSE	NF2	10.763	0	173	0	0.998754	FALSE	0	NF2	57126	0.0553006	mRNA
1.89151	0.0138868	0.528678	0.048583	39	3	FALSE	NOX3	15.1282	0	39	0	0.995381	FALSE	0	NOX3	6880	0.0777161	mRNA
1.38679	0.0614658	0.721088	0.0135123	147	3	FALSE	PHKG2	11.3197	0	147	0	0.997996	FALSE	0	PHKG2	30260	0.058314	mRNA
1.39623	0.0599699	0.716216	0.0136905	143	3	FALSE	PML	11.4965	0	143	0	0.997947	FALSE	0	PML	36964	0.0591522	mRNA
1.83019	0.0066999	0.546392	0.037037	54	3	FALSE	PTGS2	14.6111	0	54	0	0.995699	FALSE	0	PTGS2	3476	0.075315	mRNA
1.18396	0.138732	0.844622	0.0104199	179	3	FALSE	RPL8	10.3408	0	179	0	0.999047	FALSE	0	RPL8	79550	0.0529574	mRNA
1.31604	0.0817503	0.759857	0.0122489	157	3	FALSE	TGFBR1	11.0701	0	157	0	0.998362	FALSE	0	TGFBR1	51398	0.0568652	mRNA
1.75	0.0155717	0.571429	0.028133	69	3	FALSE	TLR4	13.5797	0	69	0	0.996114	FALSE	0	TLR4	12196	0.0698491	mRNA
1.98113	5.12202e-05	0.504762	0.285714	7	3	FALSE	ALKBH5	146.429	0	7	0	0.994916	FALSE	0	ALKBH5	366	0.700615	RBP
1.9434	0.000361325	0.514563	0.142857	14	3	FALSE	ALYREF	122.429	0	14	0	0.995112	FALSE	0	ALYREF	1320	0.582993	RBP
1.96226	0.000243808	0.509615	0.194444	9	3	FALSE	APOBEC3G	137.444	0	9	0	0.995014	FALSE	0	APOBEC3G	2382	0.653968	RBP
1.95755	0.000111196	0.510843	0.181818	11	3	FALSE	CELF2	134.455	0	11	0	0.995039	FALSE	0	CELF2	848	0.64026	RBP
1.95755	0.000114043	0.510843	0.181818	11	3	FALSE	CHTOP	140.182	0	11	0	0.995039	FALSE	0	CHTOP	874	0.667532	RBP
1.99528	6.57982e-05	0.501182	0.285714	7	3	FALSE	CPSF2	125	0	7	0	0.994843	FALSE	0	CPSF2	278	0.606796	RBP
1.96226	9.71078e-05	0.509615	0.2	10	3	FALSE	CPSF3	142.1	0	10	0	0.995014	FALSE	0	CPSF3	712	0.676667	RBP
1.95283	0.000130271	0.512077	0.166667	12	3	FALSE	CPSF4	136.417	0	12	0	0.995063	FALSE	0	CPSF4	986	0.649603	RBP
1.95755	0.000104079	0.510843	0.181818	11	3	FALSE	DDX5	143.909	0	11	0	0.995039	FALSE	0	DDX5	874	0.685281	RBP
1.96698	8.78609e-05	0.508393	0.222222	9	3	FALSE	EIF3B	139.222	0	9	0	0.99499	FALSE	0	EIF3B	660	0.662963	RBP
1.96698	8.21417e-05	0.508393	0.222222	9	3	FALSE	EIF3D	142.111	0	9	0	0.99499	FALSE	0	EIF3D	608	0.67672	RBP
1.96226	8.92143e-05	0.509615	0.2	10	3	FALSE	FTO	148.8	0	10	0	0.995014	FALSE	0	FTO	766	0.708571	RBP
1.94811	0.000333411	0.513317	0.151515	12	3	FALSE	HNRNPA1	135.167	0	12	0	0.995087	FALSE	0	HNRNPA1	3360	0.643254	RBP
1.95283	0.000304756	0.512077	0.163636	11	3	FALSE	HNRNPK	138.818	0	11	0	0.995063	FALSE	0	HNRNPK	3098	0.660606	RBP
1.93868	0.000258257	0.515815	0.142857	14	3	FALSE	HNRNPL	124.643	0	14	0	0.995136	FALSE	0	HNRNPL	1468	0.590724	RBP
1.9434	0.000222333	0.514563	0.153846	13	3	FALSE	IGF2BP2	130.077	0	13	0	0.995112	FALSE	0	IGF2BP2	1344	0.616478	RBP
1.93396	0.000475022	0.517073	0.131868	14	2	FALSE	LIN28B	122.5	0	14	0	0.995161	FALSE	0	LIN28B	3874	0.58023	RBP
1.95283	0.000133858	0.512077	0.166667	12	3	FALSE	MBNL1	137.667	0	12	0	0.995063	FALSE	0	MBNL1	1082	0.655556	RBP
1.94811	0.00016247	0.513317	0.153846	13	3	FALSE	METTL3	131.231	0	13	0	0.995087	FALSE	0	METTL3	1200	0.624908	RBP
1.94811	0.00016247	0.513317	0.153846	13	3	FALSE	RBM39	131.231	0	13	0	0.995087	FALSE	0	RBM39	1200	0.624908	RBP
1.95283	0.000133858	0.512077	0.166667	12	3	FALSE	RBMX	137.667	0	12	0	0.995063	FALSE	0	RBMX	1082	0.655556	RBP
1.94811	0.00016247	0.513317	0.153846	13	3	FALSE	SRSF2	131.231	0	13	0	0.995087	FALSE	0	SRSF2	1200	0.624908	RBP
1.94811	0.000210195	0.513317	0.166667	12	3	FALSE	SRSF3	123.417	0	12	0	0.995087	FALSE	0	SRSF3	1080	0.584913	RBP
1.94811	0.00016247	0.513317	0.153846	13	3	FALSE	SRSF6	131.231	0	13	0	0.995087	FALSE	0	SRSF6	1200	0.624908	RBP
1.93396	0.00049268	0.517073	0.131868	14	2	FALSE	TAF15	120.643	0	14	0	0.995161	FALSE	0	TAF15	3938	0.571429	RBP
1.9434	0.000222333	0.514563	0.153846	13	3	FALSE	TARDBP	130.077	0	13	0	0.995112	FALSE	0	TARDBP	1344	0.616478	RBP
1.94811	0.00016247	0.513317	0.153846	13	3	FALSE	UPF1	131.231	0	13	0	0.995087	FALSE	0	UPF1	1200	0.624908	RBP
1.95755	8.34192e-05	0.510843	0.181818	11	3	FALSE	ACIN1	146.273	0	11	0	0.995039	FALSE	0	ACIN1	874	0.696537	RBP
2.12736	1.89855e-06	0.470067	0	2	4	FALSE	AIFM1	176	0	2	0	0.994159	FALSE	0	AIFM1	20	0.94086	RBP
1.97642	0.000162435	0.505967	0.238095	7	3	FALSE	APOBEC3F	148	0	7	0	0.994941	FALSE	0	APOBEC3F	1846	0.70745	RBP
1.96698	4.83445e-05	0.508393	0.222222	9	3	FALSE	ATXN2	162.222	0	9	0	0.99499	FALSE	0	ATXN2	660	0.772487	RBP
1.9717	0.000188171	0.507177	0.214286	8	3	FALSE	AUH	146.125	0	8	0	0.994965	FALSE	0	AUH	2122	0.698565	RBP
1.96698	0.000195318	0.508393	0.214286	8	3	FALSE	BCCIP	154.375	0	8	0	0.99499	FALSE	0	BCCIP	2254	0.734524	RBP
1.96698	4.83445e-05	0.508393	0.222222	9	3	FALSE	CAPRIN1	162.222	0	9	0	0.99499	FALSE	0	CAPRIN1	660	0.772487	RBP
1.95283	0.00014188	0.512077	0.181818	11	3	FALSE	CDK1	140.182	0	11	0	0.995063	FALSE	0	CDK1	1036	0.664369	RBP
1.94811	0.000162017	0.513317	0.166667	12	3	FALSE	CNBP	138.583	0	12	0	0.995087	FALSE	0	CNBP	1222	0.656793	RBP
1.94811	0.000159757	0.513317	0.166667	12	3	FALSE	CPSF1	137.333	0	12	0	0.995087	FALSE	0	CPSF1	1118	0.650869	RBP
1.96226	6.04206e-05	0.509615	0.2	10	3	FALSE	CPSF6	155.5	0	10	0	0.995014	FALSE	0	CPSF6	764	0.740476	RBP
1.97642	2.83685e-05	0.505967	0.285714	7	3	FALSE	CPSF7	170.857	0	7	0	0.994941	FALSE	0	CPSF7	388	0.813605	RBP
1.98113	5.21363e-05	0.504762	0.222222	9	3	FALSE	CSTF2	142.556	0	9	0	0.994916	FALSE	0	CSTF2	514	0.688674	RBP
1.95283	0.000141874	0.512077	0.181818	11	3	FALSE	CSTF2T	141.182	0	11	0	0.995063	FALSE	0	CSTF2T	1000	0.669108	RBP
1.96226	7.97944e-05	0.509615	0.2	10	3	FALSE	CTCF	146.2	0	10	0	0.995014	FALSE	0	CTCF	794	0.69619	RBP
1.96698	5.75581e-05	0.508393	0.222222	9	3	FALSE	DAP3	149.444	0	9	0	0.99499	FALSE	0	DAP3	570	0.71164	RBP
1.97642	3.01414e-05	0.505967	0.285714	7	3	FALSE	DCP1B	170.286	0	7	0	0.994941	FALSE	0	DCP1B	420	0.810884	RBP
1.96226	7.02868e-05	0.509615	0.2	10	3	FALSE	DDX21	150.3	0	10	0	0.995014	FALSE	0	DDX21	792	0.715714	RBP
1.95755	8.34192e-05	0.510843	0.181818	11	3	FALSE	DDX3X	146.273	0	11	0	0.995039	FALSE	0	DDX3X	874	0.696537	RBP
1.96698	4.83445e-05	0.508393	0.222222	9	3	FALSE	DDX42	162.222	0	9	0	0.99499	FALSE	0	DDX42	660	0.772487	RBP
1.95283	0.000129446	0.512077	0.181818	11	3	FALSE	DDX54	144.909	0	11	0	0.995063	FALSE	0	DDX54	1002	0.686773	RBP
1.96226	8.34908e-05	0.509615	0.2	10	3	FALSE	DDX6	141	0	10	0	0.995014	FALSE	0	DDX6	786	0.671429	RBP
1.95755	8.54658e-05	0.510843	0.181818	11	3	FALSE	DGCR8	147.636	0	11	0	0.995039	FALSE	0	DGCR8	966	0.70303	RBP
1.95283	0.000129446	0.512077	0.181818	11	3	FALSE	DICER1	144.909	0	11	0	0.995063	FALSE	0	DICER1	1002	0.686773	RBP
1.95755	8.54658e-05	0.510843	0.181818	11	3	FALSE	EIF3A	147.636	0	11	0	0.995039	FALSE	0	EIF3A	966	0.70303	RBP
1.95755	0.000256327	0.510843	0.2	10	3	FALSE	EIF3G	124.6	0	10	0	0.995039	FALSE	0	EIF3G	814	0.590521	RBP
1.9717	3.7003e-05	0.507177	0.25	8	3	FALSE	EIF4A1	167.375	0	8	0	0.994965	FALSE	0	EIF4A1	514	0.797024	RBP
1.96226	6.87821e-05	0.509615	0.2	10	3	FALSE	EIF4A3	148.8	0	10	0	0.995014	FALSE	0	EIF4A3	710	0.708571	RBP
1.98113	2.64291e-05	0.504762	0.285714	7	3	FALSE	EIF4E	168.857	0	7	0	0.994916	FALSE	0	EIF4E	358	0.807929	RBP
1.96226	6.04206e-05	0.509615	0.2	10	3	FALSE	EIF4G2	155.5	0	10	0	0.995014	FALSE	0	EIF4G2	764	0.740476	RBP
1.95755	9.98313e-05	0.510843	0.181818	11	3	FALSE	ELAVL3	139.182	0	11	0	0.995039	FALSE	0	ELAVL3	958	0.662771	RBP
1.94811	0.000175204	0.513317	0.166667	12	3	FALSE	EWSR1	135.167	0	12	0	0.995087	FALSE	0	EWSR1	1218	0.6406	RBP
1.95755	0.000112925	0.510843	0.2	10	3	FALSE	EXOSC10	149.9	0	10	0	0.995039	FALSE	0	EXOSC10	888	0.710427	RBP
2.0283	1.58688e-06	0.493023	0.666667	3	3	FALSE	EXOSC4	179.667	0	3	0	0.994672	FALSE	0	EXOSC4	20	0.885057	RBP
1.96226	0.000224992	0.509615	0.194444	9	3	FALSE	FAM120A	150.222	0	9	0	0.995014	FALSE	0	FAM120A	2610	0.714815	RBP
1.99528	1.23103e-05	0.501182	0.4	5	3	FALSE	FBL	173.2	0	5	0	0.994843	FALSE	0	FBL	172	0.832692	RBP
1.95755	9.36522e-05	0.510843	0.181818	11	3	FALSE	FIP1L1	141.545	0	11	0	0.995039	FALSE	0	FIP1L1	900	0.674026	RBP
1.97642	0.0001639	0.505967	0.238095	7	3	FALSE	FKBP4	154	0	7	0	0.994941	FALSE	0	FKBP4	1870	0.736159	RBP
1.95283	0.000129446	0.512077	0.181818	11	3	FALSE	FMR1	144.909	0	11	0	0.995063	FALSE	0	FMR1	1002	0.686773	RBP
1.95755	8.54658e-05	0.510843	0.181818	11	3	FALSE	FUS	147.636	0	11	0	0.995039	FALSE	0	FUS	966	0.70303	RBP
1.96226	6.04206e-05	0.509615	0.2	10	3	FALSE	FXR1	155.5	0	10	0	0.995014	FALSE	0	FXR1	764	0.740476	RBP
1.96226	6.04206e-05	0.509615	0.2	10	3	FALSE	FXR2	155.5	0	10	0	0.995014	FALSE	0	FXR2	764	0.740476	RBP
1.96698	5.96575e-05	0.508393	0.222222	9	3	FALSE	G3BP1	154	0	9	0	0.99499	FALSE	0	G3BP1	690	0.733333	RBP
1.96698	4.83445e-05	0.508393	0.222222	9	3	FALSE	G3BP2	162.222	0	9	0	0.99499	FALSE	0	G3BP2	660	0.772487	RBP
1.9717	3.7003e-05	0.507177	0.25	8	3	FALSE	GEMIN5	167.375	0	8	0	0.994965	FALSE	0	GEMIN5	514	0.797024	RBP
1.9717	3.83586e-05	0.507177	0.25	8	3	FALSE	GNL3	164.625	0	8	0	0.994965	FALSE	0	GNL3	514	0.783929	RBP
1.96226	0.000236986	0.509615	0.177778	10	3	FALSE	GTF2F1	142	0	10	0	0.995014	FALSE	0	GTF2F1	2702	0.678947	RBP
2.03302	2.76624e-05	0.491879	0	6	4	FALSE	HDLBP	153.333	0	6	0	0.994648	FALSE	0	HDLBP	328	0.781197	RBP
1.95283	0.00014188	0.512077	0.181818	11	3	FALSE	HEXIM1	140.182	0	11	0	0.995063	FALSE	0	HEXIM1	1036	0.664369	RBP
1.94811	0.000287383	0.513317	0.153846	13	3	FALSE	HNRNPA2B1	129.692	0	13	0	0.995087	FALSE	0	HNRNPA2B1	1200	0.617582	RBP
1.9717	3.83198e-05	0.507177	0.25	8	3	FALSE	HNRNPC	161.375	0	8	0	0.994965	FALSE	0	HNRNPC	476	0.768452	RBP
1.94811	0.000331217	0.513317	0.163636	11	2	FALSE	HNRNPD	139.818	0	11	0	0.995087	FALSE	0	HNRNPD	3234	0.662215	RBP
1.96698	4.83445e-05	0.508393	0.222222	9	3	FALSE	HNRNPF	162.222	0	9	0	0.99499	FALSE	0	HNRNPF	660	0.772487	RBP
1.9717	3.7003e-05	0.507177	0.25	8	3	FALSE	HNRNPH1	167.375	0	8	0	0.994965	FALSE	0	HNRNPH1	514	0.797024	RBP
1.96226	6.04206e-05	0.509615	0.2	10	3	FALSE	HNRNPM	155.5	0	10	0	0.995014	FALSE	0	HNRNPM	764	0.740476	RBP
1.9434	0.000354339	0.514563	0.141026	13	3	FALSE	HNRNPU	132.077	0	13	0	0.995112	FALSE	0	HNRNPU	3730	0.628571	RBP
1.99057	0.000127303	0.50237	0.266667	6	3	FALSE	HNRNPUL1	143.667	0	6	0	0.994868	FALSE	0	HNRNPUL1	1414	0.693237	RBP
1.9434	0.000375598	0.514563	0.151515	12	2	FALSE	IGF2BP1	129.583	0	12	0	0.995112	FALSE	0	IGF2BP1	3476	0.613744	RBP
1.93868	0.000419788	0.515815	0.141026	13	2	FALSE	IGF2BP3	127.769	0	13	0	0.995136	FALSE	0	IGF2BP3	3772	0.605177	RBP
1.9717	4.68558e-05	0.507177	0.222222	9	3	FALSE	ILF3	155.333	0	9	0	0.994965	FALSE	0	ILF3	576	0.743222	RBP
2.07075	1.12337e-05	0.482916	0	4	4	FALSE	KHDRBS1	157.5	0	4	0	0.994452	FALSE	0	KHDRBS1	138	0.810881	RBP
1.96226	6.99799e-05	0.509615	0.2	10	3	FALSE	LARP4B	151.4	0	10	0	0.995014	FALSE	0	LARP4B	766	0.720952	RBP
1.96698	0.000195318	0.508393	0.214286	8	3	FALSE	LARP7	154.375	0	8	0	0.99499	FALSE	0	LARP7	2254	0.734524	RBP
1.94811	0.000483588	0.513317	0.151515	12	3	FALSE	LIN28A	125.75	0	12	0	0.995087	FALSE	0	LIN28A	3182	0.598413	RBP
2.17925	2.74461e-06	0.458874	0	2	4	FALSE	MATR3	121	0	2	0	0.99389	FALSE	0	MATR3	28	0.674157	RBP
1.96698	7.82471e-05	0.508393	0.181818	11	3	FALSE	MBNL2	136.273	0	11	0	0.99499	FALSE	0	MBNL2	758	0.655157	RBP
1.96698	0.000164496	0.508393	0.222222	9	3	FALSE	METTL1	149.667	0	9	0	0.99499	FALSE	0	METTL1	612	0.712698	RBP
1.98585	0.000148745	0.503563	0.266667	6	3	FALSE	METTL14	115.333	0	6	0	0.994892	FALSE	0	METTL14	1218	0.553686	RBP
2.05189	1.41284e-05	0.487356	0	4	4	FALSE	MKRN1	174.75	0	4	0	0.99455	FALSE	0	MKRN1	186	0.891026	RBP
1.98113	4.03957e-05	0.504762	0.25	8	3	FALSE	MSI1	150.375	0	8	0	0.994916	FALSE	0	MSI1	490	0.722957	RBP
1.95755	8.54658e-05	0.510843	0.181818	11	3	FALSE	MSI2	147.636	0	11	0	0.995039	FALSE	0	MSI2	966	0.70303	RBP
1.93868	0.000404077	0.515815	0.141026	13	2	FALSE	MTDH	129.769	0	13	0	0.995136	FALSE	0	MTDH	3710	0.614655	RBP
1.9717	3.7003e-05	0.507177	0.25	8	3	FALSE	NCBP3	167.375	0	8	0	0.994965	FALSE	0	NCBP3	514	0.797024	RBP
1.96698	4.95525e-05	0.508393	0.222222	9	3	FALSE	NONO	156.889	0	9	0	0.99499	FALSE	0	NONO	612	0.74709	RBP
2	1.17886e-05	0.5	0.4	5	3	FALSE	NOP56	167.8	0	5	0	0.994819	FALSE	0	NOP56	138	0.810628	RBP
1.98113	5.57383e-05	0.504762	0.333333	6	3	FALSE	NOP58	155.167	0	6	0	0.994916	FALSE	0	NOP58	340	0.738889	RBP
1.96698	4.83445e-05	0.508393	0.222222	9	3	FALSE	NPM1	162.222	0	9	0	0.99499	FALSE	0	NPM1	660	0.772487	RBP
1.95283	0.000110884	0.512077	0.166667	12	3	FALSE	NUDT16L1	139.833	0	12	0	0.995063	FALSE	0	NUDT16L1	1082	0.665873	RBP
1.96226	6.04206e-05	0.509615	0.2	10	3	FALSE	NUDT21	155.5	0	10	0	0.995014	FALSE	0	NUDT21	764	0.740476	RBP
1.98585	1.92691e-05	0.503563	0.333333	6	3	FALSE	NUMA1	173.167	0	6	0	0.994892	FALSE	0	NUMA1	256	0.828549	RBP
1.9717	0.000190378	0.507177	0.214286	8	3	FALSE	PCBP2	152.625	0	8	0	0.994965	FALSE	0	PCBP2	2200	0.729665	RBP
1.99057	1.41284e-05	0.50237	0.4	5	3	FALSE	POLR2A	178.4	0	5	0	0.994868	FALSE	0	POLR2A	186	0.853589	RBP
1.94811	0.000316684	0.513317	0.151515	12	3	FALSE	PRPF8	138.583	0	12	0	0.995087	FALSE	0	PRPF8	3522	0.659524	RBP
1.95283	0.000285587	0.512077	0.163636	11	3	FALSE	PTBP1	141.182	0	11	0	0.995063	FALSE	0	PTBP1	3144	0.671861	RBP
1.97642	2.83685e-05	0.505967	0.285714	7	3	FALSE	PUS10	170.857	0	7	0	0.994941	FALSE	0	PUS10	388	0.813605	RBP
1.96698	4.83445e-05	0.508393	0.222222	9	3	FALSE	PUS7	162.222	0	9	0	0.99499	FALSE	0	PUS7	660	0.772487	RBP
1.9434	0.000354339	0.514563	0.141026	13	3	FALSE	QKI	132.077	0	13	0	0.995112	FALSE	0	QKI	3730	0.628571	RBP
1.96698	4.78367e-05	0.508393	0.222222	9	3	FALSE	RANGAP1	159.333	0	9	0	0.99499	FALSE	0	RANGAP1	608	0.75873	RBP
1.96698	0.000228749	0.508393	0.177778	10	3	FALSE	RBFOX2	141.5	0	10	0	0.99499	FALSE	0	RBFOX2	2676	0.679808	RBP
1.97642	3.61926e-05	0.505967	0.25	8	3	FALSE	RBM10	162.875	0	8	0	0.994941	FALSE	0	RBM10	484	0.779306	RBP
1.96226	6.04206e-05	0.509615	0.2	10	3	FALSE	RBM15	155.5	0	10	0	0.995014	FALSE	0	RBM15	764	0.740476	RBP
1.96226	6.04206e-05	0.509615	0.2	10	3	FALSE	RBM15B	155.5	0	10	0	0.995014	FALSE	0	RBM15B	764	0.740476	RBP
1.94811	0.000325697	0.513317	0.166667	12	3	FALSE	RBM20	131.333	0	12	0	0.995087	FALSE	0	RBM20	1218	0.622433	RBP
1.9717	3.83586e-05	0.507177	0.25	8	3	FALSE	RBM22	164.625	0	8	0	0.994965	FALSE	0	RBM22	514	0.783929	RBP
1.96698	4.83445e-05	0.508393	0.222222	9	3	FALSE	RBM27	162.222	0	9	0	0.99499	FALSE	0	RBM27	660	0.772487	RBP
1.9717	5.85148e-05	0.507177	0.25	8	3	FALSE	RBM47	146.5	0	8	0	0.994965	FALSE	0	RBM47	540	0.697619	RBP
1.95283	0.000110884	0.512077	0.166667	12	3	FALSE	RBM7	139.833	0	12	0	0.995063	FALSE	0	RBM7	1082	0.665873	RBP
1.9434	0.000194749	0.514563	0.153846	13	3	FALSE	RBPMS	132.077	0	13	0	0.995112	FALSE	0	RBPMS	1344	0.625957	RBP
1.95283	0.000110884	0.512077	0.166667	12	3	FALSE	RC3H1	139.833	0	12	0	0.995063	FALSE	0	RC3H1	1082	0.665873	RBP
2.03302	2.20949e-05	0.491879	0	5	4	FALSE	RNF219	171.2	0	5	0	0.994648	FALSE	0	RNF219	300	0.868367	RBP
1.99057	1.67275e-05	0.50237	0.333333	6	3	FALSE	RNMT	165.333	0	6	0	0.994868	FALSE	0	RNMT	232	0.794872	RBP
1.96698	7.82471e-05	0.508393	0.181818	11	3	FALSE	RNPS1	136.273	0	11	0	0.99499	FALSE	0	RNPS1	758	0.655157	RBP
1.9717	4.94095e-05	0.507177	0.25	8	3	FALSE	RRBP1	149.75	0	8	0	0.994965	FALSE	0	RRBP1	472	0.713095	RBP
1.9717	3.7003e-05	0.507177	0.25	8	3	FALSE	RTCB	167.375	0	8	0	0.994965	FALSE	0	RTCB	514	0.797024	RBP
2.09906	5.46965e-06	0.476404	0	3	4	FALSE	SAFB2	157.667	0	3	0	0.994305	FALSE	0	SAFB2	60	0.824561	RBP
2	1.61986e-05	0.5	0.333333	6	3	FALSE	SBDS	151.333	0	6	0	0.994819	FALSE	0	SBDS	170	0.734628	RBP
1.94811	0.000162017	0.513317	0.166667	12	3	FALSE	SCAF4	138.583	0	12	0	0.995087	FALSE	0	SCAF4	1222	0.656793	RBP
1.95283	0.00014188	0.512077	0.181818	11	3	FALSE	SCAF8	140.182	0	11	0	0.995063	FALSE	0	SCAF8	1036	0.664369	RBP
1.97642	0.0001639	0.505967	0.238095	7	3	FALSE	SF3A3	154	0	7	0	0.994941	FALSE	0	SF3A3	1870	0.736159	RBP
1.97642	0.0001639	0.505967	0.238095	7	3	FALSE	SF3B4	154	0	7	0	0.994941	FALSE	0	SF3B4	1870	0.736159	RBP
1.9717	4.16667e-05	0.507177	0.25	8	3	FALSE	SFPQ	158.125	0	8	0	0.994965	FALSE	0	SFPQ	508	0.752976	RBP
2.05189	1.64521e-05	0.487356	0	5	4	FALSE	SIRT7	163	0	5	0	0.99455	FALSE	0	SIRT7	210	0.835052	RBP
1.96226	6.04206e-05	0.509615	0.2	10	3	FALSE	SLBP	155.5	0	10	0	0.995014	FALSE	0	SLBP	764	0.740476	RBP
1.95755	0.000251715	0.510843	0.177778	10	3	FALSE	SLTM	149.9	0	10	0	0.995039	FALSE	0	SLTM	2946	0.713333	RBP
1.9717	3.7003e-05	0.507177	0.25	8	3	FALSE	SMN1	167.375	0	8	0	0.994965	FALSE	0	SMN1	514	0.797024	RBP
1.97642	0.0001639	0.505967	0.238095	7	3	FALSE	SMNDC1	154	0	7	0	0.994941	FALSE	0	SMNDC1	1870	0.736159	RBP
1.95283	0.000277582	0.512077	0.163636	11	3	FALSE	SND1	144.909	0	11	0	0.995063	FALSE	0	SND1	3204	0.68961	RBP
2.03302	2.20949e-05	0.491879	0	5	4	FALSE	SNRPA	171.2	0	5	0	0.994648	FALSE	0	SNRPA	300	0.868367	RBP
1.96226	7.97944e-05	0.509615	0.2	10	3	FALSE	SOX2	146.2	0	10	0	0.995014	FALSE	0	SOX2	794	0.69619	RBP
1.96226	6.99799e-05	0.509615	0.2	10	3	FALSE	SRRM4	151.4	0	10	0	0.995014	FALSE	0	SRRM4	766	0.720952	RBP
1.95283	0.000277582	0.512077	0.163636	11	3	FALSE	SRSF1	144.909	0	11	0	0.995063	FALSE	0	SRSF1	3204	0.68961	RBP
1.95283	0.000110884	0.512077	0.166667	12	3	FALSE	SRSF5	139.833	0	12	0	0.995063	FALSE	0	SRSF5	1082	0.665873	RBP
1.95755	0.000258116	0.510843	0.177778	10	3	FALSE	SRSF7	144.7	0	10	0	0.995039	FALSE	0	SRSF7	2900	0.688571	RBP
1.94811	0.000325921	0.513317	0.163636	11	2	FALSE	SRSF9	129.455	0	11	0	0.995087	FALSE	0	SRSF9	2992	0.613098	RBP
1.95283	0.000110884	0.512077	0.166667	12	3	FALSE	SSB	139.833	0	12	0	0.995063	FALSE	0	SSB	1082	0.665873	RBP
1.95755	8.54658e-05	0.510843	0.181818	11	3	FALSE	TARBP2	147.636	0	11	0	0.995039	FALSE	0	TARBP2	966	0.70303	RBP
1.96226	0.000223271	0.509615	0.194444	9	3	FALSE	TIA1	153.111	0	9	0	0.995014	FALSE	0	TIA1	2608	0.728571	RBP
1.96698	4.83445e-05	0.508393	0.222222	9	3	FALSE	TNRC6A	162.222	0	9	0	0.99499	FALSE	0	TNRC6A	660	0.772487	RBP
1.9717	4.02545e-05	0.507177	0.25	8	3	FALSE	TOP3B	160.875	0	8	0	0.994965	FALSE	0	TOP3B	508	0.766071	RBP
1.95283	0.000277582	0.512077	0.163636	11	3	FALSE	TRA2A	144.909	0	11	0	0.995063	FALSE	0	TRA2A	3204	0.68961	RBP
1.9717	4.02545e-05	0.507177	0.25	8	3	FALSE	TRA2B	160.875	0	8	0	0.994965	FALSE	0	TRA2B	508	0.766071	RBP
1.9717	4.94095e-05	0.507177	0.25	8	3	FALSE	TRIM25	149.75	0	8	0	0.994965	FALSE	0	TRIM25	472	0.713095	RBP
1.9717	4.05912e-05	0.507177	0.25	8	3	FALSE	TROVE2	164.125	0	8	0	0.994965	FALSE	0	TROVE2	556	0.781548	RBP
1.96226	6.04206e-05	0.509615	0.2	10	3	FALSE	U2AF1	155.5	0	10	0	0.995014	FALSE	0	U2AF1	764	0.740476	RBP
1.95283	0.000277582	0.512077	0.163636	11	3	FALSE	U2AF2	144.909	0	11	0	0.995063	FALSE	0	U2AF2	3204	0.68961	RBP
1.95283	0.000110884	0.512077	0.166667	12	3	FALSE	UNK	139.833	0	12	0	0.995063	FALSE	0	UNK	1082	0.665873	RBP
1.9717	3.7003e-05	0.507177	0.25	8	3	FALSE	WDR33	167.375	0	8	0	0.994965	FALSE	0	WDR33	514	0.797024	RBP
1.95755	8.54658e-05	0.510843	0.181818	11	3	FALSE	WDR4	147.636	0	11	0	0.995039	FALSE	0	WDR4	966	0.70303	RBP
1.97642	8.1743e-05	0.505967	0.25	8	3	FALSE	WTAP	136.75	0	8	0	0.994941	FALSE	0	WTAP	500	0.654306	RBP
1.94811	0.000316888	0.513317	0.166667	12	3	FALSE	YBX1	129.167	0	12	0	0.995087	FALSE	0	YBX1	1150	0.612164	RBP
1.96698	4.83445e-05	0.508393	0.222222	9	3	FALSE	YTHDC2	162.222	0	9	0	0.99499	FALSE	0	YTHDC2	660	0.772487	RBP
1.93868	0.000408157	0.515815	0.141026	13	2	FALSE	YTHDF1	130.923	0	13	0	0.995136	FALSE	0	YTHDF1	3838	0.620124	RBP
1.95283	0.000284402	0.512077	0.163636	11	3	FALSE	YTHDF2	140.182	0	11	0	0.995063	FALSE	0	YTHDF2	3156	0.6671	RBP
1.96226	0.000223271	0.509615	0.194444	9	3	FALSE	YTHDF3	153.111	0	9	0	0.995014	FALSE	0	YTHDF3	2608	0.728571	RBP
1.9717	3.83586e-05	0.507177	0.25	8	3	FALSE	YWHAG	164.625	0	8	0	0.994965	FALSE	0	YWHAG	514	0.783929	RBP
1.96226	6.99799e-05	0.509615	0.2	10	3	FALSE	ZC3H7B	151.4	0	10	0	0.995014	FALSE	0	ZC3H7B	766	0.720952	RBP
2.00943	6.65877e-06	0.497653	0.5	4	3	FALSE	ZCCHC4	160	0	4	0	0.99477	FALSE	0	ZCCHC4	62	0.776699	RBP
2.02358	4.63149e-06	0.494172	0.5	4	3	FALSE	ADAR	166.75	0	4	0	0.994696	FALSE	0	ADAR	74	0.821429	RBP
2.00472	2.27768e-05	0.498824	0.285714	7	3	FALSE	DHX9	143.571	0	7	0	0.994794	FALSE	0	DHX9	218	0.703782	RBP
1.96698	8.55319e-05	0.508393	0.25	8	3	FALSE	DKC1	133.125	0	8	0	0.99499	FALSE	0	DKC1	524	0.630924	RBP
2.19811	1.07974e-06	0.454936	0	2	4	FALSE	ILF2	158.5	0	2	0	0.993792	FALSE	0	ILF2	18	0.889831	RBP
2.23585	0	0.447257	0	1	4	FALSE	LARP1	174	0	1	0	0.993597	FALSE	0	LARP1	0	0	RBP
1.97642	3.6572e-05	0.505967	0.25	8	3	FALSE	MOV10	160.875	0	8	0	0.994941	FALSE	0	MOV10	492	0.769737	RBP
1.97642	6.04563e-05	0.505967	0.2	10	3	FALSE	NXF1	132.6	0	10	0	0.994941	FALSE	0	NXF1	544	0.64058	RBP
1.98585	7.00709e-05	0.503563	0.25	8	3	FALSE	PRKDC	125.75	0	8	0	0.994892	FALSE	0	PRKDC	376	0.607488	RBP
1.98585	2.5622e-05	0.503563	0.333333	6	3	FALSE	PUM1	153.167	0	6	0	0.994892	FALSE	0	PUM1	282	0.732855	RBP
2.02358	4.51803e-06	0.494172	0.5	4	3	FALSE	PUM2	157.75	0	4	0	0.994696	FALSE	0	PUM2	68	0.777094	RBP
1.97642	4.71079e-05	0.505967	0.25	8	3	FALSE	RBFOX1	149.25	0	8	0	0.994941	FALSE	0	RBFOX1	488	0.714115	RBP
2.01415	8.5396e-06	0.496487	0.4	5	3	FALSE	TIAL1	168.8	0	5	0	0.994745	FALSE	0	TIAL1	122	0.827451	RBP
1.98113	3.53587e-05	0.504762	0.25	8	3	FALSE	XRN2	151.125	0	8	0	0.994916	FALSE	0	XRN2	438	0.726562	RBP
1.95283	0.000147101	0.512077	0.181818	11	3	FALSE	YTHDC1	131.727	0	11	0	0.995063	FALSE	0	YTHDC1	958	0.6243	RBP
2.02358	0	0.494172	1	2	3	FALSE	ALKBH1	186	0	2	0	0.994696	FALSE	0	ALKBH1	0	0.907317	RBP
2.00472	2.55238e-05	0.498824	0.5	4	3	FALSE	ZFP36	146	0	4	0	0.994794	FALSE	0	ZFP36	112	0.705314	RBP
2.10849	2.14876e-05	0.474273	0	3	4	FALSE	PARP1	113	0	3	0	0.994257	FALSE	0	PARP1	80	0.595745	RBP
2.23585	0	0.447257	0	1	4	FALSE	PRKRA	173	0	1	0	0.993597	FALSE	0	PRKRA	0	0	RBP
2.88679	0	0.346405	0	1	4	FALSE	TNRC6C	39	0	1	0	0.990224	FALSE	0	TNRC6C	0	0	RBP
2.11792	2.50527e-06	0.47216	0	2	4	FALSE	COIL	168	0	2	0	0.994208	FALSE	0	COIL	32	0.888298	RBP
2.17925	0	0.458874	0	1	4	FALSE	RBM5	179	0	1	0	0.99389	FALSE	0	RBM5	0	0	RBP
2.17925	0	0.458874	0	1	4	FALSE	VIM	179	0	1	0	0.99389	FALSE	0	VIM	0	0	RBP
2.25943	2.01644e-06	0.442589	0	2	4	FALSE	PAPD5	113	0	2	0	0.993474	FALSE	0	PAPD5	16	0.682927	RBP
