# Supplementary material for: Ferroptosis‐Based Peripheral Immune Dysregulation and Diagnostic Signatures in Parkinson's Disease: An RNA Transcriptomic and Single‐Cell Immune Sequencing Analysis
Source: FASEB J. 2026 Aug 2;40(15):e72144. doi: 10.1096/fj.202503867R (PMC13430149; doi:10.1096/fj.202503867R)
Supplement: Supplementary file 4 — Dataset 3. [file FSB2-40-e72144-s001.xlsx]

## Sheet: C2-C1-limma
	FDR	P.Value	logFC
ZNF675	0.00223912	9.96472e-07	2.37396
CIDEC	0.000602499	1.36077e-07	2.20302
BLZF1	0.00350902	7.88706e-06	-2.13935
NAA35	0.00449103	2.14928e-05	1.9105
SETD6	0.00640669	4.18853e-05	1.90521
FSD1	0.000602499	1.5123e-07	-1.84992
THNSL1	0.0205485	0.000442797	1.78263
MPHOSPH10	0.00840534	6.83318e-05	1.76674
IFT74	0.0382635	0.00194967	1.75681
APOBEC3B	0.0625864	0.00514222	-1.74738
BTC	0.0320805	0.0013689	1.74531
IFNA4	0.00817967	6.31985e-05	-1.73412
PLAG1	0.0173884	0.000302277	1.72825
CASP8AP2	0.032307	0.00138127	1.72428
ZBTB10	0.0251798	0.000738903	-1.7238
GDF5	0.00244265	3.09289e-06	-1.70163
SLC16A2	0.00669815	4.76358e-05	-1.6996
KIF24	0.0259445	0.000790143	1.66374
ZNRD2	0.0117047	0.000133186	-1.65369
NDN	0.00618373	3.93209e-05	-1.65006
SLC16A4	0.0207296	0.000462163	1.6499
KIF1B	0.00297946	5.36539e-06	1.63295
SPICE1	0.0207296	0.000461086	1.63202
KCTD3	0.014798	0.000229052	1.62934
FOXB1	0.0154548	0.000254735	1.62156
ARHGAP32	0.0160588	0.000266914	1.60435
MTMR2	0.00519072	2.75366e-05	1.5924
NDUFAF7	0.0126993	0.000167672	1.5849
PDCD5	0.0152676	0.000244862	-1.58157
TLR8	0.0362907	0.00177627	1.56508
PNPLA3	0.00297946	5.32035e-06	-1.56475
TNNI2	0.00860212	7.34117e-05	-1.56196
KPNA5	0.0493952	0.00318226	-1.55609
FXR1	0.00638393	4.11281e-05	1.55196
JAM2	0.00805553	6.13331e-05	-1.53667
LMF1	0.00519072	2.90979e-05	-1.53527
KCNQ2	0.00358703	1.05649e-05	-1.53451
RRP15	0.0356435	0.00171776	1.52701
MAP2	0.0239648	0.000649649	-1.52379
EPS8	0.0291436	0.00110215	-1.52023
ITIH5	0.00388887	1.53314e-05	-1.51327
FOS	0.0270811	0.00091556	1.50581
SPIDR	0.0530418	0.00374559	1.50279
GRTP1	0.0164575	0.00027677	1.49751
GALNT12	0.0246546	0.000707541	1.49198
MYT1L	0.0394404	0.0020774	-1.48817
TBCEL	0.0402082	0.00215712	-1.48399
LIFR	0.0485777	0.00308488	-1.4823
SNX6	0.0394404	0.00207894	1.48008
ZIC4	0.0772466	0.00768459	-1.47708
DRD1	0.0327356	0.00141054	-1.47049
RETN	0.0270811	0.000874319	1.46686
PSG5	0.00358703	8.95419e-06	-1.46648
STK3	0.0363377	0.00179351	1.46422
ZNF780B	0.0713475	0.00652577	1.45671
CNGA1	0.0231393	0.000623399	-1.45564
ACADL	0.0416279	0.00232659	1.45253
IFI6	0.0344427	0.00158496	-1.45197
SETD4	0.0270811	0.000863335	1.45184
PIK3CA	0.0292671	0.00112729	1.4491
ZCCHC14	0.0270811	0.000872409	1.44755
TOM1L2	0.0221963	0.000540421	-1.4465
ELOVL4	0.0468515	0.00286491	1.44206
S100A1	0.00970161	9.25966e-05	-1.44149
GPR4	0.0188764	0.000361672	1.4408
ACE2	0.0265927	0.000829909	-1.43197
FHL5	0.0756371	0.00735994	-1.42341
CTC1	0.000602499	1.19342e-07	1.42279
CCDC70	0.0443845	0.00261421	-1.41918
ANKRD36	0.164043	0.0307443	1.41451
GHRHR	0.0198826	0.0004067	1.41155
CEACAM8	0.125547	0.0181326	1.41012
PLOD2	0.0462311	0.00278114	-1.40743
CDY1	0.0287499	0.00105567	1.40605
RUNDC3B	0.0569529	0.00429581	-1.39615
OR5I1	0.0248042	0.00071391	-1.39444
HOXC8	0.00350902	7.59068e-06	-1.39011
SIGLEC8	0.0172796	0.000296379	-1.38803
OR2H2	0.00358703	1.03183e-05	-1.38122
KIAA0754	0.0611739	0.00488797	-1.37539
NPFF	0.0231393	0.000615629	-1.37475
CFAP70	0.0278754	0.00100288	1.37456
NKX2-2	0.0756371	0.00735469	1.37199
CBLN1	0.0368035	0.00184756	1.37016
CORIN	0.0292671	0.00112274	1.36291
PCYT2	0.0231393	0.000616687	-1.36135
NEK3	0.0228375	0.000580532	1.36053
SLC12A1	0.0575654	0.00439736	1.35751
GID4	0.0515927	0.00354829	1.35703
FAM131B	0.050146	0.00333169	-1.35478
SPOCK1	0.028423	0.0010321	-1.3543
ENTPD5	0.00794641	5.98374e-05	-1.3534
TAF7L	0.0226091	0.000565606	-1.35059
KLK10	0.0883887	0.00956213	-1.3504
USP39	0.0502396	0.00336276	1.34621
SF3A2	0.00840534	6.89193e-05	-1.34417
RBP1	0.0270811	0.000918735	-1.3438
CHKA	0.0422263	0.00239184	1.34264
SEPTIN10	0.035502	0.00169906	1.3395
KCNK13	0.00970161	9.29485e-05	-1.33916
CRHR2	0.0150893	0.000238611	-1.33861
CLDN1	0.0270811	0.000860992	1.3383
SLC25A21	0.0472621	0.0029262	-1.33769
STEAP1B	0.0142702	0.000210136	-1.33064
AKR1C3	0.068279	0.00608718	1.33037
FBXO40	0.0405755	0.00222703	-1.32822
PREP	0.0188995	0.000363695	1.32759
NPRL2	0.0497154	0.00324729	1.32746
NFASC	0.0228413	0.000588789	-1.32499
HSD3B2	0.0162477	0.000271883	-1.32428
IHH	0.0270811	0.000915976	-1.32198
CDK6	0.0492301	0.003161	-1.32142
ZNF292	0.0353427	0.00167961	1.32109
MAP3K1	0.0413118	0.00228473	1.31826
PYGM	0.0374179	0.00189406	-1.3173
ABCA12	0.110927	0.0144227	-1.31334
NPHP1	0.0442608	0.00259197	-1.30953
SMU1	0.00664251	4.66748e-05	1.30875
KCTD13	0.0152676	0.000245263	-1.30821
PLA2G4C	0.0437177	0.00254215	-1.30818
FCER2	0.0205163	0.000437723	1.30684
TMEM231	0.0358873	0.00174452	1.30608
NRL	0.0121649	0.000145547	-1.30446
MOGAT2	0.00358703	9.86497e-06	-1.30444
CLN6	0.00388887	1.62702e-05	-1.30355
SMR3A	0.134866	0.0210333	-1.30264
KLHL12	0.00358703	9.49765e-06	1.30143
PLPP2	0.0497483	0.00326744	-1.29719
ARL15	0.0336481	0.00151743	-1.29573
BCAT2	0.00970161	8.94483e-05	1.29558
SERPINB10	0.0427491	0.00245202	-1.29516
ZNF443	0.0378256	0.00192157	-1.29374
AGBL3	0.067224	0.00588323	1.29279
STEAP4	0.0546466	0.00393664	1.28958
VASH2	0.0739737	0.00689481	1.28721
KPTN	0.0655583	0.00558935	-1.28332
GNAI1	0.106535	0.0135219	1.28214
ZNF345	0.194712	0.0427239	1.28026
DTNB	0.0490053	0.00314073	1.28022
MYH8	0.0270811	0.000884019	-1.27833
MRPS18A	0.00244265	3.67869e-06	1.27317
IKZF2	0.0242566	0.000677853	-1.27264
YEATS4	0.182949	0.038002	1.27094
CST5	0.0231393	0.00062331	-1.26983
PCGF1	0.0515393	0.00352306	1.26867
AKIRIN1	0.0110996	0.000123827	1.26841
CASR	0.0274291	0.000968392	-1.26627
ZNF395	0.00388887	1.75702e-05	1.26561
ATP1B2	0.0485777	0.00308161	-1.26533
EXTL1	0.104098	0.012836	1.26362
NIPBL	0.0181875	0.000334776	1.26263
EFNB2	0.0310666	0.00125756	-1.26096
HOXD12	0.0228413	0.000588598	1.25872
GP5	0.0378256	0.00191964	1.25738
GSC2	0.0833506	0.00867538	-1.25572
PEAK1	0.0292671	0.00112886	-1.2524
SH2B2	0.0251798	0.000742008	-1.25069
ACTR2	0.00911916	7.93501e-05	1.25049
ARHGEF26	0.074761	0.00702925	1.24864
ZDHHC4	0.0366559	0.00182647	1.24134
NTS	0.0418104	0.00235047	-1.23977
NME8	0.0270811	0.00089983	1.23636
DAB1	0.0290196	0.0010829	-1.23553
PURG	0.13264	0.020331	-1.23515
ATF1	0.123048	0.017471	1.23431
PLEKHF1	0.0231393	0.000619714	-1.23223
AQP6	0.0105868	0.000111832	-1.22962
KIFAP3	0.0451883	0.00269156	1.22921
PSME4	0.0368035	0.00184693	1.2246
ABCA8	0.075353	0.00715621	1.22334
CLCA4	0.0542068	0.00387346	-1.221
ACOXL	0.041617	0.0023225	1.21931
ERI3	0.0289964	0.0010796	1.2186
ERMAP	0.0387003	0.00199233	1.21747
PTGS2	0.132495	0.0202425	1.21495
MINAR1	0.148537	0.0257877	1.21493
HMMR	0.0292225	0.00111002	-1.21486
CDC73	0.0937193	0.010672	1.21433
PLEKHA2	0.0105868	0.000112274	1.21314
SLC17A4	0.02295	0.00059956	-1.21276
TLN2	0.0423598	0.00240648	-1.21244
ACO2	0.0353427	0.00167214	1.2121
KHK	0.00235411	2.23864e-06	1.21047
CD9	0.03361	0.00150207	1.20798
MTHFD2L	0.189736	0.0405025	1.20404
TMEM223	0.0354244	0.00169238	-1.20339
LFNG	0.0492909	0.00317141	1.2027
ZNF80	0.14425	0.0242415	-1.20265
KCNN1	0.00388887	1.7468e-05	-1.20179
TEX264	0.0607788	0.00483098	-1.20025
ZNF580	0.104893	0.0130678	-1.19958
TRMT44	0.0838453	0.00876194	-1.19927
PIKFYVE	0.03361	0.00151264	1.19838
SPTLC3	0.0274291	0.000973171	1.1979
NABP1	0.071711	0.0065819	1.19593
GREB1L	0.0317613	0.00131714	-1.19544
OSBPL8	0.0438477	0.00256072	1.19296
FLT4	0.175493	0.0349808	-1.19118
SST	0.121951	0.0171621	-1.1906
CETN1	0.0181953	0.000342533	-1.19
CCL13	0.0875025	0.00931983	-1.1895
CLDN9	0.0361205	0.00175888	-1.18828
TGM4	0.0207296	0.000458983	-1.1882
SRD5A3	0.15823	0.028993	1.18481
CER1	0.0270811	0.000857385	-1.1835
CDC42BPA	0.0365021	0.00180774	-1.18158
RASSF8	0.130946	0.0197448	1.18089
TRPC4	0.098273	0.011503	1.18016
LAMC3	0.122418	0.0173198	-1.1795
ZNF230	0.0395718	0.00209401	1.17907
CUL4A	0.0331833	0.00144348	1.17701
GDF3	0.0126993	0.000167041	-1.17547
LSM7	0.00852676	7.06283e-05	1.17317
PDE7B	0.0740979	0.0069195	-1.17158
OPLAH	0.0342449	0.00156292	1.17135
SKA1	0.157736	0.0287968	-1.17064
DLG2	0.147479	0.0253079	1.17009
TWNK	0.0124306	0.000150806	1.16838
ANKRD6	0.0514	0.00348773	1.16781
POPDC3	0.0639478	0.00532363	-1.16218
CDKN3	0.0805422	0.0081607	-1.16084
EFHC1	0.136729	0.0215412	1.1605
KCNJ10	0.0880204	0.00942655	-1.15909
FGD6	0.146021	0.024772	-1.15828
LHFPL6	0.0526263	0.00369423	-1.15748
ICAM5	0.122571	0.017352	-1.1573
CALM1	0.0218871	0.000523738	-1.1568
PAX2	0.102156	0.0124873	1.15608
CBLL1	0.0657946	0.00565904	-1.15597
SCEL	0.209599	0.0488925	1.1554
KRTAP9-9	0.13459	0.0209256	1.15501
MAGEA1	0.0190296	0.000369763	-1.14877
DNMT3A	0.141089	0.0230329	-1.14821
PAK5	0.0220404	0.00052925	-1.14576
PDE4DIP	0.124359	0.0177828	1.14537
GPR75	0.075594	0.00732412	-1.14354
TAS2R16	0.0496407	0.00322299	-1.14338
SLC25A31	0.214933	0.0512017	1.14224
SAGE1	0.0765057	0.00750207	-1.1421
MMP7	0.0396364	0.00211747	-1.14205
DYRK4	0.0520279	0.0036174	1.14156
LHX2	0.0594904	0.00464118	-1.14133
SIX3	0.0485047	0.0030606	-1.14087
AGAP2	0.0251798	0.000747655	-1.13947
TRHR	0.0926429	0.0104133	1.13889
XAF1	0.134206	0.0207956	1.13796
IL12B	0.0310666	0.0012448	1.13763
MANEA	0.143288	0.0238255	1.13691
APOB	0.101582	0.0123578	-1.13643
POU3F1	0.075594	0.00732074	1.13442
ZBTB44	0.0484091	0.00303367	1.13405
CAD	0.0292671	0.00112779	-1.13366
SOCS7	0.0644663	0.00539781	-1.13325
SRGN	0.00108382	3.62726e-07	1.13305
TNFRSF12A	0.0620674	0.00504246	-1.13303
METTL2B	0.0680162	0.00604078	-1.13134
POLR2D	0.0251798	0.000733714	1.13068
HSD3B1	0.162228	0.0300723	-1.12997
RPS4Y1	0.354673	0.130658	1.12997
F11R	0.0252993	0.000757793	1.12854
CCDC121	0.139292	0.0224694	1.12833
COL21A1	0.075594	0.00729832	-1.1282
OLFML1	0.0231393	0.000621811	-1.12732
DZANK1	0.0463439	0.00281099	1.12639
ZNF174	0.0320805	0.00136419	-1.12548
SEMG1	0.0998065	0.0119246	-1.12437
IL17A	0.0687238	0.00617	-1.12361
GPR87	0.0651466	0.0055379	-1.12143
PYCR3	0.100774	0.012208	1.12035
DUOX1	0.0502966	0.0033834	-1.1201
LDHC	0.108486	0.0139104	-1.11852
COL6A2	0.0154548	0.000252796	-1.11824
CNGB1	0.050146	0.00331571	-1.11803
SSTR4	0.0222766	0.000546105	1.11782
UHRF1BP1L	0.0542019	0.00386833	1.11755
KIF18A	0.191727	0.041495	1.11755
SUGP1	0.0772348	0.00767695	-1.11652
SLC22A18AS	0.0133304	0.000189605	-1.11601
VSIG4	0.0463439	0.00281119	-1.11583
CYP39A1	0.12369	0.0176138	1.11532
GRAMD1C	0.139561	0.0225761	1.11458
DTL	0.168753	0.0323899	-1.11308
PRKAA2	0.117723	0.0161096	-1.11306
RBPMS	0.057842	0.00446414	1.11263
RNF32	0.149017	0.0259582	1.11214
RPRD2	0.0555181	0.00407374	-1.11028
DEFB1	0.0771468	0.00766056	-1.11012
CHMP2B	0.0231393	0.00061464	1.10848
CADPS	0.085472	0.00898199	-1.10728
GTF3C5	0.125773	0.0182203	-1.10663
IL2	0.177222	0.0356461	-1.105
TFDP2	0.0312602	0.00128943	-1.10474
NNMT	0.0821003	0.00846282	1.10433
CDRT1	0.0484091	0.0030307	-1.10388
ZNF134	0.0754244	0.00722543	1.10359
PRR16	0.0957245	0.0110763	1.1031
ACTC1	0.0514055	0.00350365	-1.1013
CYP2R1	0.0867612	0.00919733	-1.10024
RNF170	0.0367112	0.00183679	-1.09965
TACC2	0.0985348	0.0115829	-1.09863
PRDX3	0.0474535	0.00294202	1.09815
LZTS1	0.0443845	0.00262041	1.0978
RGS4	0.0310666	0.00125957	-1.09772
P2RX2	0.0895125	0.00978764	1.09752
SLC30A1	0.137655	0.0217961	1.09638
RAG2	0.165811	0.031396	-1.09613
IL12RB1	0.0318365	0.00133718	-1.09434
GC	0.089478	0.00975484	-1.09369
VAV2	0.0403977	0.00220007	1.09287
PFKFB1	0.00235411	1.98664e-06	-1.09263
GINS4	0.063831	0.00530857	-1.09184
DTX3	0.0469212	0.00287761	1.09146
KCNB2	0.0274291	0.000966471	-1.0891
REL	0.0221963	0.000538829	1.08854
NDUFA7	0.105662	0.0133669	1.08826
SH3BP1	0.0274326	0.000982359	-1.08787
CAV3	0.0270811	0.000876801	-1.08703
TRIM5	0.0576531	0.00442207	-1.08693
STX17	0.0333244	0.00146985	-1.08653
RAI2	0.104348	0.0129106	-1.08546
OARD1	0.0140162	0.00020405	1.08511
DNAJB14	0.224699	0.055686	1.08445
LAMB1	0.228141	0.0573217	-1.08434
CRMP1	0.0805111	0.00813967	-1.08349
OLFML3	0.0392928	0.002058	-1.08288
LDB3	0.0403977	0.00220714	-1.08242
EML1	0.075594	0.00729225	-1.08156
PCM1	0.00644837	4.42408e-05	1.08027
FGA	0.0311197	0.00127193	-1.07952
EHF	0.169965	0.032807	-1.07923
MEIS2	0.0585381	0.00455041	-1.07842
MBD3	0.0270811	0.00092527	-1.07842
PAX3	0.109548	0.0141572	1.07787
GCNT4	0.055176	0.00401633	-1.07583
ASCL2	0.0805111	0.00814631	-1.07553
PSD	0.0524019	0.00366094	-1.07523
FAM169A	0.114566	0.0153248	-1.0751
TFF1	0.0126993	0.000166499	-1.07449
GLYAT	0.0459897	0.00276277	-1.07401
SH2D1A	0.0761177	0.00744136	1.07359
MT1M	0.100774	0.0122258	-1.07228
IKZF5	0.0881491	0.00950293	1.07195
NKAIN1	0.0571256	0.00433031	-1.07069
BAGE	0.194721	0.0427825	1.06947
COL4A2	0.0193221	0.000387959	-1.06923
STEAP1	0.0427897	0.00245955	-1.06691
MOG	0.0930658	0.0105509	-1.06669
CRP	0.196123	0.0433529	1.06417
DIAPH3	0.0657552	0.00561312	1.06267
KCNK3	0.12081	0.0168297	-1.06119
IL1RL1	0.0580738	0.00449936	-1.05875
INCENP	0.0754148	0.00717425	-1.0587
CDHR5	0.0120423	0.000138035	-1.05708
RFPL1	0.118241	0.0162508	-1.05584
SOGA1	0.0625211	0.0051264	-1.05575
MAP9	0.143042	0.0237087	1.05516
TFEB	0.029717	0.00115119	-1.0534
GJC1	0.0818413	0.00842927	1.05332
SP4	0.0680162	0.00604214	-1.05282
GABRA3	0.126239	0.0183359	-1.05138
MAGEA6	0.0887546	0.00965369	-1.05127
CLCN2	0.123566	0.0175858	-1.05113
TTK	0.129997	0.0195126	-1.05082
FOSL2	0.0470948	0.00289863	-1.05009
CACNA1C	0.0211806	0.000492654	-1.04794
SETMAR	0.240383	0.0634538	1.04687
RFX2	0.0761177	0.00745128	-1.04647
ADCY10	0.0468515	0.00286766	-1.04636
PRMT3	0.141089	0.0230782	-1.04589
OIP5	0.0495922	0.00321154	-1.04548
PRTN3	0.194712	0.0427644	-1.04445
SEZ6L2	0.0246479	0.000699108	-1.04417
KRT18	0.0260916	0.00079899	1.04383
CDYL	0.0320271	0.00135322	1.04337
ADAM28	0.0887546	0.00960962	-1.04226
DGKH	0.100007	0.0119989	-1.0415
SPAG4	0.146021	0.0248487	-1.04145
TMEM100	0.116153	0.015627	-1.04089
C2CD2	0.119162	0.0164147	1.03944
TSGA10	0.111779	0.0146181	1.03907
PHLDA1	0.0561523	0.00414421	-1.03812
MAP2K5	0.0614979	0.00495503	-1.03787
AVPR2	0.121444	0.0170299	1.03777
TCF7L1	0.0341766	0.0015527	-1.03721
THEM6	0.0198826	0.00040923	-1.03623
GUCY2C	0.141492	0.0231795	-1.0354
SPTBN5	0.0228413	0.000590236	-1.035
CACNA2D3	0.0930658	0.0105431	1.035
CCL7	0.0754244	0.00724458	-1.03381
SMC6	0.0547705	0.00397528	1.03255
VANGL1	0.0615455	0.00497431	-1.03229
GAD2	0.0462593	0.00278671	-1.0322
BRINP2	0.0626815	0.00515528	-1.03072
MAP4K3	0.196369	0.0435882	1.03036
PRRG4	0.0226406	0.000568289	-1.03007
ATP2B1	0.0687238	0.00617548	1.02888
SIAH2	0.0420842	0.00237322	1.02769
SLC13A3	0.0887546	0.00963804	-1.0273
STATH	0.180166	0.0367025	-1.02697
PRDX6	0.00358764	1.19813e-05	1.02688
PRSS50	0.204087	0.0465612	-1.02597
ZSCAN5A	0.0615455	0.00497169	-1.02574
MSI1	0.163564	0.0305638	-1.02537
WDR44	0.0666052	0.00575681	1.02486
MIP	0.114007	0.0151666	-1.02463
IL13RA2	0.103236	0.012654	-1.02458
SCNN1G	0.0998065	0.0119247	-1.02393
ZNF10	0.171192	0.0333684	1.02187
BMPR2	0.220053	0.053345	-1.0214
KCNMB3	0.0367043	0.00183337	-1.02075
PGC	0.0468515	0.00286942	-1.02053
MBD4	0.0252473	0.00075201	1.02046
TYR	0.00970161	9.54943e-05	-1.02
IL9	0.140041	0.0227141	-1.01992
CLEC11A	0.120201	0.0166845	1.01891
FASTK	0.0554076	0.00405637	-1.01869
EFCAB11	0.057842	0.00447172	1.01844
RASSF4	0.0569529	0.00430292	-1.015
ELK4	0.16359	0.0306237	-1.01379
SCRIB	0.017117	0.000292158	-1.01312
POFUT1	0.0530294	0.00373584	-1.01304
CDH12	0.170868	0.0331672	1.01291
UBAC1	0.0304611	0.00121059	1.01248
IFI44L	0.312651	0.103092	-1.01208
RAB40B	0.0996086	0.0118365	-1.01103
UNC119	0.0126993	0.00016314	-1.01083
GARNL3	0.186382	0.0393349	1.01056
H2AJ	0.140248	0.0227886	1.01021
DNASE1L2	0.0190572	0.000376298	-1.00989
TAF13	0.288269	0.0882992	1.00936
SPOUT1	0.0739342	0.00688493	-1.0093
ZFPM2	0.174194	0.0344537	-1.00905
ICOS	0.0496407	0.00322221	1.00894
MSLN	0.0319531	0.00134742	-1.00875
PRELID3B	0.154433	0.0274058	1.00807
CCN6	0.212846	0.0502374	-1.00742
TRIM36	0.157052	0.0286325	1.00699
ZNF215	0.0363377	0.00179378	-1.00667
VPS26C	0.0525015	0.00368108	1.00635
P2RX3	0.156656	0.0283764	-1.00536
ZNF667	0.193412	0.0422087	1.00533
TTC9	0.160179	0.0294574	-1.0044
TFG	0.0126494	0.000159811	1.00387
PRKCZ	0.0270811	0.000873767	1.00379
CLEC10A	0.0334289	0.00148797	1.00371
CALCB	0.116643	0.015792	1.00311
AGRP	0.0270811	0.000928625	1.00281
DPYS	0.147426	0.0252863	-1.00205
BARX1	0.0995974	0.0118247	-1.00171
APOF	0.143288	0.0238906	1.00149
SMG5	0.0555531	0.00408096	-1.00106
OBSL1	0.0193794	0.000392387	-1.00031
OMD	0.0105868	0.000112494	0.999991
UNC13B	0.0287499	0.0010551	-0.997658
OLFM4	0.217363	0.0522312	0.997583
SNAP91	0.223584	0.0549639	-0.99747
THAP9	0.045838	0.00274881	0.997255
H1-6	0.122747	0.0173974	-0.996377
BCAR3	0.183793	0.0383671	0.995865
BBS7	0.178046	0.0359757	0.99459
AURKA	0.0246479	0.00070081	0.994164
SERPINI1	0.148537	0.0257876	0.993887
KLHL21	0.0207296	0.000458709	0.993385
BFSP1	0.10868	0.013956	0.993123
ADAM12	0.0228375	0.000580872	-0.992168
GABRB3	0.168398	0.0322086	-0.991073
TNFSF11	0.0468077	0.00285107	-0.990586
HYAL1	0.0517332	0.00357094	-0.990375
CDO1	0.0208422	0.000476065	-0.98982
PLPBP	0.0418104	0.00235078	0.989571
CCL16	0.142473	0.0234659	-0.989067
BTN1A1	0.0274291	0.000962458	-0.988866
FAM149B1	0.111494	0.0145338	-0.98868
CEP112	0.182902	0.0379557	-0.988577
LIN28A	0.143288	0.0237974	-0.988204
L1TD1	0.0414997	0.00230554	-0.988139
ZFAND1	0.175158	0.0348499	0.987906
MFSD13A	0.0614957	0.00493587	-0.987679
PDK4	0.224783	0.0557343	0.987668
IQCA1	0.0479578	0.00298934	-0.987424
ISLR	0.0651466	0.00553095	-0.986916
TNPO2	0.010089	0.000102139	0.985961
ATP2B2	0.147723	0.0254417	-0.983877
MBNL1	0.0292225	0.00110851	0.983346
SEMG2	0.142473	0.0234476	0.982598
PKD2L2	0.088124	0.00946034	-0.982559
DEPDC1	0.204301	0.046648	-0.982391
CYP2D6	0.128246	0.0189064	-0.982273
MYH11	0.0343393	0.00157446	-0.980481
FOLH1	0.0487951	0.00310685	-0.979959
C19orf73	0.145984	0.0246802	-0.979385
MFSD9	0.105006	0.0131238	0.978942
HGD	0.0362907	0.00177466	0.97882
DFFB	0.0497154	0.0032528	0.978682
KCND3	0.0999018	0.0119779	-0.97827
MED6	0.0855825	0.00901509	0.976927
MEAK7	0.0599537	0.00472527	0.97608
SLC26A3	0.155998	0.0278139	-0.975841
DZIP1	0.0756134	0.00734498	-0.97513
SH3BP4	0.122418	0.0173065	-0.974811
ELAC2	0.0981505	0.0114805	-0.974494
M6PR	0.0530294	0.0037335	0.974422
ETV5	0.0689578	0.00623369	-0.9728
RBBP9	0.0561523	0.00414847	-0.971775
TMEM51	0.050146	0.00333971	0.970625
MT2A	0.022374	0.000554109	-0.970449
DHX57	0.0740979	0.00692322	0.970323
ANKRD7	0.216446	0.0519383	-0.970271
ECM2	0.0553835	0.00404116	-0.970164
TKTL1	0.114296	0.0152695	-0.969687
CRTC1	0.0563284	0.00419018	0.969644
MYL6B	0.16351	0.0305143	0.969097
ZNF512B	0.0687419	0.00619188	-0.968908
IL7	0.256377	0.0712372	0.968354
MAP3K6	0.0823441	0.00851065	-0.967965
ESM1	0.127732	0.0186703	-0.967761
ABHD11	0.0317696	0.00132639	-0.967194
HPS4	0.102274	0.0125105	-0.966149
MYLPF	0.127653	0.0186201	0.965633
RGS5	0.201941	0.0456159	-0.964863
ZNF444	0.0255589	0.000771984	-0.96484
BCAP29	0.233745	0.0600092	-0.964298
CHST7	0.180393	0.0368271	0.963977
GDF10	0.141013	0.0230067	-0.96394
ALOX15B	0.0553975	0.00405099	-0.963875
DBH	0.0319039	0.00134268	-0.963671
CYP2E1	0.116643	0.0158101	-0.963492
CH25H	0.163564	0.0305725	-0.962892
LGALS2	0.274849	0.0811431	-0.962729
DRC3	0.189736	0.0406078	-0.962577
CHIT1	0.112926	0.0149024	-0.962265
NPVF	0.231178	0.0585875	-0.962213
ASB6	0.15214	0.0268078	0.962098
GNAT2	0.0614979	0.00494587	-0.96199
CIAO3	0.0708245	0.00644129	-0.961486
TBL1XR1	0.0255543	0.000769708	0.959464
KIR2DS4	0.0261508	0.000806101	-0.959122
DLEC1	0.0372214	0.001881	-0.958628
MAPK8	0.122738	0.0173858	-0.958594
TGFB1I1	0.0110996	0.000121874	-0.958314
RTN3	0.0270811	0.000877566	0.957978
CCDC86	0.0142981	0.000213005	-0.957975
SPATA20	0.0268359	0.000839744	-0.9567
MMP24	0.048083	0.00300116	0.95663
SCD	0.0940769	0.0107644	-0.955266
PCLO	0.179236	0.0364194	-0.955225
HARS1	0.104481	0.012964	-0.95431
MAN1B1	0.0129687	0.000180121	0.952877
CPNE7	0.0371428	0.00187081	-0.951516
TAGLN	0.0945901	0.0108424	-0.95095
CC2D1A	0.0270811	0.000902082	-0.950735
PHLDB1	0.0396364	0.00211665	-0.950388
PDE5A	0.277949	0.082706	0.950169
TEX12	0.164986	0.0310867	0.950161
SIRPB1	0.043515	0.00252308	0.949558
TBC1D16	0.147794	0.0255845	0.949545
PRRG1	0.139292	0.0224589	-0.948804
SLC28A1	0.0963203	0.0111859	-0.948789
CARF	0.193442	0.042255	-0.948534
EIF4G3	0.142992	0.0236105	0.947308
MXD3	0.00223912	1.52587e-06	-0.946991
ACHE	0.182186	0.0375943	-0.946285
MAFB	0.0442608	0.00259276	0.945581
XAB2	0.17685	0.035517	-0.94533
KCNN2	0.265884	0.0763704	0.944863
SNX24	0.154627	0.0274659	0.943792
NPDC1	0.141651	0.0232174	-0.943372
STEAP3	0.0215351	0.000510823	-0.942372
NRIP2	0.0389417	0.0020331	-0.941844
WASL	0.10518	0.0132355	-0.941823
LEMD3	0.0930658	0.0105102	0.941794
SNTB1	0.108793	0.0139997	-0.941378
ENTPD7	0.104944	0.0130888	-0.940937
SSX1	0.156668	0.0285146	-0.940464
TMC7	0.22778	0.0571357	-0.939208
C1orf68	0.0547705	0.00397765	-0.939114
SLC52A1	0.162228	0.0300783	0.938542
CDC20	0.14213	0.0233672	-0.937559
TRA2A	0.00594679	3.57485e-05	0.937148
LIME1	0.050146	0.00331021	-0.936484
PTCH2	0.0817026	0.00840814	-0.936178
TTLL1	0.102156	0.0124874	0.936092
ANXA4	0.0344466	0.00159473	0.935219
E2F8	0.142992	0.0236591	0.935157
MCF2L2	0.350535	0.12799	-0.934498
HMGCR	0.00470351	2.3612e-05	0.931954
LRP8	0.0881365	0.00947585	0.931113
NID1	0.0301745	0.00119122	-0.930892
APOLD1	0.0547348	0.00395673	0.930862
H1-5	0.176843	0.0354662	0.930835
LCN1	0.210045	0.0490496	-0.930706
DUX1	0.116333	0.0156804	-0.930215
BPNT1	0.075594	0.00730779	0.930146
ASPH	0.0667447	0.00581314	-0.929207
MKRN3	0.0887546	0.00964105	-0.929198
SYNPO	0.196981	0.0438231	-0.928738
URI1	0.132495	0.0202832	0.92873
CCDC177	0.0312602	0.00128851	-0.92823
ZNF611	0.00358703	1.13104e-05	-0.928222
TNFRSF17	0.304563	0.0989727	-0.92794
CAPN7	0.0651319	0.0055203	0.924409
LBP	0.31969	0.107229	-0.924405
MUC1	0.0689578	0.00623674	-0.923931
PRKN	0.136999	0.0216324	-0.923603
WIPF1	0.00244265	2.88189e-06	0.921946
NAT2	0.0502322	0.00335152	-0.921851
HTR1F	0.0342449	0.0015644	-0.920489
LRIF1	0.116643	0.015805	0.919969
POGLUT1	0.146021	0.02478	0.919577
RERGL	0.162716	0.030237	0.918849
PHLDA3	0.149871	0.0261697	-0.917827
COLEC11	0.156668	0.0285494	-0.917651
CLEC1A	0.0105708	0.000108786	-0.916066
PAGR1	0.0497483	0.00326538	-0.915689
IFNB1	0.043515	0.00252266	-0.915541
POMT1	0.0994569	0.011783	0.915251
RARS2	0.247612	0.0667553	0.915132
SIRT4	0.17372	0.0342586	-0.914427
LAMB2	0.099845	0.0119543	0.914108
CNTLN	0.200761	0.0451174	-0.913249
ATP9A	0.127746	0.0187358	0.913163
RHOBTB1	0.209554	0.0487137	0.912435
STIL	0.146726	0.0251092	-0.912108
HERC6	0.0769832	0.00757465	-0.912043
SYNPO2L	0.326232	0.112074	0.912003
CCNE2	0.139594	0.0225999	-0.910356
ZFX	0.180985	0.0370688	0.910343
GNGT1	0.31679	0.105612	-0.909687
FLCN	0.138587	0.0221397	-0.909493
VPREB3	0.043515	0.00251312	-0.909359
TPST1	0.0152676	0.000244742	0.908985
CLIC4	0.0443845	0.00261678	-0.90788
SRPX2	0.197561	0.043985	0.907645
CRYBA1	0.252326	0.0687604	0.907635
OXR1	0.322955	0.109885	0.907323
GPR161	0.0756134	0.00734029	0.906669
NRXN1	0.130241	0.019571	0.906516
ADGRF1	0.189736	0.0405563	0.905671
MTNR1B	0.0261508	0.000806245	-0.905457
ANTXR1	0.100708	0.012172	0.904762
CRIPT	0.137655	0.0218139	0.904458
ZIC3	0.137669	0.0218506	0.904306
SCP2	0.0121649	0.000140826	0.904087
ACKR2	0.0697674	0.00632763	-0.903666
ACSM1	0.089589	0.00981191	-0.903265
GRIK4	0.119948	0.016577	-0.902628
KBTBD4	0.116306	0.0156671	-0.900681
ASCL3	0.100382	0.0120859	-0.899969
FBRS	0.0357705	0.00173037	-0.899939
CRCT1	0.255699	0.0708188	-0.899905
CLDN14	0.164086	0.0307661	0.898494
SLC35A5	0.117773	0.0161307	0.898415
LMAN2L	0.0492301	0.00316338	0.895156
DGKB	0.192985	0.0420297	0.894595
CYP2C19	0.114296	0.015237	-0.894226
SLC19A3	0.167826	0.031987	-0.894158
TBCE	0.0339994	0.00153612	0.893912
MSMO1	0.211745	0.0497289	0.893471
PLA2G2E	0.0899984	0.00987934	-0.893323
ATMIN	0.0607788	0.00482785	0.893312
MUC4	0.173243	0.0339181	-0.893119
GATA6	0.215811	0.0516414	0.892909
PRELP	0.0124692	0.000154404	-0.891973
NDST4	0.174032	0.0343638	-0.891847
FAM204A	0.264903	0.0758024	0.891703
PLS1	0.175158	0.0348263	-0.891627
DNAJC1	0.111638	0.0145806	-0.890972
CAVIN3	0.226369	0.0564976	0.889351
ULBP2	0.0261508	0.000808608	-0.88812
ATXN3L	0.059726	0.00467009	-0.887961
UMOD	0.04857	0.0030722	-0.887015
ADH1B	0.232232	0.0591072	-0.886838
EXOSC2	0.129051	0.0192518	0.886172
C2orf83	0.0353427	0.00167733	-0.885662
ARL14	0.1961	0.0432817	0.885063
TACSTD2	0.132495	0.0202977	-0.884424
COL8A2	0.0310666	0.00124828	-0.884161
TMEM255A	0.281059	0.0841859	-0.883576
ROBO3	0.0487783	0.0031017	-0.882432
PALM	0.0786525	0.00787051	-0.882161
MYNN	0.0711301	0.00647604	-0.882045
GTPBP1	0.145414	0.0245154	-0.881671
UBTD1	0.254733	0.0700345	-0.881583
ZNF84	0.246464	0.0662146	0.88154
DPF2	0.0418104	0.00234291	0.880988
ZNF222	0.181518	0.0373414	0.880804
NPR3	0.0946482	0.0108649	-0.880369
SPARCL1	0.0570447	0.00431463	-0.880211
DOHH	0.0544362	0.00390782	-0.879571
TIMM44	0.0905046	0.0099652	0.879193
CAT	0.00594679	3.5824e-05	0.879153
MMP8	0.239532	0.0627167	-0.879088
MATN3	0.377791	0.147583	-0.879065
ELF1	0.0427491	0.00245267	0.878406
BTBD7	0.0647672	0.0054352	-0.878153
ADH7	0.199916	0.0447942	-0.877931
REPS1	0.24405	0.0649023	-0.877648
PHF14	0.249636	0.0676306	-0.877598
ADAM20	0.0270811	0.000915375	-0.877478
DCLK2	0.199134	0.0445185	-0.876908
INPP5J	0.00937099	8.31095e-05	-0.876565
GIT2	0.0301745	0.00119163	0.876157
LCAT	0.105662	0.0133495	-0.87607
GTF2I	0.143587	0.0239912	0.875646
ECHDC3	0.0713425	0.00651824	0.87534
CHST3	0.0241646	0.000665173	-0.875268
RTCA	0.0713475	0.00653064	0.875242
CFB	0.0609415	0.00485921	-0.875219
NPL	0.00664251	4.66843e-05	0.874299
PACS1	0.128385	0.0190371	-0.874113
ATP8A2	0.0715262	0.00655298	-0.873581
EFNB1	0.147794	0.0255641	-0.873085
TBX2	0.143589	0.0240036	-0.872585
PDC	0.156656	0.0284088	-0.871879
MYO6	0.260335	0.0736657	-0.870704
CCS	0.141013	0.022991	0.870406
HBB	0.00388887	1.73933e-05	0.869981
WWTR1	0.14291	0.0235586	-0.869706
TRIM3	0.0614979	0.0049542	-0.869009
SV2C	0.099798	0.0119051	-0.868576
PLK2	0.018422	0.000349883	0.86847
EPHB6	0.209337	0.0485861	-0.867969
MT4	0.0344466	0.00159069	-0.867937
PRAMEF12	0.156158	0.0279887	-0.867541
PPFIA3	0.0953025	0.0109799	0.866928
CRISP2	0.182713	0.0378511	-0.865862
KIT	0.114014	0.0151771	-0.865456
CEP97	0.232484	0.0592375	0.865396
SLC66A3	0.161549	0.0298224	-0.865179
CHGB	0.130946	0.0197563	-0.864575
RANBP2	0.03361	0.00150677	0.864251
CNIH3	0.183109	0.0380714	-0.863948
TBX5	0.224199	0.0552243	-0.863744
AIDA	0.06786	0.00600065	0.863477
CRY2	0.0680162	0.0060436	-0.863256
ITFG2	0.233476	0.0598468	0.862431
CHST12	0.17685	0.035524	-0.862102
PBX3	0.0672466	0.00590507	0.861878
AMELY	0.182309	0.0377039	-0.861795
PPP4C	0.0954623	0.0110202	0.861596
PRR7	0.153702	0.0272245	-0.861436
ZNF112	0.224699	0.0555957	-0.861371
KEAP1	0.0426961	0.0024363	-0.860027
DCLRE1B	0.0926429	0.0104177	0.859581
SIT1	0.0740979	0.00693	-0.859194
ARHGEF38	0.10626	0.0134781	-0.859129
GUCA1B	0.0627658	0.00518113	0.85906
TXLNA	0.147569	0.0253399	-0.858998
CRBN	0.0101466	0.000103572	0.858969
ASCL1	0.242118	0.0641353	-0.858745
TIGD6	0.193578	0.0423626	0.858528
LAMC2	0.0599537	0.00471975	-0.858362
ATP7B	0.0333787	0.00148294	-0.858343
MBTD1	0.23283	0.0594153	0.858145
ZFP30	0.2246	0.0554548	0.857338
TDRD1	0.111023	0.0144445	-0.857184
TEAD3	0.298592	0.0952456	-0.856811
MYOD1	0.104098	0.0128301	0.85664
NFIX	0.144095	0.0241726	0.856056
CA7	0.0251798	0.000744372	-0.855844
FLT3LG	0.00613083	3.79586e-05	-0.855636
AKT1	0.0502966	0.00338083	0.855566
PCDH1	0.166351	0.0315701	-0.85551
ZBED8	0.211745	0.0498093	0.854923
TMEM238L	0.16359	0.0306458	-0.854679
STX11	0.170548	0.0330247	0.854125
PLGRKT	0.120749	0.0168111	0.854064
LDB1	0.0599537	0.00472202	-0.853685
DNAI2	0.17685	0.0355353	-0.853661
DSE	0.122373	0.017253	0.85314
NPC1L1	0.190548	0.0409539	-0.852008
FRK	0.329565	0.11488	0.850293
GLDC	0.06233	0.00508839	-0.849812
SLC18A2	0.170548	0.0330442	-0.849809
OR12D3	0.0719054	0.00660576	-0.849684
FKBP6	0.0677248	0.00597805	-0.849354
SUSD5	0.332079	0.116472	0.84902
GALNT11	0.0748915	0.00707405	0.848994
FSCN1	0.100708	0.0121711	0.848763
GNPAT	0.0910373	0.0100848	0.848627
MEA1	0.0657946	0.00565546	-0.848054
TEFM	0.265884	0.0763166	0.846734
CLIC2	0.227807	0.0571805	0.84627
SFTPC	0.0833566	0.00868298	-0.845503
SUPT3H	0.0564121	0.00421486	-0.845105
RASL12	0.233459	0.059732	-0.844847
ZNF3	0.0754244	0.00724411	0.844817
NODAL	0.191134	0.0412263	-0.843934
HAAO	0.0198826	0.000407698	-0.84379
SP1	0.220961	0.053963	0.843528
ZNF335	0.0667447	0.00579778	-0.843341
RBM25	0.0124306	0.000149778	0.843295
HHLA1	0.189676	0.0403094	-0.842183
DNAJC3	0.106935	0.0136243	-0.842068
FCHSD2	0.0522927	0.00364184	0.841475
SH3GL2	0.23642	0.0612414	-0.840966
NOX4	0.29205	0.0913633	-0.840639
MRPL13	0.166295	0.0315143	-0.840092
TRMT61A	0.228616	0.0575174	-0.840063
RAB27B	0.285996	0.0871485	0.840015
CHRM2	0.171108	0.0332706	-0.839672
LANCL2	0.193578	0.0423518	-0.839164
MTHFR	0.138871	0.0223667	-0.838786
KLK14	0.0274291	0.000975847	-0.838754
A2M	0.275698	0.0817058	-0.83777
TNFSF18	0.204087	0.0465628	-0.83728
SH3BGRL3	0.00970161	9.46363e-05	-0.837233
COQ4	0.134866	0.0210245	-0.836789
DPP6	0.0924081	0.0103403	-0.835682
TSPY1	0.0121649	0.000144531	-0.835569
FEZF2	0.203498	0.0463521	0.835538
OSBP2	0.208726	0.0483313	0.835205
CPS1	0.00350902	7.95567e-06	-0.835092
ZNF571	0.201028	0.0452447	-0.834849
COL3A1	0.212231	0.0499857	-0.834599
PSMC6	0.0583562	0.00452612	0.834401
NCAPG	0.168164	0.0321198	-0.834215
PEG10	0.138495	0.0220712	0.834185
FA2H	0.0810691	0.00825478	-0.83404
KCNJ4	0.127039	0.0184946	-0.833613
PMM1	0.206781	0.0476296	-0.833574
COL10A1	0.189736	0.0404645	-0.833223
LY6D	0.0225158	0.000559955	-0.832547
INSRR	0.0392822	0.00205417	-0.831894
HOXA2	0.17372	0.0342223	0.831649
XPNPEP3	0.0403977	0.00220061	-0.831297
CMC4	0.0350552	0.00164056	0.83105
P2RY1	0.0726678	0.00670013	-0.830402
DPT	0.181028	0.037142	-0.829613
NOVA2	0.0577102	0.00443739	0.828966
RHBG	0.0353486	0.00168364	-0.828471
KCNH1	0.238167	0.0619331	-0.828391
NSUN7	0.0291436	0.00109916	-0.82808
CPT2	0.0994262	0.0117675	0.828026
CPB2	0.15776	0.0288144	-0.827846
CEACAM21	0.209554	0.0488117	0.827699
CDH18	0.211451	0.0495383	-0.827557
RLBP1	0.100356	0.0120659	-0.827167
TEK	0.120542	0.0167621	-0.827059
FCGBP	0.0936961	0.0106537	-0.826938
PHLPP2	0.0811822	0.00827309	-0.826683
RYBP	0.0502322	0.00335806	0.826667
REXO4	0.239532	0.0627933	0.826464
VCPIP1	0.139303	0.0224829	0.826367
CEP55	0.168164	0.0321445	-0.826214
SAFB	0.0154548	0.000250031	0.826038
CMAS	0.303929	0.0986142	0.825057
FOLR3	0.110157	0.0142766	0.824948
UNC93A	0.132979	0.0205166	0.824564
RAD54B	0.178756	0.0362388	-0.824299
ALOXE3	0.00640669	4.30998e-05	-0.822863
GDF9	0.0142702	0.000209688	-0.822186
SYNM	0.0131599	0.000186079	-0.822008
ADGRL3	0.230471	0.0583311	-0.821879
ABCD4	0.156668	0.0284824	0.82159
ARID5A	0.105296	0.013259	-0.821567
SRY	0.127248	0.0185463	-0.821341
FRMD1	0.170699	0.0331086	-0.821326
OR1G1	0.216446	0.0519238	-0.820031
TVP23B	0.261803	0.0743908	0.819738
IGLL1	0.206898	0.0477136	-0.819424
ELP3	0.0537168	0.00382472	0.81907
FRRS1L	0.305238	0.0994477	0.818845
PRR15L	0.0547705	0.00397308	-0.818715
HIP1	0.0983656	0.0115221	0.818183
TMEM209	0.127714	0.0186569	0.817996
TESK2	0.00916058	8.0477e-05	-0.817888
PLEKHB1	0.121231	0.0169756	-0.817616
IL21	0.0393175	0.00206259	-0.817529
NKX2-1	0.143288	0.0238954	-0.816686
ZBED2	0.129012	0.0192352	-0.81641
CNTN6	0.291426	0.0909048	-0.81588
GUCY2F	0.0774947	0.00772224	-0.815645
LRP2	0.236631	0.061395	0.815558
SLC17A3	0.110927	0.0144174	-0.815413
TREML2	0.131798	0.0200779	0.815099
GPATCH1	0.142992	0.0236324	0.814361
HSPA4L	0.138871	0.0222791	-0.814074
NEK1	0.00223912	1.1971e-06	-0.813968
INAVA	0.159759	0.0293532	-0.813421
YIPF3	0.0310666	0.00126535	-0.811894
GLIPR1	0.120424	0.0167338	0.811355
MAP1B	0.0199828	0.000414636	-0.811325
GTPBP8	0.0514055	0.00350301	0.811108
CLIC3	0.391292	0.157946	0.810382
FABP4	0.0627339	0.00516484	0.81028
PICK1	0.0856966	0.00904145	0.810247
RBM10	0.26646	0.0766694	0.809621
CAB39	0.0121649	0.000143722	0.808383
INVS	0.289861	0.0890833	-0.807889
GRHL2	0.126902	0.0184641	-0.807027
H2AC4	0.220346	0.0535237	-0.806806
ZNF165	0.308387	0.101119	0.806595
ZNF83	0.0647701	0.00546201	0.806067
PDPN	0.252434	0.0688111	-0.805988
IRX5	0.255699	0.0708856	-0.805554
BDH1	0.237181	0.0616567	0.805526
BHLHE41	0.215201	0.0513344	0.805244
GRM5	0.281461	0.0844712	-0.804667
SEMA5A	0.0995185	0.0117987	-0.804437
TMEM80	0.0867708	0.00923348	-0.804433
RFX3	0.0518508	0.00359127	0.804389
RGS11	0.225933	0.0562375	0.803449
NOL8	0.0154548	0.000253717	0.80337
RAPGEF5	0.113615	0.0150577	-0.803152
ZNF37A	0.181302	0.0372439	-0.802901
ECI1	0.170125	0.0328522	-0.802873
KIF26B	0.1961	0.0432685	0.802617
CSTF2	0.0128415	0.000174057	-0.801985
KCNK12	0.192042	0.0416361	0.800628
U2AF2	0.0312534	0.00128249	-0.800209
SLC14A2	0.146012	0.024715	-0.799461
RBMS2	0.186494	0.0394232	0.799363
SUOX	0.284431	0.0862056	-0.798996
ALMS1	0.138871	0.0223462	-0.798835
RPGRIP1L	0.413701	0.176507	0.797856
LZTFL1	0.0754244	0.00720766	-0.797677
SNX16	0.322558	0.109506	0.797612
AMT	0.057842	0.00446806	-0.797547
SLC4A5	0.111575	0.014563	-0.797087
TUB	0.170281	0.0329107	-0.797038
SIM2	0.122405	0.0172773	-0.796282
C6orf15	0.158154	0.0289394	-0.795685
SRD5A2	0.22084	0.0538572	-0.795293
PFKL	0.0945202	0.0108265	-0.795246
ONECUT1	0.146012	0.0247262	-0.794881
ITM2C	0.168753	0.0324026	-0.794586
ALX4	0.0325967	0.00139911	-0.794398
ZNF432	0.143288	0.0238513	-0.793824
PIK3CG	0.235288	0.0607709	0.793296
LYPD3	0.161672	0.0298889	-0.792758
TMEM135	0.231349	0.0586891	0.792607
COL6A3	0.203498	0.0463525	-0.792375
SLCO2B1	0.0683128	0.00610147	-0.792168
CAPRIN1	0.00873288	7.52583e-05	0.792027
VAMP5	0.111345	0.014505	-0.791618
PLCG1	0.130946	0.0198142	-0.791416
TRIM2	0.0353427	0.00167404	-0.790876
BRAP	0.0545193	0.00391835	0.790217
GLRX5	0.172345	0.0336558	0.790211
STAMBPL1	0.314215	0.104055	-0.790161
TGFBR1	0.220053	0.0533747	0.790039
USP2	0.0830311	0.00861434	-0.789928
MCM2	0.116701	0.0158552	-0.78916
PDE10A	0.0190572	0.000376044	-0.788738
H6PD	0.173941	0.0343167	0.788653
OPRPN	0.0415628	0.002316	-0.788528
PRB1	0.06233	0.00508301	-0.788293
NAA15	0.128385	0.0190733	0.788281
GRAP	0.275595	0.0814427	-0.78821
SMG6	0.116153	0.0156237	-0.78777
G6PD	0.0427491	0.00245364	-0.787737
DNAJC17	0.255699	0.0708499	0.787266
CENPJ	0.156656	0.0283941	-0.786965
HMGA1	0.0684201	0.00613102	-0.786921
MYL9	0.344126	0.124383	-0.786864
ANO1	0.316646	0.105324	0.786561
CLDND1	0.091615	0.0101991	0.786311
CYP4B1	0.212312	0.0500562	-0.786107
NYX	0.0402082	0.00215722	-0.785975
B9D2	0.144045	0.0241446	0.785589
SEM1	0.0985348	0.0116126	0.785401
TKFC	0.156158	0.0279849	-0.785383
SYBU	0.147794	0.0255842	-0.785035
RAB14	0.0208621	0.000478446	0.784992
CLPTM1	0.221116	0.054058	-0.784815
CHRNA9	0.214933	0.0512517	-0.78455
SLC22A3	0.270446	0.0783369	0.78455
PNKP	0.0555568	0.00408588	-0.784468
DNAJC6	0.160238	0.029495	0.784265
RAB38	0.166351	0.0315804	-0.784262
ZFPL1	0.193412	0.0422199	-0.784175
CORT	0.0645739	0.00541358	-0.783798
CACNB3	0.179236	0.0364246	-0.783252
VAX2	0.187182	0.039654	-0.783225
MZB1	0.141013	0.0229967	-0.78314
SLC4A8	0.271902	0.0789635	-0.783137
ANKRD53	0.290288	0.089922	0.783067
CNTN5	0.255165	0.0704649	-0.782643
TTF2	0.402102	0.166468	-0.782605
NRXN2	0.386051	0.153844	-0.782145
EIF5A2	0.321301	0.108601	-0.781909
NCAPH2	0.0241161	0.000658113	-0.781839
PTPN22	0.190466	0.0409075	0.781595
CPTP	0.174159	0.0344179	-0.781357
CDK5R1	0.131023	0.0198749	-0.781212
EGR2	0.193156	0.0421081	-0.781071
ZNF324	0.132764	0.02045	0.780197
MARCHF3	0.209554	0.0487809	-0.780116
SNCA	0.130861	0.0197122	0.779834
SYNC	0.297547	0.0945099	-0.777605
IFT81	0.333178	0.116997	-0.777142
SET	0.0207296	0.000471757	0.776727
B3GALNT1	0.325798	0.111406	-0.776685
NPIPB15	0.105006	0.0131353	-0.776632
KANK2	0.200148	0.0448985	-0.776628
PSMB9	0.00835877	6.71387e-05	-0.77645
HOOK1	0.228338	0.0574283	0.776179
PLXDC2	0.138384	0.0220166	0.775906
GALNT3	0.265884	0.0762649	0.775486
IGFBP5	0.0402082	0.00215978	-0.775441
KEL	0.0930658	0.0105471	-0.775366
IPO8	0.173528	0.0341014	-0.775361
USP6NL	0.370251	0.142405	0.775346
SLC39A9	0.160062	0.0294224	-0.774442
NT5DC3	0.0531803	0.00376871	-0.77414
MTRF1L	0.244999	0.065411	-0.773908
DKK1	0.06233	0.00510551	-0.773508
MRPS33	0.111779	0.014627	0.773136
THOC1	0.136528	0.0213954	0.772399
SPRY1	0.014798	0.000228506	-0.771755
NPY1R	0.291202	0.0907569	0.771515
PRKAB2	0.075594	0.0073018	-0.771068
AQP1	0.139561	0.0225829	-0.770922
CDH11	0.290919	0.0904741	0.770843
CBS	0.207953	0.0480735	-0.770262
COL5A3	0.0301111	0.0011769	-0.769856
BICD1	0.0746259	0.00700554	-0.769333
HEG1	0.0984522	0.0115405	-0.768833
TBX10	0.274682	0.0808594	-0.768746
LPCAT3	0.0437424	0.00255091	-0.768525
GPR135	0.239006	0.0622111	0.768385
HBEGF	0.139684	0.0226262	-0.767056
PTMS	0.211745	0.0497883	0.766595
CCN5	0.0242566	0.000676145	-0.766553
KAT2A	0.00723296	5.20444e-05	-0.766405
RAB1A	0.0105868	0.000112023	0.766265
IFNA10	0.294665	0.0929896	-0.766034
AKAP4	0.218858	0.0529383	-0.765923
UPP1	0.0207296	0.000462968	0.7659
MYH3	0.341328	0.122601	0.765539
CELSR3	0.0278853	0.00100627	-0.765309
MAPK11	0.136321	0.0213287	-0.764499
MAGI2	0.226676	0.0566311	-0.764363
C17orf75	0.307046	0.100345	0.764337
C14orf132	0.156158	0.0280984	0.764314
ZNF613	0.22542	0.0559465	-0.764273
TPSD1	0.180985	0.0370751	-0.764224
CFHR5	0.305238	0.0994003	0.763894
LENEP	0.225556	0.0561248	0.763862
PHKG1	0.143288	0.0238428	-0.763752
NBEA	0.165124	0.0311266	-0.763445
HOXB1	0.104348	0.0129357	-0.762987
GCM2	0.287094	0.0876752	-0.762947
EFR3B	0.167839	0.0320034	0.762667
TXLNG	0.300299	0.0963299	-0.762518
OR1A2	0.223421	0.054902	0.762482
SH3TC2	0.197561	0.044038	0.761965
IRF6	0.0602652	0.00475486	-0.761856
TRIL	0.202673	0.045971	-0.761828
GFI1B	0.290288	0.0900789	0.76124
EMC1	0.112131	0.01472	0.760848
LRFN4	0.0542068	0.00388228	-0.76015
SGCD	0.0911856	0.0101165	-0.759986
CRTAM	0.294713	0.0931086	-0.759667
DHX15	0.0181953	0.000339148	0.75956
ANK1	0.0310666	0.00126383	0.759191
DIP2A	0.0311197	0.00127322	-0.759016
METTL9	0.00410032	1.92117e-05	0.759004
IFNA7	0.201265	0.0453356	-0.758837
SCN11A	0.0218323	0.000520599	0.757829
SECTM1	0.00519072	2.78906e-05	-0.757312
SERPINE1	0.176843	0.0354498	-0.757276
KCNK10	0.124362	0.0178136	-0.757195
LTBR	0.17685	0.0355272	-0.757118
C6	0.151776	0.0267056	-0.757008
EDC3	0.206305	0.0474164	-0.756515
NRG1	0.0310666	0.00125632	-0.75645
EFNA1	0.101582	0.0123573	-0.756173
HIC1	0.0711301	0.00648099	-0.755836
UPK1B	0.14291	0.0235738	-0.755743
TTC27	0.229608	0.058036	0.754881
CABYR	0.113581	0.0150336	-0.754796
IL36RN	0.128513	0.01911	-0.754123
YWHAE	0.00297946	5.62257e-06	-0.754072
GABRB2	0.0976774	0.0114006	-0.753396
ONECUT2	0.254111	0.0695235	-0.752958
HSPB7	0.272929	0.0798554	-0.75282
PSG7	0.157963	0.0288766	-0.752811
LAS1L	0.196061	0.0431919	-0.752641
RRP9	0.0754244	0.00721559	-0.752563
RCHY1	0.0244382	0.000689063	0.752406
C21orf62	0.212846	0.0502347	-0.751903
TG	0.138587	0.0221508	-0.751863
TNIK	0.0270811	0.000904327	0.751785
APEH	0.314902	0.104428	-0.751347
TYMS	0.130815	0.0196682	-0.750589
MAFF	0.119963	0.0166065	-0.750347
SYP	0.147723	0.0253899	-0.750334
C11orf68	0.00519072	2.83434e-05	-0.749774
LAMA3	0.118241	0.0162623	-0.749366
PRDM16	0.10868	0.0139743	-0.749196
ERCC1	0.0142897	0.000211619	-0.749175
PGBD5	0.264903	0.0758073	-0.74915
PWWP2A	0.120838	0.0168539	-0.74913
PARVB	0.0350552	0.00164596	-0.748964
PRKRA	0.190019	0.0407158	0.748396
DDX43	0.326161	0.111792	0.748005
PGAP4	0.105452	0.0132914	-0.747695
KLF9	0.199533	0.0446914	-0.747492
XIAP	0.224699	0.0555582	-0.746932
CACNB4	0.291887	0.0912391	-0.746899
ASPM	0.284431	0.0858516	0.746827
VPS9D1	0.0754244	0.00724016	-0.746707
TOX3	0.43233	0.191134	0.746591
MRPS18B	0.169711	0.0327194	0.746418
PHLDA2	0.174194	0.034454	-0.745976
GRK6	0.0208621	0.000480009	-0.745748
TARBP1	0.239532	0.0630093	0.745639
ORC3	0.184737	0.0387481	0.745609
FUT9	0.290242	0.0893007	-0.745538
DYNC2LI1	0.412456	0.175376	0.74455
MMP14	0.00951155	8.59039e-05	-0.744516
WDR43	0.022374	0.000551723	0.744478
FGF5	0.175493	0.0350025	-0.744275
TAS2R9	0.075594	0.00731417	-0.744077
PHC3	0.17292	0.0338259	0.743721
DOCK9	0.197561	0.0440513	-0.743311
GOLPH3L	0.141089	0.0230898	0.743012
ANGPTL3	0.159034	0.0291936	-0.74285
MAGEA8	0.099798	0.011907	-0.742789
GLB1L2	0.0881491	0.00950257	-0.742685
ZSCAN18	0.196301	0.0435568	-0.742468
FAM168B	0.0241161	0.000657562	0.741944
GNAT1	0.217659	0.0523934	-0.740589
CTDSPL	0.0128648	0.000175449	-0.740544
ST3GAL4	0.107462	0.0137025	0.740124
CCL5	0.155388	0.0276272	-0.73994
PLIN1	0.089478	0.00975348	-0.739722
IBA57	0.298228	0.0950426	-0.739658
ENTPD3	0.138817	0.0222419	-0.739611
EID1	0.0512918	0.0034761	0.739568
MUC3A	0.109543	0.0141328	0.739347
CLDN8	0.35257	0.129204	0.739242
ADK	0.0961192	0.0111544	0.739012
RPAP1	0.0546798	0.00394818	-0.73899
APOD	0.0807472	0.00819497	-0.738932
PSCA	0.269263	0.0777915	-0.738658
TTC38	0.258574	0.072558	-0.738653
SGCE	0.239777	0.0631542	0.738242
YJU2	0.134796	0.0209788	-0.738165
EN2	0.233157	0.0595182	-0.737948
MUC5AC	0.0748915	0.00707733	-0.737939
CROCC	0.147794	0.0255589	-0.737385
KLK2	0.150911	0.0264777	-0.737149
TGM1	0.0748915	0.00708363	-0.736586
RHOBTB2	0.0181875	0.000332704	-0.736419
PDK2	0.141089	0.0230606	-0.736287
SLC6A11	0.175652	0.0350511	0.735967
TTPAL	0.206012	0.0473317	0.735409
DPY19L4	0.339884	0.12156	-0.734355
GALNT14	0.28444	0.0863036	-0.734034
SGTA	0.299152	0.0954874	0.733946
KCNB1	0.0110996	0.000124443	-0.733928
DYRK2	0.132655	0.0203856	0.73368
RUSC2	0.16351	0.0305345	-0.733218
BMP8B	0.253668	0.0693385	0.732593
WRN	0.364821	0.138071	0.732546
ZFY	0.190055	0.0407396	-0.732541
GLG1	0.0207296	0.000467587	0.731275
PALMD	0.340516	0.122012	-0.731035
UNG	0.0961192	0.0111484	0.730963
WDHD1	0.186494	0.0394036	-0.7309
MX1	0.129731	0.0194618	-0.730845
PLCE1	0.199336	0.0446138	0.730746
PWWP3A	0.383871	0.152206	0.730064
PRPS1L1	0.129692	0.0194425	-0.729955
RINT1	0.182351	0.0377304	0.729683
CUZD1	0.253424	0.0692082	-0.729449
WASF1	0.119162	0.0164374	-0.729303
KRTAP5-9	0.177633	0.0358178	-0.728861
MED9	0.176786	0.0353513	0.727831
OXT	0.16325	0.0304318	-0.727658
RRP12	0.162666	0.0302091	0.727624
EMC3	0.0124687	0.000152312	0.727552
DNM1	0.174294	0.0344884	0.726694
NACA2	0.401407	0.165969	-0.726693
EXOSC1	0.380577	0.149394	-0.726678
CCT8L2	0.190548	0.040957	-0.726476
GDAP2	0.105452	0.0132962	-0.725933
GIPC2	0.312089	0.102866	-0.725729
PITRM1	0.0507722	0.00342389	0.72572
MTTP	0.169697	0.0326843	0.725697
CAPN1	0.263747	0.0752217	-0.725576
UTP6	0.00388887	1.57599e-05	0.724683
ZNF142	0.0949584	0.0109164	0.72463
CALCRL	0.116336	0.0156957	-0.724343
ZSCAN16	0.182902	0.0379668	-0.72359
AFAP1	0.425935	0.186994	0.723487
LTK	0.209358	0.048626	-0.723226
CKS2	0.357275	0.132962	-0.723128
TBL3	0.229037	0.0577986	-0.722973
ANGPTL7	0.329584	0.114963	0.722697
CTNNA2	0.231667	0.0588085	-0.722618
CLDN6	0.051986	0.00360807	-0.722332
NXPE3	0.424284	0.185498	0.722137
PCSK1N	0.116795	0.0159089	-0.722127
SLC28A2	0.250549	0.0680787	-0.721969
HAUS3	0.196693	0.0436765	0.721966
MAK	0.364965	0.138256	0.721952
KERA	0.287618	0.0879075	-0.721732
CYBB	0.0251798	0.000735948	0.721727
DSG1	0.277949	0.0827211	-0.721614
GNRH2	0.149017	0.0259526	-0.721305
CUX2	0.284431	0.0860543	0.72114
CDC42BPB	0.0705537	0.00640621	-0.720519
DNAJC28	0.193442	0.0422749	-0.72026
MAPK12	0.301344	0.0970031	0.719866
LHPP	0.0828428	0.00858094	-0.719546
GML	0.0705537	0.00641075	-0.719095
SCAMP4	0.370135	0.142114	-0.718926
CAMKK2	0.0395718	0.00209147	0.718801
PRSS21	0.03361	0.0015129	-0.718743
CES3	0.0644663	0.00539916	-0.718743
DIO2	0.0910373	0.0100844	-0.718596
POF1B	0.261803	0.0744754	-0.718574
F11	0.117723	0.016114	-0.718505
MRPL40	0.169711	0.0327313	-0.718443
ABCC6	0.164088	0.0308213	0.718423
RBM15B	0.038417	0.00196521	-0.718407
MARF1	0.00244265	3.4847e-06	0.717996
COMMD10	0.288926	0.088694	0.717543
GUCY2D	0.168753	0.0323331	0.71752
ILF2	0.103372	0.0126793	0.71739
CCND1	0.234355	0.0603143	0.717324
RHOD	0.143883	0.0240648	0.716808
CD1E	0.156158	0.0279371	0.716588
TRAF3IP1	0.363301	0.137302	-0.716197
KMT5A	0.181302	0.0372554	0.715847
YBX3	0.0222375	0.000543285	0.715729
ZC4H2	0.120749	0.0168012	-0.71571
SEMA6A	0.173243	0.0339134	-0.715451
SPEN	0.212312	0.0500581	0.715244
KLK3	0.129692	0.0194442	-0.714841
BBIP1	0.158885	0.0291529	0.714715
RAPGEF3	0.284431	0.0860136	-0.714218
ELL2	0.180393	0.0367859	-0.714151
NR2E3	0.215511	0.0515156	-0.714133
KRR1	0.0856117	0.00902533	0.714033
KMT2D	0.190986	0.0411311	-0.714024
MED17	0.128385	0.0189436	0.713204
GPR37	0.102156	0.012473	0.713128
CXCR5	0.281398	0.0843817	-0.713124
RCAN1	0.0991585	0.0117145	-0.713078
COX5A	0.0515927	0.00354446	-0.712677
HNF4A	0.224699	0.0556754	-0.712654
DBP	0.256382	0.0712815	0.712253
DDN	0.140051	0.0227442	-0.712209
PDE6H	0.235093	0.0607008	-0.71218
CDON	0.131798	0.0200626	-0.712172
RYR2	0.29805	0.0948817	0.712022
AMBN	0.0333244	0.00146273	-0.711635
RIOK2	0.284719	0.0865449	0.711444
RBBP5	0.152621	0.0269436	0.710868
ASB4	0.292437	0.0916312	-0.710798
JPH3	0.234942	0.0606115	0.710414
ZNF385D	0.290288	0.0898891	0.70982
LSM14B	0.104348	0.0128968	-0.709508
FGF16	0.265171	0.0759283	-0.709181
NUDT13	0.053379	0.00378726	-0.709169
RGS20	0.332908	0.116846	-0.709058
BHMT	0.226687	0.0566529	-0.708593
TSBP1	0.33855	0.1203	0.70836
NAT9	0.0451883	0.00269194	-0.708255
H2AC14	0.104098	0.0128468	-0.708098
TM4SF20	0.229037	0.0577464	-0.707942
ASIC4	0.290242	0.0894282	-0.707759
PLVAP	0.404513	0.168915	-0.706834
PLEKHA6	0.19685	0.0437774	-0.706747
HSD17B14	0.293287	0.0921675	0.706552
ATP1A3	0.290288	0.0898925	-0.706421
MBTPS2	0.29217	0.0914987	0.706059
POU5F1B	0.284431	0.0861591	-0.705951
DAP3	0.0516052	0.00355375	0.70553
PROS1	0.372098	0.143815	-0.705513
RORC	0.184737	0.0386831	-0.705265
TMEM63A	0.0730116	0.00677459	-0.704868
ENO3	0.259591	0.0732381	0.704853
SLC22A6	0.218615	0.0528601	0.70472
LTBP4	0.180936	0.0370139	-0.704655
L1CAM	0.204654	0.0467647	-0.704653
MRPL58	0.25642	0.0713577	0.704445
PTS	0.130822	0.0196912	-0.703863
EPAS1	0.179223	0.0363633	-0.703805
RASIP1	0.272157	0.0792652	0.70336
CHRNE	0.342038	0.12297	0.703187
VBP1	0.0251798	0.000747895	0.703132
ENAH	0.380428	0.149217	0.703105
TANK	0.0110996	0.000122941	0.703061
TOP1	0.0387003	0.00199459	0.702509
NFATC3	0.0270811	0.000852743	0.702504
GIPC1	0.211899	0.0498721	-0.702337
HECTD3	0.0807472	0.00818947	-0.702274
SCARF1	0.144045	0.0241521	-0.702136
SYNRG	0.0395999	0.0021006	0.70207
CFAP43	0.233745	0.0599811	0.701792
FABP3	0.0755224	0.00726031	-0.701789
C5	0.256377	0.0711976	-0.701643
PLA2G2D	0.0515927	0.00354716	-0.701572
CLCA2	0.0802542	0.00806436	-0.701525
ZNF239	0.239532	0.0626264	-0.701414
MRPL28	0.00951155	8.67436e-05	-0.701294
ABI3BP	0.303106	0.0981076	-0.70129
SETD5	0.0614957	0.00493941	0.700651
TUBGCP3	0.365983	0.138989	0.700636
EPCAM	0.314939	0.104505	0.700442
HOXC13	0.225095	0.0558405	-0.70024
CD207	0.227683	0.0570732	-0.699825
GPR35	0.0672466	0.00590293	-0.699635
SBNO2	0.0673846	0.00593111	-0.699475
PRDM9	0.0727903	0.00671751	-0.699451
NAALADL1	0.108866	0.0140181	-0.699127
BMP3	0.211745	0.049798	-0.69903
MPPE1	0.0251798	0.000743386	0.69869
GCNT1	0.246464	0.0662113	0.698039
RHBDL1	0.142275	0.023403	-0.697937
DYNC1I1	0.119948	0.0165792	-0.697923
PPP1R16B	0.231454	0.058735	-0.697916
MYBPH	0.158878	0.0291383	-0.697863
ASTE1	0.260872	0.0739275	0.697739
SLC25A32	0.260874	0.0739709	-0.697505
CEP41	0.0331833	0.00144049	-0.697328
HTR1B	0.0680162	0.0060367	-0.697043
KIF21B	0.239371	0.0624464	-0.696963
ITGA3	0.326498	0.112384	0.696955
PHF24	0.239532	0.0626688	-0.69689
H2AC18	0.152621	0.0269343	-0.696851
ANP32A	0.00297946	5.73356e-06	0.696674
RPL10L	0.271449	0.0787865	-0.69664
SLURP1	0.118241	0.0162641	0.696334
TMED9	0.134796	0.0209985	-0.69554
MALL	0.165562	0.0312646	-0.695502
RAB33A	0.0597439	0.00468374	-0.695389
NDOR1	0.351069	0.128361	-0.695324
ADPRM	0.213997	0.050706	0.695319
SCG2	0.214362	0.0508718	-0.695272
SOX11	0.327536	0.113407	0.69519
NPTX1	0.220053	0.0533428	0.694404
CLCN7	0.0150893	0.00023674	-0.694384
TRPM6	0.196168	0.0435108	-0.694383
PDSS2	0.260679	0.0738135	0.694353
H2BC17	0.226676	0.0566144	0.694253
H2AC16	0.433463	0.191816	0.69419
EIF5B	0.139424	0.0225374	0.694164
KRT15	0.0985348	0.0115929	-0.694145
CRB1	0.170151	0.0328714	-0.693971
PRELID3A	0.0644279	0.00537977	-0.693936
CXCL3	0.33855	0.120287	0.693804
TRIM23	0.336822	0.119052	-0.693637
CZIB	0.147569	0.0253479	0.693507
TAGLN3	0.0514055	0.00350008	-0.693385
RTEL1	0.0204579	0.000432267	-0.693093
OR2F2	0.375383	0.14605	0.693059
NMUR1	0.050146	0.00331844	-0.692902
ARHGAP24	0.156158	0.0279752	-0.692381
HPSE2	0.402696	0.167075	0.692157
OLFML2A	0.194712	0.042737	-0.692064
MS4A4A	0.259014	0.0728721	0.691805
GABRG3	0.325417	0.111086	-0.69136
DCAF7	0.0814412	0.00834736	0.691192
ZBTB33	0.301497	0.0971667	-0.690997
FXYD1	0.217652	0.0523347	0.690568
SNAPC2	0.172345	0.033642	-0.690301
SCO2	0.0289285	0.00106739	-0.690267
NTHL1	0.361968	0.136495	0.690177
ESRP1	0.216321	0.0518212	-0.689927
C9orf40	0.131048	0.0199007	-0.689698
AGO3	0.0241161	0.00066182	0.689696
RBM15	0.0831062	0.00863604	0.689637
DIMT1	0.03361	0.00150928	0.689541
OR7C1	0.26731	0.0771231	-0.689288
TCOF1	0.0274291	0.000967021	-0.689062
LRP4	0.220346	0.0535773	-0.688958
HECA	0.00388887	1.64386e-05	0.688769
BSN	0.161215	0.0297422	-0.688511
NARF	0.0573243	0.00436455	0.688126
DPEP1	0.0496819	0.00322982	-0.688034
RGS7	0.151623	0.0266503	0.687928
MAZ	0.112062	0.0146828	-0.687892
ARIH1	0.0228413	0.000592436	0.687407
EMP1	0.181203	0.0372049	-0.686902
KIF13B	0.342026	0.122937	0.686368
SMURF1	0.0683128	0.00610997	-0.686137
HK2	0.0274093	0.000944832	0.685585
TRIP6	0.299623	0.0959384	-0.684921
SPP2	0.254509	0.0697122	-0.684894
CPEB3	0.402481	0.166748	-0.684608
PCTP	0.00731486	5.32457e-05	0.684563
GRK4	0.146021	0.0248543	-0.684556
SLIT3	0.0571256	0.00432627	-0.684078
MPIG6B	0.165233	0.0311608	-0.683823
CD8B	0.0290522	0.00108654	-0.683532
CLSTN2	0.253695	0.0693883	-0.683216
CHAD	0.0173884	0.000304065	-0.682787
CELSR1	0.109404	0.0141058	0.682684
SNTG1	0.258574	0.0725712	-0.682351
LGALS3BP	0.0926429	0.0103936	-0.682193
BAMBI	0.181028	0.0371488	-0.682044
POLE	0.181518	0.0373546	-0.681415
ANAPC2	0.24944	0.0675149	-0.68122
KANSL1L	0.122418	0.0172971	0.680956
PHC1	0.127746	0.0186987	0.680913
BCCIP	0.156158	0.0280602	0.6808
RAB40AL	0.372405	0.144423	0.680385
ESPL1	0.103784	0.0127472	0.680165
SNX2	0.0485047	0.00304806	0.679667
SSNA1	0.00640669	4.34188e-05	-0.679479
KIAA1109	0.248175	0.0670881	0.679473
ZGPAT	0.128385	0.0189823	-0.679399
CD40	0.00350902	7.74578e-06	-0.679374
SLITRK5	0.376096	0.146606	-0.679351
LPAR1	0.013963	0.000202109	-0.679252
MLC1	0.349192	0.127187	-0.67918
SSTR1	0.361269	0.135718	-0.679056
SLC30A6	0.452462	0.207568	-0.678809
KCNAB3	0.284431	0.0858449	-0.678224
PCBP4	0.132655	0.0204013	-0.677792
PTGIR	0.211745	0.0496649	-0.677783
ADRB3	0.166351	0.0315577	-0.677398
GLRA3	0.240963	0.0636882	-0.67702
ITGA8	0.327203	0.113037	-0.676902
SNX19	0.112926	0.0148802	0.676804
QPCTL	0.180393	0.0368111	-0.676707
JADE1	0.00350902	8.2206e-06	0.67652
CHRM3	0.0270811	0.000861602	-0.676135
RUVBL2	0.196796	0.0437345	-0.675018
ZNF468	0.134389	0.0208665	-0.674842
FGB	0.340995	0.12233	-0.674475
NDUFAF5	0.366404	0.139302	-0.674354
RBKS	0.273519	0.0801266	0.674298
GAS2L1	0.130946	0.0198523	-0.674197
VWA5A	0.104098	0.0128423	-0.67412
BRS3	0.106191	0.0134604	-0.674063
TP53I11	0.0511392	0.00345292	-0.673914
NIPAL3	0.26008	0.0735501	-0.673801
MAP6D1	0.284523	0.0863946	0.673713
MECR	0.315871	0.104973	0.673642
COX6A2	0.0867708	0.00923464	0.673479
MAPK1IP1L	0.00817967	6.36471e-05	0.673355
RCC1	0.170548	0.0330232	0.673331
PAFAH1B3	0.33191	0.116329	0.67331
NEURL1	0.181587	0.0374052	-0.673152
CIDEA	0.240153	0.0633133	-0.672636
NR2F6	0.297547	0.0945251	0.672621
PI3	0.17054	0.032975	0.672443
DLK2	0.165691	0.0313443	-0.672313
LYRM9	0.0512216	0.00346278	-0.672185
FBP2	0.0403977	0.00219325	-0.671989
OR2F1	0.326161	0.111727	-0.671966
FOXD2	0.215888	0.0516779	-0.671689
GAN	0.464696	0.218641	-0.671684
CYP46A1	0.302033	0.0974868	0.67168
NHLH1	0.144177	0.0242105	-0.671587
HOXD4	0.205826	0.0472438	-0.671416
KRT76	0.0188764	0.000360852	-0.671016
NHLRC2	0.319023	0.106742	-0.670878
SPATA1	0.477763	0.231366	-0.67079
POU2F2	0.189736	0.0405253	-0.670734
LCP1	0.00367702	1.29435e-05	0.670616
IL1A	0.0296864	0.00114752	-0.670527
RBM34	0.342043	0.123029	-0.670384
MYO19	0.221934	0.0543779	-0.670211
ARHGAP28	0.290288	0.0900094	-0.670175
RPS6KA6	0.0333244	0.00146401	-0.670104
TOP2A	0.379897	0.148818	0.669858
OPRK1	0.109152	0.0140641	-0.669595
LUZP4	0.211451	0.0495544	-0.669497
IL18RAP	0.0895975	0.00982034	0.669168
MRPL12	0.068279	0.00608981	-0.668607
MICA	0.273892	0.0803893	-0.668395
HR	0.114296	0.0152459	-0.668341
PSTPIP2	0.0129015	0.000177029	-0.668308
PJA2	0.190922	0.0410909	0.667993
PDLIM3	0.247906	0.0669131	-0.667955
GAREM1	0.290242	0.0895135	-0.667874
GOLGA3	0.306936	0.100206	0.667824
ZNF639	0.283572	0.0852708	-0.66745
ZNF227	0.39164	0.158366	0.66711
NR4A1	0.244815	0.0652185	-0.666773
PMF1	0.0109279	0.000117947	-0.666569
RAB6B	0.00367702	1.34484e-05	-0.666545
FES	0.255165	0.0704443	0.666528
GFPT2	0.140663	0.0228906	-0.666166
THOC6	0.136193	0.0212972	0.665903
PAK1IP1	0.153283	0.0271066	0.665549
CRABP2	0.274191	0.0805689	-0.665121
CEP192	0.307926	0.100838	0.664976
APOC3	0.0547705	0.00397157	-0.664911
TMED1	0.0924081	0.0103449	-0.664617
ACAA2	0.200501	0.0450088	-0.664591
IGSF1	0.255165	0.0704684	-0.664412
CDR1	0.38224	0.150915	0.664287
MMP17	0.268765	0.0775803	-0.664112
GLT8D2	0.156656	0.0283587	-0.663986
GRIA1	0.239532	0.0629955	-0.66377
RBFOX1	0.281461	0.0844315	-0.663694
CX3CL1	0.125547	0.018133	-0.663408
JAK2	0.114566	0.0153272	0.663327
SULT2B1	0.156158	0.0280691	-0.662864
MRPS34	0.305076	0.0992416	-0.662819
PNLIPRP1	0.340077	0.121724	-0.662622
RNF208	0.224699	0.0556289	0.66221
MOCOS	0.0344466	0.00159143	-0.66218
APOA2	0.414872	0.17786	-0.661832
NEUROG2	0.255165	0.0705268	0.661661
TFDP1	0.0173884	0.000303679	0.661506
PRLR	0.192606	0.041899	-0.661376
TAAR5	0.0748915	0.00707587	-0.661316
IQSEC3	0.24405	0.0649125	0.661308
NCR3	0.217652	0.0523553	-0.661283
ATP8B3	0.408599	0.172622	-0.660992
PLEKHS1	0.392561	0.1591	-0.660552
MPPED2	0.484794	0.237124	-0.660373
TRIP10	0.0225158	0.000561387	-0.660303
TPPP3	0.0142981	0.000214852	-0.660081
MACROD1	0.378304	0.147909	0.659784
IARS2	0.168753	0.032372	0.659503
NAV2	0.0753159	0.00714593	-0.659463
PTPN9	0.0553835	0.00404533	0.65925
DCX	0.104572	0.0130015	-0.65917
HINFP	0.281461	0.0844713	0.658974
SLC2A4RG	0.245478	0.0656137	-0.658798
PIAS1	0.119162	0.0164406	0.658697
SNX17	0.0957245	0.0110764	0.658536
ERO1B	0.36189	0.136379	0.65845
SPIN1	0.326894	0.112742	-0.658023
DKK4	0.0345932	0.00160839	-0.65775
SLC49A3	0.287971	0.0880633	0.657606
DSG3	0.215429	0.0514599	-0.657485
BATF3	0.0940769	0.0107678	0.657337
DOCK10	0.354689	0.13106	0.657242
CASP5	0.164879	0.0310037	-0.657225
KIAA1107	0.213743	0.0505028	0.657209
NECAB3	0.183949	0.0384766	-0.657138
ZBP1	0.170548	0.033048	-0.657006
TMLHE	0.300299	0.096306	0.656883
LTA4H	0.0121649	0.000144628	0.656743
CPM	0.326137	0.111632	-0.656503
CD3G	0.274682	0.0808739	0.656445
ENPEP	0.327536	0.113457	-0.656383
MYOZ3	0.269902	0.0780161	-0.656318
HOXC10	0.0261508	0.000813931	-0.656293
RELB	0.189736	0.0405535	-0.656174
NEUROD6	0.194896	0.0428863	-0.655969
METTL1	0.0607821	0.00483633	-0.655492
MAPK4	0.202511	0.0458991	-0.655431
PLPP3	0.300826	0.0966782	-0.655257
KNTC1	0.291426	0.0910029	0.655158
MFSD1	0.012535	0.000157317	0.653978
ZKSCAN8	0.147723	0.0254435	-0.653933
MYH15	0.382587	0.151249	-0.653551
PMP2	0.401125	0.165625	-0.653546
F12	0.310816	0.102149	-0.65324
CCNB2	0.408558	0.172523	0.652839
TBC1D22B	0.332461	0.116659	-0.652788
GFM1	0.284875	0.0866175	-0.652615
GSTT4	0.113615	0.0150669	-0.652599
TNFAIP8	0.0317613	0.00131359	0.652343
ISOC2	0.120914	0.0169129	-0.652302
SPECC1L	0.100774	0.0122232	0.652119
TRAF4	0.17372	0.0342272	-0.651989
FANCG	0.311487	0.1025	-0.65191
ZNF334	0.221075	0.0540295	0.651876
CDH1	0.283234	0.0850997	0.65183
MYDGF	0.02295	0.000598145	-0.651402
SFRP1	0.138871	0.0223342	-0.651338
MRC1	0.298592	0.095257	-0.650795
ZNF117	0.256437	0.0714177	-0.650616
TAS2R13	0.313078	0.103416	-0.650381
SLC27A6	0.294359	0.0928114	0.650218
SYNGR3	0.171108	0.033271	0.650005
COCH	0.129692	0.0194452	-0.649396
SLC25A22	0.147723	0.0254227	-0.649353
GPRC5C	0.321132	0.108387	-0.64934
LTF	0.542441	0.291594	0.649292
DLL3	0.343406	0.123835	-0.649286
SSTR2	0.313078	0.103352	-0.649199
RGS13	0.531631	0.281295	0.64916
CEPT1	0.0664979	0.00573066	0.649131
CLBA1	0.256437	0.0714899	0.648835
CYP26A1	0.290288	0.0896967	-0.64881
MTX2	0.125185	0.0179943	0.64854
SCARA3	0.199336	0.0446048	-0.648506
SSTR5	0.357926	0.133387	-0.648503
GLRA2	0.381931	0.150484	0.648174
LAGE3	0.0957245	0.0110766	-0.648014
MRPL52	0.0573243	0.00436234	-0.647992
CERS4	0.301799	0.0973419	0.647794
DELE1	0.0528405	0.00371369	0.647712
ESR2	0.06233	0.00510303	-0.647667
ADGRV1	0.307479	0.100582	-0.647225
NEUROG3	0.372365	0.144248	-0.646736
SGK1	0.0594904	0.00464396	0.646346
SYTL2	0.119963	0.0166113	0.646344
PDAP1	0.109548	0.014161	0.646185
C1orf115	0.236469	0.0613171	0.645865
FLVCR2	0.193508	0.0423056	-0.645688
MBD1	0.127746	0.0187436	0.645688
PCIF1	0.0512809	0.00347107	-0.645662
ASAP2	0.236469	0.0613333	-0.645568
HOXD10	0.0814412	0.008354	0.645283
NIF3L1	0.265884	0.0762638	0.645087
MRPL48	0.10868	0.013976	0.64502
ADRA2A	0.333633	0.117291	-0.64489
DDX11	0.00235411	2.42526e-06	-0.64456
CRTAC1	0.255165	0.0705295	-0.644188
SPEF1	0.146467	0.0249872	-0.643962
PRB3	0.215463	0.0514862	-0.643862
PRDM12	0.128513	0.0191393	-0.643793
NMD3	0.311534	0.102568	0.64379
RABGAP1	0.00860212	7.32166e-05	0.6436
ZNF646	0.100774	0.0122171	-0.643379
EEF1A1	0.00223912	1.36225e-06	0.642981
VGLL3	0.402223	0.166583	-0.642705
PRPH2	0.104098	0.0128252	-0.642577
RPL36AL	0.00519072	2.87313e-05	0.642543
UTS2	0.323054	0.109982	-0.642208
NUAK1	0.0731865	0.00679694	-0.642158
LYVE1	0.190145	0.0407761	0.642063
MAFK	0.40321	0.167565	-0.641667
TAT	0.0875188	0.0093356	-0.641579
LAMA2	0.29205	0.0913572	-0.640979
PTGFR	0.290242	0.0895143	0.640848
UNC5C	0.256377	0.0712314	-0.640532
VPS50	0.386408	0.154184	-0.640452
SCN2A	0.204654	0.0467971	-0.639689
PAPSS1	0.0403977	0.00220163	0.639628
SLC6A5	0.326237	0.112103	-0.639568
GNG4	0.0729335	0.00674455	-0.638948
TSR1	0.0270811	0.000899102	-0.63859
PARP2	0.0127708	0.000169892	-0.638526
PFKFB4	0.0365021	0.00181411	-0.638392
HCFC1R1	0.273519	0.0801426	-0.638377
ZNF516	0.0320584	0.00135953	0.638219
CENPI	0.357913	0.133349	-0.637892
IL1RL2	0.247612	0.0666805	0.637689
SLC25A10	0.284127	0.0855367	-0.637619
RSRC1	0.372098	0.143757	-0.637119
HGSNAT	0.196123	0.0434122	-0.637038
IL36A	0.147723	0.0254486	-0.636998
MRNIP	0.222354	0.0545468	-0.636787
TRO	0.196123	0.0433805	-0.636608
HSF2BP	0.0227698	0.000575341	-0.63651
SDF4	0.0246479	0.000701162	-0.636425
AXIN1	0.191313	0.0412815	0.636375
ERC2	0.52801	0.278098	0.636346
CKB	0.403356	0.167744	-0.635837
SRSF5	0.0169796	0.000286972	0.635752
MMACHC	0.241439	0.0638545	-0.635434
ZNF354A	0.349882	0.127605	-0.635167
RIPPLY3	0.313351	0.103618	-0.635082
SEMA6D	0.203708	0.0464275	-0.63506
PRX	0.370251	0.142302	0.634956
COPG1	0.0210806	0.000488564	0.634808
KCNE1	0.0908913	0.0100464	-0.634515
UQCRB	0.241741	0.0639749	0.63451
SPRR1A	0.0221963	0.000538078	-0.634111
HS2ST1	0.265884	0.0763129	0.633951
IRS4	0.290774	0.0904033	-0.633923
SPC25	0.262145	0.0745946	-0.633603
ACSF2	0.229037	0.0577271	-0.633314
BCL9	0.325584	0.11117	0.633179
IFT122	0.00388887	1.6749e-05	-0.633153
ATP6V0A4	0.356584	0.132406	-0.632838
ASNSD1	0.0181953	0.000339878	0.632712
ORC1	0.26613	0.0765055	-0.632399
ALDH1A1	0.26646	0.0766697	0.631852
CXCL11	0.427828	0.188141	-0.631608
RPS6KA4	0.0242566	0.000673914	-0.631462
ARFGAP1	0.0290665	0.00108951	-0.631396
EIF3E	0.0251798	0.000730487	0.631301
ZNF750	0.512814	0.264559	-0.630577
FAT1	0.339884	0.12157	-0.630337
SERPINH1	0.0193221	0.00038961	-0.630275
TOP3B	0.329584	0.114956	0.630214
NPAS2	0.352303	0.129019	-0.629641
CCP110	0.406127	0.170375	-0.629451
YME1L1	0.0637086	0.0052824	0.629092
RSPH6A	0.130822	0.0196886	0.628913
EVA1B	0.367107	0.139754	-0.628543
WDR19	0.233465	0.0597726	0.628373
SACS	0.346023	0.125319	0.628298
TYMP	0.00594679	3.55863e-05	-0.628273
AGTR2	0.156158	0.0281368	-0.628001
PLA2G1B	0.324336	0.110636	0.627961
NUDT18	0.226027	0.0562987	-0.627901
MYF6	0.354689	0.131067	-0.627692
BRCA2	0.0689652	0.00624333	-0.627646
SLC31A1	0.303106	0.0981917	0.626838
ATPAF2	0.197911	0.0441458	0.626792
PTGDR	0.459643	0.21382	0.626653
TPSB2	0.336044	0.118622	-0.626289
CEP70	0.261067	0.0740912	-0.626196
RALB	0.00970161	9.31429e-05	0.626181
DDX3Y	0.666002	0.431675	0.626153
NOTCH3	0.272531	0.0793969	0.625986
OCA2	0.323726	0.110346	-0.625741
LY6E	0.329565	0.11489	-0.62507
CHRM5	0.326453	0.112339	-0.624952
SAC3D1	0.0940723	0.0107358	-0.624843
PRDM13	0.349267	0.127264	0.624624
AKR1D1	0.219983	0.0532655	-0.624353
DOC2B	0.148453	0.0257234	-0.624283
PSMC4	0.288185	0.0882233	0.624255
PDZD7	0.0916707	0.010227	-0.623994
EEF1A2	0.343453	0.123881	-0.623968
RNF123	0.175493	0.0349961	-0.623963
LINS1	0.372098	0.143876	0.623838
HSPB2	0.290242	0.0895926	-0.623801
NUP155	0.339884	0.121485	0.623615
DLGAP1	0.161979	0.0299916	-0.623003
RLN1	0.154136	0.0273272	-0.622883
ADAMTS6	0.272869	0.0796674	-0.622703
SERPINF1	0.245478	0.0655865	-0.622282
HOXA10	0.300299	0.0964148	0.6219
MAGEB1	0.455661	0.210076	-0.621652
HNRNPU	0.0178272	0.000319195	0.621531
CHST8	0.31679	0.10547	-0.62105
PIN1	0.357671	0.133169	-0.620951
ABCD3	0.210045	0.0490557	-0.620891
TERF1	0.0204579	0.000433053	0.620808
FILIP1L	0.354735	0.131245	-0.620658
RSBN1	0.128513	0.0191348	0.620594
TRAP1	0.0911699	0.0101071	-0.620587
GEMIN7	0.313078	0.103358	-0.62057
TMEM87A	0.00827307	6.5066e-05	0.620463
PRPF18	0.00519943	3.00168e-05	0.62036
TINAGL1	0.145847	0.0246177	-0.62019
POR	0.472134	0.225954	-0.620185
KHSRP	0.0231393	0.000621934	-0.62016
DDX54	0.210451	0.049232	-0.620027
PIGN	0.239532	0.0628011	0.619805
NR1I2	0.296553	0.0940032	-0.619688
SLC8B1	0.116153	0.0156108	-0.61937
QTRT1	0.125052	0.0179333	-0.619232
NR0B2	0.321649	0.108814	0.619231
GRIK1	0.242118	0.064131	-0.619092
BAD	0.329875	0.115147	0.618876
CAMKV	0.0627658	0.00517968	-0.618839
OR2C1	0.0215351	0.000505532	-0.618554
C1orf21	0.248122	0.0669985	-0.618185
GPX5	0.298228	0.09502	-0.617941
TPX2	0.147794	0.0255255	-0.617903
COL7A1	0.399281	0.164551	-0.617688
EOGT	0.511321	0.262375	0.61763
MAP1LC3C	0.14578	0.0245893	0.617483
TXNRD1	0.00358764	1.20068e-05	0.617348
MAGEA4	0.442046	0.199646	0.617187
GHSR	0.188491	0.0400102	-0.617113
TPSAB1	0.41418	0.177184	-0.616904
KREMEN2	0.27986	0.0836161	-0.616839
ITPKB	0.318107	0.10638	0.616804
LRRC61	0.384965	0.152833	-0.616511
KRT31	0.202836	0.0460419	-0.616499
RGSL1	0.20132	0.0453778	-0.615695
HSPBP1	0.229029	0.0576789	-0.615621
ITGA5	0.386467	0.154318	-0.615421
ABCD2	0.451671	0.206865	0.61532
GRM1	0.290772	0.0903309	-0.615007
DCAF1	0.189736	0.0405745	-0.614755
HAMP	0.13707	0.0216638	-0.614734
FRYL	0.00358703	1.14046e-05	0.614679
IFT27	0.00388887	1.62124e-05	-0.614628
ETS1	0.200148	0.0449128	0.614554
GFOD2	0.0576531	0.0044122	0.614551
GTF2H1	0.227025	0.0568132	0.614521
XYLB	0.459643	0.213823	0.614396
SPINT3	0.181363	0.0372831	-0.614344
ITIH4	0.259591	0.0732193	-0.61429
TUBGCP5	0.499509	0.249938	-0.614066
SLC38A6	0.446806	0.202998	-0.613852
AK4	0.116795	0.0159284	-0.613818
CHD2	0.291145	0.0906414	-0.613804
HS1BP3	0.0530418	0.00374527	-0.613797
FAM76A	0.31567	0.104861	0.61377
CHMP5	0.308019	0.100911	0.613759
WDR3	0.0334645	0.00149235	0.613659
RGR	0.234942	0.0605963	-0.613567
HNRNPA1	0.00951155	8.63867e-05	0.613567
TFAP2C	0.376102	0.146702	-0.613549
MARCHF5	0.116701	0.0158456	-0.613443
RFX1	0.0292671	0.00112404	-0.613346
MAST4	0.104348	0.0129387	-0.612967
GTPBP3	0.0190296	0.000371596	-0.612831
OSBPL9	0.00398282	1.83279e-05	0.612606
EDNRB	0.232484	0.0592544	-0.612294
CUTC	0.0619089	0.00501922	0.612218
NNAT	0.326894	0.112788	-0.612191
MCAT	0.128385	0.0190137	0.612078
VCAM1	0.142992	0.0236414	-0.611853
CTSS	0.0475364	0.00295512	0.61178
ZNF136	0.0522927	0.00364456	-0.611744
P2RY6	0.33197	0.116378	-0.611691
SOX5	0.254733	0.0698866	0.611488
SAV1	0.285553	0.08687	0.611439
MOCS1	0.130946	0.0198274	-0.611072
TSPAN7	0.326232	0.111972	-0.611005
RNF186	0.0860747	0.00909574	-0.610943
TMEM259	0.304389	0.0988906	-0.610814
INTS8	0.0193221	0.000386225	0.61078
TMCO3	0.322708	0.109666	0.610376
SCARB2	0.00970161	9.57823e-05	-0.609541
GADD45G	0.418263	0.180365	0.609365
ANXA7	0.00860212	7.32124e-05	0.609308
SYNE2	0.00453037	2.23638e-05	0.609142
AQP4	0.460183	0.214228	-0.608628
CFAP20	0.0298621	0.0011643	0.608487
GSTA4	0.146726	0.0251049	-0.608438
CEP295	0.147798	0.0255976	-0.608419
PLAC1	0.200652	0.0450593	-0.608375
VEZT	0.272869	0.0797317	0.608201
ZNF460	0.31679	0.105636	0.608125
NAALAD2	0.499509	0.250001	0.60802
PTH1R	0.35228	0.128981	-0.608001
SH3BP2	0.00367702	1.37572e-05	-0.607931
HTN3	0.185457	0.0390248	-0.607815
ASAP1	0.0418104	0.00234609	0.607171
PLK3	0.247612	0.0666564	0.607089
CHEK2	0.291145	0.0906504	0.606911
FAM114A2	0.132495	0.0202741	0.606818
PDPR	0.0312534	0.00128392	-0.606642
C8G	0.206898	0.0476782	0.606535
GJB3	0.0658739	0.00567138	-0.606279
RHOG	0.0495754	0.00320631	-0.606049
FAM13B	0.166931	0.0317324	0.60602
ZBTB6	0.462036	0.216534	0.605848
MASP2	0.0175614	0.000310495	-0.605727
ZNF280A	0.0930658	0.0104971	-0.605443
ITPA	0.13459	0.020934	0.605375
KDR	0.314663	0.104282	0.605345
TMUB2	0.0667447	0.00580226	-0.605079
LMNB1	0.0227377	0.000572627	0.604999
THRB	0.184737	0.0387117	-0.604965
FKBP3	0.0114748	0.000129609	0.604832
HSPB6	0.0297751	0.0011571	-0.604491
CYHR1	0.421934	0.183164	-0.604381
CDH4	0.162666	0.0302141	-0.604376
BCKDK	0.0563284	0.00419295	-0.604346
SH3GL3	0.0270811	0.000931251	-0.604265
CACNB1	0.272869	0.0796627	-0.603707
PIGZ	0.284127	0.0855567	-0.603564
SSR3	0.369097	0.141222	0.603019
CUL2	0.489227	0.241068	0.603001
BICRA	0.0770055	0.00758329	-0.602818
MRPL17	0.191727	0.0415036	0.602733
CD70	0.248122	0.0670127	-0.602626
ORC6	0.245537	0.0657242	-0.602494
LRIG1	0.220346	0.0536109	0.602357
AOC3	0.286129	0.0872369	-0.602173
RPL36	0.0576531	0.00442818	-0.60205
MARK4	0.0387003	0.00199227	-0.601978
ALDOC	0.0657552	0.00563204	-0.601882
KLHL41	0.548977	0.297299	0.601832
IGSF3	0.192673	0.0419456	-0.601375
CLTCL1	0.347907	0.126448	-0.600896
INSL6	0.289861	0.0891021	-0.6007
TLCD3A	0.272869	0.0797465	-0.600592
PVRIG	0.00640669	4.29707e-05	-0.600523
ACAP1	0.372098	0.143882	-0.599756
OGA	0.00519943	2.98313e-05	0.599746
RHBDF1	0.301352	0.0970469	-0.599706
RPE65	0.438728	0.196128	0.598876
VNN2	0.112926	0.0148908	0.598569
SMCP	0.0485047	0.0030599	-0.598517
KDELR1	0.0571819	0.00433936	0.598417
PSG3	0.360182	0.135189	-0.598347
PCBD1	0.290288	0.0900835	-0.598345
CLCN5	0.213989	0.0506028	-0.598257
TSHZ2	0.244952	0.0653516	-0.59822
RNASE3	0.413765	0.17666	0.598125
SOX21	0.355086	0.131449	-0.598063
H3C11	0.462036	0.216475	-0.597851
CLU	0.412626	0.175587	0.597848
ZNF81	0.499209	0.249517	-0.597792
LIMK1	0.273689	0.080238	-0.597783
RCAN3	0.474682	0.228164	-0.597745
SNAI1	0.320366	0.107756	-0.597493
HRK	0.370251	0.142336	-0.597464
RARRES2	0.218615	0.0528587	0.597455
SELENOT	0.0297751	0.00115842	0.597422
MTNR1A	0.389632	0.156446	-0.597216
PGAM2	0.434205	0.192444	0.597169
H2AC8	0.463548	0.217773	-0.596976
PRL	0.224699	0.0556513	-0.596598
NDUFA4	0.0684201	0.00612943	-0.596465
TFF2	0.164879	0.0310198	0.596243
BSG	0.0840598	0.00880546	0.595613
MTR	0.0270811	0.000913013	0.595564
BRWD1	0.465764	0.219555	0.595499
AICDA	0.466759	0.220648	-0.595458
LEFTY1	0.0580482	0.00449252	-0.595349
MAB21L2	0.194896	0.0428537	-0.595159
HSD17B4	0.122897	0.017429	0.595032
XPO7	0.0474982	0.00294877	0.594971
APLNR	0.239229	0.0623306	-0.59486
FBXL2	0.220904	0.0539138	-0.594646
GABRA5	0.31969	0.107211	-0.594575
DSCC1	0.290288	0.0898909	0.594475
GPC5	0.560864	0.311746	-0.594474
MGAM	0.099798	0.0118958	0.594095
WDR7	0.125773	0.0182261	-0.594092
FABP5	0.289875	0.0891308	0.594075
FOSL1	0.318019	0.106299	0.59404
HABP4	0.337383	0.11967	0.593972
SNRNP25	0.30418	0.098721	-0.593796
COL4A6	0.328602	0.114153	-0.593784
ZNF124	0.399398	0.164645	-0.593753
CYP2J2	0.209337	0.0485745	-0.593621
TMPRSS4	0.166447	0.0316127	-0.593587
MS4A12	0.328949	0.114512	0.593398
GNAT3	0.309335	0.101507	-0.593247
ZC3H7B	0.277042	0.0822873	-0.593215
AP3D1	0.0274291	0.000975162	0.593179
STAG3	0.208675	0.0482928	-0.593013
MAGEL2	0.44069	0.197893	0.592984
HOXA3	0.414902	0.177909	-0.592963
ABTB2	0.356947	0.13272	-0.59284
WNT16	0.358889	0.134145	0.592734
PPARA	0.338995	0.120846	-0.592698
JHY	0.313263	0.103504	-0.59237
SPATA6L	0.477749	0.231255	-0.592328
GNAL	0.408166	0.172323	-0.592259
CYP2A7	0.0546798	0.00394475	-0.592251
KARS1	0.0205485	0.00044198	0.592076
CNKSR1	0.326232	0.111883	0.592054
CD24	0.0423324	0.00240139	0.592047
ASTN1	0.334059	0.117537	0.592017
OSGEPL1	0.294574	0.0929169	0.591904
SEC24D	0.14425	0.0242948	0.591857
ILRUN	0.229037	0.0577617	0.591818
UBE2C	0.180532	0.036878	-0.591793
PIAS3	0.413818	0.176811	0.591633
PAFAH1B1	0.0207296	0.000458594	0.591544
KITLG	0.360676	0.135436	-0.591462
SMAD4	0.0754244	0.00719997	0.591281
GPR21	0.29805	0.0949084	-0.591278
TTC28	0.146656	0.0250562	-0.591079
RFC1	0.116701	0.0158765	0.591068
CNN3	0.476364	0.23027	-0.591011
GUCY1A2	0.403356	0.167891	-0.590988
FLT1	0.25642	0.0713411	-0.590616
SBNO1	0.304225	0.0987611	-0.590442
HTR3B	0.386408	0.154162	-0.590229
SH2D3A	0.146021	0.0248283	-0.590199
PRAF2	0.151395	0.0265852	-0.590046
MREG	0.401125	0.165585	0.589772
TMX4	0.0301111	0.00118157	0.589765
FAM120A	0.0764474	0.00748995	0.589702
GLCE	0.50237	0.253076	0.589689
PDE6C	0.501913	0.251964	0.58959
IFNA2	0.36936	0.141724	-0.589384
SPX	0.313078	0.103371	-0.589376
GPR17	0.328949	0.114437	-0.589318
COL16A1	0.356947	0.132701	0.589134
HAVCR1	0.256671	0.0716197	-0.589033
MTMR10	0.138871	0.0222717	-0.58887
PLEKHM2	0.31679	0.10565	-0.588867
AMOTL2	0.456702	0.211003	-0.588852
MED31	0.040675	0.0022359	-0.588783
GAMT	0.274191	0.0805434	0.588649
FADD	0.284431	0.0861117	0.588615
NRBP1	0.180393	0.0368235	-0.588395
ZNF629	0.284523	0.0864436	-0.588251
TLR2	0.0242739	0.000680368	0.588119
ZNF835	0.300299	0.0963824	-0.587954
GPR143	0.064316	0.00536505	-0.587882
SEMA7A	0.252247	0.0686429	-0.587845
ZFAND5	0.0343393	0.00157396	0.58779
GPC1	0.275936	0.0818204	-0.587727
NELL1	0.204301	0.046639	-0.587557
DAZAP2	0.00244265	3.38305e-06	0.587394
SOX9	0.45683	0.211139	-0.58726
ZSWIM8	0.31969	0.107232	-0.587208
FBXO4	0.397504	0.163299	0.587122
RND2	0.327536	0.113495	-0.587114
SMIM14	0.440231	0.19735	0.586676
ZNF157	0.473753	0.227279	-0.586479
RPL27	0.0270811	0.000886987	-0.586474
NFATC4	0.361755	0.136021	-0.586275
BCOR	0.502544	0.253419	0.586169
FUT2	0.28662	0.0874655	-0.586162
APC	0.208726	0.0483571	-0.586055
FKBP9	0.11013	0.0142638	-0.585866
SPAG6	0.20284	0.0460599	0.585814
MORF4L1	0.033192	0.00144687	0.585808
KRT8	0.375383	0.146076	-0.585733
ANKZF1	0.337325	0.119554	-0.585627
MXD1	0.422312	0.183836	0.585573
PGF	0.00367702	1.37209e-05	-0.58552
TBR1	0.231202	0.0586129	-0.585402
CENPT	0.122979	0.0174508	-0.585392
C22orf31	0.164361	0.0308865	-0.585374
MMP27	0.116369	0.0157145	-0.585359
SLC5A7	0.36189	0.136349	-0.584914
NR6A1	0.290288	0.0898241	-0.584763
NIPAL2	0.189736	0.0403891	-0.584727
PRAME	0.130946	0.0198228	-0.584552
FZD7	0.322558	0.109485	-0.584529
SLC34A2	0.343153	0.1236	-0.584435
[truncated: 9,953 more rows]

## Sheet: C3-C1-limma
	FDR	P.Value	logFC
KIF24	0.00550012	1.30711e-05	2.31319
ANKRD36	0.0292797	0.000700866	2.23992
BTC	0.0136652	0.000107474	2.23337
CIDEC	0.00195733	2.12896e-06	2.22517
FOXB1	0.0015642	7.3117e-07	2.11649
CEACAM8	0.0826158	0.00651139	2.11219
CORIN	0.0216989	0.000326115	2.08393
TLR8	0.0312029	0.000856879	1.97947
IL13RA2	0.00793124	2.77195e-05	-1.96887
TBCEL	0.00599671	1.80624e-05	-1.94859
PLOD2	0.00550012	1.29357e-05	-1.93689
NDUFAF7	0.0159076	0.000186334	1.93038
KIAA0754	0.0275748	0.00062585	-1.90538
FOS	0.0154467	0.000178351	1.8756
ARHGAP32	0.0143232	0.000131824	1.86293
GML	0.00158869	1.06338e-06	-1.83379
PCYT2	0.00752441	2.44307e-05	-1.81994
IFI6	0.0463295	0.00194202	-1.80264
KIF1B	0.00395226	6.10946e-06	1.79234
NPFF	0.0109802	5.4886e-05	-1.79226
FBXO40	0.0227489	0.000375222	-1.78055
RETN	0.0309776	0.000801831	1.77986
GPR75	0.0135528	0.000100195	-1.77042
KCNK13	0.00550012	1.53058e-05	-1.75967
SLC16A2	0.0224702	0.000344047	-1.751
SIRT4	0.0146308	0.000136894	-1.74731
USP39	0.015205	0.000168951	1.7472
STATH	0.041502	0.00150007	-1.74541
FAM169A	0.00920945	3.65754e-05	-1.74242
EPS8	0.0133243	9.53142e-05	-1.74159
RRP15	0.0566371	0.00293246	1.72779
GALNT12	0.0147632	0.000139991	1.72605
ZDHHC4	0.0112693	6.32921e-05	1.72199
TNFRSF17	0.0637206	0.00377003	-1.71462
ITIH5	0.0112693	7.21325e-05	-1.7114
FBN1	0.0539654	0.00265705	1.69972
EXTL1	0.0411656	0.00147413	1.68758
CHGB	0.0304549	0.000764689	-1.68564
PCGF1	0.00223652	2.80687e-06	1.68052
THNSL1	0.0227489	0.00038638	1.67437
ZNF675	0.070711	0.00475503	1.66787
ADGRF1	0.0266135	0.000548082	1.66582
KCNK3	0.0015642	7.15713e-07	-1.65998
SNAP91	0.00920945	3.77563e-05	-1.65886
OLFM4	0.107694	0.0113352	1.64588
TAF7L	0.0179995	0.000234934	-1.63205
PLAG1	0.105535	0.0107434	1.62447
CMAS	0.015205	0.000163763	1.62347
FOLR3	0.0304549	0.000766978	1.62314
FSD1	0.0112693	6.00378e-05	-1.62197
PTGS2	0.0608335	0.00338722	1.61413
RGS1	0.015205	0.000167093	-1.60976
ITGA1	0.107694	0.0113017	1.60923
APOBEC3B	0.163228	0.0258687	-1.60367
RBM10	0.0239146	0.000430191	1.58857
FXR1	0.013807	0.000118207	1.58434
PTCH2	0.0227489	0.000375506	-1.58231
ACOXL	0.0124274	8.31819e-05	1.58054
GRTP1	0.0245716	0.000460865	1.58006
SF3A2	0.0213089	0.000312002	-1.57793
FGA	0.0402803	0.00138851	-1.56981
PLS1	0.0133243	9.45242e-05	-1.56969
KLHL5	0.0407662	0.00144619	-1.56731
P2RX3	0.0455647	0.00188861	-1.56224
RBP1	0.013807	0.000118986	-1.55776
TLN2	0.0230328	0.00039313	-1.55614
DPP6	0.029733	0.000726408	-1.53787
MANEA	0.0880703	0.00745731	1.5352
OLFML1	0.0291603	0.000688018	-1.53057
ELL2	0.00752441	2.51821e-05	-1.5268
HOXD12	0.0135528	0.000101087	1.52616
SIAH2	0.0245716	0.000470892	1.52474
IFT74	0.0865978	0.0072672	1.52419
CCDC121	0.0442426	0.0017682	1.52127
KIF18A	0.0493435	0.00217391	1.51967
MTMR2	0.036258	0.00111031	1.51366
OBSL1	0.00550012	1.38237e-05	-1.51172
SPICE1	0.0565432	0.00291421	1.50913
CFAP70	0.0428214	0.00158747	1.50762
YEATS4	0.122636	0.0148267	1.50598
PLA2G4C	0.0627002	0.00359351	-1.50541
A2M	0.0577562	0.00304438	-1.50513
SCG3	0.103291	0.010336	1.50324
RNF32	0.0894526	0.00782111	1.50186
GPR4	0.0292797	0.000702324	1.49762
MYRIP	0.126395	0.0156863	1.49422
SLC16A4	0.0407662	0.00144139	1.49164
NPVF	0.107694	0.0112992	-1.48881
KCTD3	0.0788849	0.00600613	1.48716
ZNF780B	0.0584856	0.00312417	1.48531
CCNA2	0.107398	0.0111334	-1.48375
CHST7	0.0734275	0.00516057	1.48266
MAFK	0.016598	0.000203344	-1.48265
IHH	0.0349997	0.00101907	-1.47965
ZNF165	0.0734578	0.00517499	1.47796
SRGN	0.000292458	2.44694e-08	1.47566
FRRS1L	0.0704296	0.00468602	1.47492
PYGM	0.0186823	0.000256351	-1.47237
ANAPC2	0.0366041	0.00115153	-1.46651
MAP2K5	0.0112693	6.72274e-05	-1.46349
ZBTB10	0.0949671	0.00889919	-1.45903
PKP1	0.0407662	0.00144406	-1.45596
CRCT1	0.0905233	0.00800561	-1.45526
KCNJ4	0.00938177	4.16025e-05	-1.45362
FGF5	0.0235535	0.0004099	-1.45308
CLPTM1	0.0363969	0.00113874	-1.45279
PURG	0.0768527	0.0057689	-1.44888
PDCD5	0.0375691	0.001222	-1.44617
TSGA10	0.11388	0.0125009	1.44323
ENTPD5	0.00550012	1.47524e-05	-1.43974
UTS2	0.128085	0.0159892	-1.43961
TXLNG	0.0571202	0.00298661	-1.43885
GC	0.0245716	0.000454096	-1.43854
SLC25A31	0.186369	0.0337267	1.43793
PSME4	0.0169234	0.000213808	1.43391
BLZF1	0.0577129	0.00303727	-1.43224
AKIRIN1	0.0270461	0.000565477	1.43064
SLC22A18AS	0.0110178	5.62321e-05	-1.42698
VAV2	0.0328138	0.000935494	1.4265
ZFAND1	0.0263982	0.000540546	1.42253
TXLNA	0.0637206	0.00375473	-1.42201
TRPM6	0.0227489	0.000377306	-1.41932
ZNF557	0.0617081	0.00349109	1.41064
CBLN1	0.11563	0.0130192	1.40865
SETD6	0.126395	0.0156936	1.40774
NFASC	0.0245716	0.000470274	-1.40566
RNF170	0.0275748	0.000596392	-1.4055
SIGLEC8	0.0105091	4.92395e-05	-1.4038
USP6NL	0.0304949	0.000778192	1.40329
IL37	0.0589032	0.00318625	1.39964
LAMC1	0.00920945	3.73448e-05	-1.39658
BTN1A1	0.0245716	0.000466665	-1.39422
ZNRD2	0.0618038	0.00350594	-1.39277
CHRNA5	0.11616	0.0131205	-1.38901
S100A1	0.0142283	0.000126604	-1.38519
CAD	0.0152747	0.000174311	-1.38385
NDN	0.0263982	0.000541128	-1.38363
STEAP1B	0.0451188	0.0018277	-1.38028
SRD5A3	0.169829	0.0279095	1.38019
PEAK1	0.0331283	0.000947949	-1.37999
WDHD1	0.0270461	0.000567587	-1.37942
BCAT2	0.0225525	0.000352052	1.3788
UGGT2	0.0493435	0.00217571	-1.37828
MMP24	0.0377175	0.00124652	1.37746
SST	0.0820096	0.00640185	-1.37662
BPNT1	0.0413887	0.00148559	1.37545
MYLPF	0.0817102	0.00637164	1.37527
SLC30A6	0.133693	0.0173931	-1.37486
HOXC13	0.0743673	0.00540115	-1.37358
STK3	0.110725	0.0119322	1.37224
PRDX3	0.0230755	0.000397721	1.37216
SEPTIN10	0.0586019	0.0031576	1.36841
RPGRIP1L	0.202415	0.039369	1.3676
COL6A3	0.0309776	0.000822859	-1.36528
RFK	0.107466	0.0111736	-1.36365
HSD3B2	0.0845579	0.00681989	-1.36118
LRP2	0.0906418	0.00802501	1.358
CASR	0.0617081	0.00348159	-1.35722
PFAS	0.0442426	0.00176225	-1.35457
CDO1	0.0143025	0.000130436	-1.35306
FOLH1	0.00937235	4.07766e-05	-1.351
TMEM223	0.0528478	0.00252305	-1.35046
COLEC11	0.0842314	0.00675269	-1.34998
OSBPL8	0.0630432	0.00362899	1.34943
BCAR3	0.0774901	0.00584807	1.34609
OPLAH	0.0182787	0.000245853	1.34548
GRM5	0.0585694	0.00314611	-1.34227
MROH9	0.0888766	0.0076369	1.34107
TUB	0.0432045	0.00163391	-1.3407
GREB1L	0.0434764	0.00165843	-1.33722
APOA1	0.0369869	0.00117286	-1.32955
CLIC2	0.0804073	0.00620749	1.32912
CD9	0.0529365	0.00253344	1.32862
GLRX5	0.0517615	0.00239966	1.32788
BAX	0.0919588	0.00830286	-1.32773
MALL	0.0292797	0.00069774	-1.32733
GFI1B	0.0808347	0.00627632	1.32711
GPR161	0.0237752	0.000423705	1.32375
MMP7	0.0217628	0.000329575	-1.32225
EFNB2	0.0869706	0.00730576	-1.32206
LMF1	0.047981	0.00208753	-1.3186
CDRT1	0.0118914	7.76045e-05	-1.31784
ZCCHC14	0.102758	0.0101709	1.30724
CDY1	0.161977	0.0255513	1.307
ARHGEF26	0.132494	0.017007	1.30647
SETD4	0.0363969	0.00112126	1.30646
DMD	0.0452316	0.00185117	-1.30586
TGM4	0.0322443	0.000911861	-1.30301
KHK	0.013793	0.000109633	1.30249
RGS4	0.0148406	0.000142794	-1.30155
GTF2F2	0.0207435	0.000299775	1.29993
TNNI2	0.031629	0.000881229	-1.2926
ELOVL4	0.0901846	0.00793039	1.29216
CLCN2	0.172691	0.0287185	-1.29106
FLT1	0.0561622	0.00285896	-1.2896
RAPGEF5	0.0245716	0.000471028	-1.28769
ANGPTL3	0.015205	0.000159439	-1.28619
FOSL2	0.0522069	0.00245723	-1.28201
CCN6	0.150586	0.0223133	-1.28102
BAGE	0.202415	0.0393022	1.28094
CACNA2D2	0.0386116	0.00129222	-1.27999
MT1M	0.0683832	0.00435405	-1.27939
COL5A1	0.0861879	0.00715304	-1.27857
GCM2	0.0903841	0.00797818	-1.27855
CC2D1A	0.0152472	0.000170944	-1.27656
ZNF26	0.0363969	0.00113383	-1.27651
TOX3	0.252235	0.0620668	1.27466
XIAP	0.0734578	0.00517439	-1.27382
F11R	0.0443912	0.00178052	1.27321
ZSCAN5A	0.0895701	0.00783889	-1.27321
PRDX6	0.00481732	8.06112e-06	1.2724
PI3	0.0476396	0.00205673	1.27219
PALM	0.0157374	0.000183023	-1.27195
FAIM2	0.0429689	0.00160342	-1.27068
PRMT3	0.0226573	0.000358286	-1.26708
PAQR3	0.0927933	0.00849667	-1.26532
KLK10	0.086087	0.00707621	-1.26402
KCNB2	0.0152747	0.000175087	-1.26373
MYNN	0.0309861	0.000837285	-1.26285
RFX2	0.108398	0.0114185	-1.26219
UBE2O	0.170466	0.0280829	1.26006
CDK6	0.110034	0.0118053	-1.25802
GTF3C5	0.0514673	0.002377	-1.25785
CTC1	0.013807	0.000117432	1.25653
STEAP1	0.0353545	0.00105602	-1.25636
H2AJ	0.135383	0.0178834	1.25558
SLC17A4	0.0250484	0.000490406	-1.25359
OXR1	0.202007	0.0391654	1.25256
H2BC15	0.121288	0.0145381	-1.25069
PLEKHF1	0.0521461	0.00244762	-1.24958
PAX4	0.212341	0.043154	-1.24866
ELAC2	0.105535	0.0106843	-1.24816
DGKH	0.11538	0.0127664	-1.24703
CHKA	0.0637206	0.00375643	1.24614
RAI2	0.132077	0.0168727	-1.2461
HIPK2	0.0531674	0.00256802	-1.24525
TPSD1	0.0839253	0.00670634	-1.2442
MAK	0.150901	0.0224231	1.2441
MACROD1	0.102829	0.0101952	1.2423
MOG	0.109686	0.011655	-1.24162
PRR16	0.163228	0.0258663	1.24101
SLC39A9	0.133228	0.0172461	-1.24075
HOXC8	0.0434764	0.00168232	-1.23912
PTX3	0.132678	0.0170732	-1.23864
OR5I1	0.0275748	0.000617268	-1.23681
SNCA	0.0624927	0.00356593	1.2364
AURKA	0.0236198	0.000413769	1.23419
COL21A1	0.164946	0.0263318	-1.23382
RASSF4	0.0182787	0.000246224	-1.23207
CABP2	0.117075	0.013432	1.23094
SSX1	0.108695	0.0114861	-1.23033
NRXN1	0.0919778	0.00832936	1.22958
RTN3	0.0298571	0.000739434	1.2285
MYOM1	0.228329	0.0506251	-1.22843
MARCHF3	0.0912672	0.00817068	-1.22729
NPRL2	0.0743673	0.00545062	1.22716
OIP5	0.0434764	0.00167971	-1.22662
ZBED2	0.0608335	0.00338982	-1.22559
KIFAP3	0.0660772	0.00406345	1.22516
PRKAA2	0.086087	0.00705816	-1.22443
GID4	0.0686493	0.00437716	1.22412
DCAF1	0.0743673	0.00540047	-1.22226
DNAJC10	0.100867	0.00987399	-1.22042
SUSD5	0.200618	0.038556	1.21995
POU3F1	0.105535	0.0107242	1.219
CLN6	0.0625468	0.00357949	-1.2147
PREP	0.0730587	0.00503411	1.21446
KCNMB3	0.0660898	0.00406979	-1.21347
GDF10	0.0894149	0.00780948	-1.21243
PDE5A	0.223857	0.0484208	1.21175
PDZRN3	0.1683	0.027318	1.21084
GPR6	0.135383	0.0178667	1.21005
NAA35	0.1683	0.027377	1.21002
SLC17A6	0.0985165	0.0095017	-1.20951
ZNF385D	0.175486	0.0298197	1.20752
EHHADH	0.146038	0.0209053	1.20709
H2AC16	0.224075	0.0485437	1.20696
IFI44L	0.286681	0.080415	-1.20456
LIFR	0.150961	0.0224537	-1.20445
MPHOSPH10	0.0698849	0.00461923	1.20422
ECI1	0.0309776	0.000799064	-1.20326
ADGRB3	0.152056	0.0228071	-1.2024
MAP2	0.09662	0.00920768	-1.20223
PDE4DIP	0.268702	0.0699857	1.20035
ZFPM2	0.156883	0.0241035	-1.19803
MAZ	0.0307154	0.000786388	-1.196
CD160	0.0782987	0.00592219	-1.19571
SCRIB	0.013807	0.000111244	-1.19552
SUOX	0.141533	0.0196371	-1.19527
EDC3	0.107466	0.0112393	-1.19474
RBMS2	0.0681444	0.00430658	1.19446
CYP2C19	0.0574979	0.00301633	-1.19427
KLHL12	0.0443912	0.00178649	1.19394
UPK1B	0.0566371	0.00294163	-1.19128
FAM204A	0.16169	0.0253791	1.19034
STX17	0.0249572	0.000486532	-1.19033
PMFBP1	0.073251	0.00512978	1.19017
ANO1	0.20012	0.0383932	1.18974
CDYL	0.0421963	0.00155166	1.18904
BRCA2	0.120165	0.0141718	-1.1885
TGFB1I1	0.0498622	0.00225698	-1.18692
CD1E	0.0505513	0.00231445	1.18496
ZNF292	0.130937	0.0165643	1.18461
ZNF480	0.0807243	0.006261	1.18327
BRDT	0.114973	0.012671	1.18312
RBPMS	0.0642233	0.00387962	1.18306
JAM2	0.104214	0.0105243	-1.18294
TNFSF18	0.0334315	0.000959422	-1.18266
HMMR	0.00158869	9.89497e-07	-1.1814
SPP1	0.0309776	0.000826037	1.18105
PRLR	0.066615	0.00412442	-1.17787
SNRPA	0.0743673	0.005428	-1.17616
HSPA4L	0.0647961	0.00394675	-1.17537
USP29	0.0363969	0.00112932	-1.17496
NABP1	0.16388	0.0260676	1.17446
HIC2	0.0383945	0.00128174	-1.17428
HARS1	0.136107	0.0180838	-1.17286
PDK4	0.175461	0.0297065	1.17182
MAD2L1	0.139677	0.0191993	-1.1699
IKZF5	0.0681444	0.00427475	1.16949
SI	0.235501	0.0544918	1.16942
ZBTB33	0.133228	0.0172588	-1.16725
ESM1	0.146173	0.0209841	-1.16577
NKX2-2	0.0649106	0.00395915	1.16574
APOLD1	0.112046	0.012203	1.16475
FAT1	0.149367	0.0219701	-1.16408
KCTD13	0.0931538	0.00859084	-1.16408
PSAT1	0.201656	0.0390252	-1.16388
CUL4A	0.070711	0.00475666	1.16334
TUBB1	0.0742044	0.00532692	1.161
H1-5	0.132653	0.0170589	1.15943
PRELP	0.015205	0.000164863	-1.15849
HECTD3	0.0183089	0.000248163	-1.15807
LAMB1	0.295417	0.0859542	-1.15802
PDE6C	0.280341	0.0765589	1.15719
KLHL21	0.0225525	0.000354677	1.15631
TSPAN7	0.0577592	0.00304937	-1.15504
TBC1D16	0.0471027	0.00201779	1.15445
MRPL46	0.0535303	0.00262408	-1.1531
CUZD1	0.139677	0.0192009	-1.15257
CDADC1	0.102126	0.0100749	-1.15184
KITLG	0.093038	0.00853938	-1.15153
CER1	0.0561622	0.00287192	-1.14965
BRINP2	0.120165	0.0141761	-1.1496
ATP9A	0.135383	0.0178206	1.14579
ORC3	0.0743673	0.0054314	1.14578
COMMD10	0.027373	0.000581175	1.14547
SOCS7	0.157533	0.0242741	-1.14521
PIR	0.282471	0.0777462	1.14511
IFNA4	0.0927933	0.0084874	-1.14373
SUGP1	0.0225525	0.000354742	-1.14349
NDST4	0.0522069	0.0024785	-1.14259
TMEM209	0.0931372	0.00856407	1.14195
TTK	0.0872368	0.00734272	-1.1419
PDC	0.142896	0.0199184	-1.14136
LHFPL6	0.118134	0.0137247	-1.14089
HBB	0.0015642	7.26942e-07	1.14078
GCNT4	0.094807	0.00884835	-1.14007
SPIDR	0.156883	0.0240815	1.13914
FAM13C	0.262165	0.0666753	1.13891
TIGD6	0.148862	0.0217589	1.13836
MYCN	0.0691193	0.0044761	1.13805
SETMAR	0.24725	0.0598313	1.13726
CCND1	0.046857	0.00199821	1.13685
GLI2	0.0497107	0.00223349	-1.13594
LTF	0.433511	0.181826	1.13224
POLR2D	0.0731855	0.00506868	1.132
OR2J3	0.135383	0.0178629	-1.13194
OR2H2	0.0375691	0.00120851	-1.13152
MSMO1	0.195959	0.0371721	1.13142
RGS5	0.172359	0.0285471	-1.12718
RAB27B	0.155645	0.0236749	1.12673
KRTAP9-9	0.15639	0.023887	1.12571
GAS2	0.116685	0.0132677	-1.12543
GINS3	0.116723	0.0133211	1.12503
PNPLA3	0.0710633	0.00481009	-1.12475
MRPL52	0.0394001	0.0013285	-1.12308
MYL6B	0.131597	0.0167016	1.12305
GRAP2	0.0627035	0.00360419	1.12279
MUC5AC	0.0434764	0.0016842	-1.12252
VSIG4	0.0429689	0.00160121	-1.12171
VPS26C	0.0496141	0.00221669	1.12144
PAK5	0.0891405	0.0077267	-1.11955
ZFX	0.143226	0.0200003	1.11914
PIK3CA	0.220492	0.0465816	1.11767
KPTN	0.0625468	0.00357559	-1.11744
RRP12	0.117488	0.0135458	1.1168
TDRD1	0.091628	0.00822491	-1.11592
CDH1	0.148194	0.0215226	1.11559
TCEAL9	0.122636	0.0148156	-1.11461
KAT2A	0.00550012	1.18684e-05	-1.11375
OPRD1	0.168137	0.0272491	-1.11319
DOHH	0.0723118	0.00493767	-1.1131
ACTR2	0.0550433	0.00275696	1.11294
LGALS2	0.254279	0.0629529	-1.11188
NNMT	0.0874762	0.00737751	1.11173
BHLHE41	0.0907937	0.00805533	1.11063
ICAM5	0.107694	0.0113106	-1.11023
SLC4A5	0.0256306	0.000503949	-1.10935
NPC1L1	0.111733	0.0121301	-1.10924
SIRPB1	0.046857	0.0019736	1.10809
COL3A1	0.115429	0.0128448	-1.10799
NRL	0.070711	0.00474739	-1.10796
AQP6	0.0593376	0.00323199	-1.10791
TRPM8	0.141406	0.0195333	-1.10789
PLCXD1	0.0241526	0.000442555	-1.10751
FUT9	0.21202	0.0430533	-1.10712
GABRA5	0.0842314	0.00674754	-1.10414
PIK3R3	0.132494	0.0170159	-1.10391
CDX4	0.105535	0.0107259	1.10376
BTBD18	0.262866	0.0669619	-1.10355
CST5	0.0861879	0.00719726	-1.1033
NDUFB7	0.183678	0.0331334	-1.10265
TACSTD2	0.121243	0.0144453	-1.10157
SPEF1	0.0757262	0.00559456	-1.10054
XCL1	0.132071	0.0168514	-1.09896
CEP41	0.0227489	0.000381888	-1.09698
APOB	0.0700719	0.00464332	-1.09627
GJC1	0.152731	0.0230272	1.09453
INSRR	0.047981	0.00208161	-1.09442
ZNF629	0.0688845	0.0044141	-1.09432
CIDEA	0.0679836	0.00423191	-1.09367
GLRA2	0.27159	0.0713061	1.09335
ZNF395	0.0563164	0.00288838	1.09241
BCCIP	0.0795862	0.00609282	1.09216
XAF1	0.24039	0.0566784	1.09201
SP4	0.168319	0.0274702	-1.09125
AKR1C3	0.226195	0.0495764	1.09043
ABCA12	0.144877	0.0204578	-1.08956
GPR37	0.139603	0.0191674	1.08937
PTGFR	0.0497913	0.00224175	1.08934
DSE	0.0642233	0.00387366	1.08857
SERPINB10	0.0679956	0.00423835	-1.08569
GPC1	0.0823214	0.00646752	-1.08553
HEG1	0.0521461	0.00244549	-1.0852
PROM1	0.0880703	0.0074991	-1.08422
GAGE1	0.179535	0.0313075	1.0836
MRPL13	0.115412	0.0128131	-1.08245
C17orf75	0.146173	0.0209867	1.08219
PPP4C	0.0747221	0.00548287	1.08089
PNKP	0.0761718	0.00565298	-1.08065
IQCH	0.206366	0.0407828	1.08033
DAB1	0.233826	0.0533245	-1.07957
SLC19A3	0.108425	0.0114304	-1.07922
LEMD3	0.0962818	0.00913517	1.0791
MTHFD2L	0.254445	0.0631429	1.07825
HOXA2	0.120346	0.0142458	1.07807
ZNF84	0.186574	0.0337962	1.07735
EPYC	0.21412	0.0439993	-1.07732
PPARA	0.258695	0.0653635	-1.07708
CYP2D6	0.146559	0.021226	-1.07643
ITM2A	0.162909	0.0257749	-1.07601
NAT2	0.0275748	0.000625149	-1.07415
SLFN12	0.146441	0.0211616	-1.07391
SRD5A2	0.0880703	0.00748034	-1.07285
RORB	0.0375691	0.0012373	1.07262
CALM1	0.0753734	0.00556219	-1.07229
REG1B	0.0561052	0.00283061	-1.07191
ASS1	0.0375691	0.00120496	-1.07055
ABCD3	0.135383	0.0178612	-1.06993
ACTC1	0.1683	0.027317	-1.06991
CCDC177	0.0270461	0.000567985	-1.06944
SGCD	0.130358	0.0164693	-1.069
CALB1	0.043719	0.00170949	-1.06873
EFHC1	0.0902819	0.00795405	1.0677
UBAC1	0.0309776	0.000804424	1.06746
IQCA1	0.0828105	0.00657523	-1.06737
IL32	0.0584856	0.00313665	-1.06687
L1TD1	0.0880703	0.00751083	-1.06566
VCPIP1	0.0768527	0.00577424	1.06485
LRIF1	0.0310962	0.00084557	1.06473
MC1R	0.0637206	0.0037378	-1.06465
TULP2	0.101805	0.0100222	-1.06372
EPB42	0.177454	0.030422	1.06337
MRNIP	0.0730587	0.00504041	-1.06321
ZZZ3	0.205788	0.0405826	-1.06299
NDUFAF5	0.047981	0.00208698	-1.06278
CCL5	0.0561622	0.0028528	-1.06267
MAPK11	0.0309776	0.000796992	-1.06223
UMOD	0.00793124	2.78708e-05	-1.06215
KCNN1	0.013807	0.000112397	-1.06184
SH2B2	0.00924122	3.94329e-05	-1.06148
SLC6A16	0.120558	0.014293	-1.06144
ZNF215	0.0368416	0.00116209	-1.06136
ESRP1	0.0617081	0.00347472	-1.0612
SHCBP1	0.278855	0.0753602	-1.06072
NAT9	0.0585694	0.00315095	-1.06052
PRDM11	0.0505513	0.00231895	-1.05867
PLK2	0.044799	0.00180665	1.0586
SPAST	0.222896	0.0479845	1.05763
DOC2B	0.0804073	0.0062095	-1.05743
CRY2	0.121288	0.014542	-1.05733
RBM34	0.176942	0.0302288	-1.05726
HGD	0.0284059	0.000660712	1.05712
SMU1	0.0863237	0.00722976	1.05689
SPARCL1	0.0379649	0.00125787	-1.05672
DLL3	0.0354983	0.00106499	-1.05669
MBD3	0.0642636	0.00389281	-1.05658
APOA2	0.230679	0.0518279	-1.05509
GDF5	0.0730587	0.00504907	-1.05421
MYL5	0.0710633	0.00480817	-1.05328
TLR2	0.00219167	2.56722e-06	1.05139
AMN	0.190069	0.0350477	1.05108
PACS1	0.148872	0.0217852	-1.0507
MAGEA4	0.135383	0.01782	1.05024
CCS	0.13724	0.0185903	1.0495
CNTNAP2	0.09595	0.00907584	-1.04844
ENTPD6	0.0698207	0.00459747	-1.04752
DCX	0.0352106	0.00104189	-1.04714
ZNF432	0.0112693	6.82018e-05	-1.04707
ADCY10	0.0865978	0.00726192	-1.04637
AKT1	0.013807	0.000116483	1.04594
KCNJ10	0.11563	0.0130206	-1.04578
PPP1R16B	0.138762	0.0190054	-1.04544
CSTF2	0.0354983	0.00106626	-1.04528
SIT1	0.057854	0.00306009	-1.04346
CEP112	0.17752	0.0304481	-1.04305
PDE7B	0.110034	0.0117149	-1.04296
SMG5	0.0522069	0.00247398	-1.04229
CALCB	0.105778	0.0107973	1.04199
CYP39A1	0.266798	0.0692851	1.04181
HDAC7	0.103963	0.010443	-1.04091
MUC13	0.241824	0.0572996	-1.04085
CD8B	0.00968882	4.45855e-05	-1.04058
CDH4	0.13143	0.0166597	-1.04051
F2RL1	0.105535	0.010746	1.03912
SPOCK1	0.0845775	0.00682876	-1.03906
DNAJC17	0.137153	0.0183889	1.03788
LSM7	0.073251	0.00510514	1.03766
TAS2R9	0.0821251	0.00643911	-1.03626
MRPL40	0.136622	0.0182551	-1.03602
MFSD13A	0.0860121	0.00703094	-1.03547
CYP4F2	0.0352106	0.00104288	1.03496
NT5DC3	0.0505513	0.00232201	-1.03463
EFCAB11	0.167278	0.0268859	1.03363
RASIP1	0.207458	0.041227	1.0325
TESK2	0.0198684	0.000279275	-1.03141
B9D2	0.0312029	0.000857698	1.03095
SSTR1	0.161759	0.0254034	-1.03085
GUCA1B	0.107466	0.0111997	1.03068
DUOX1	0.086087	0.00705649	-1.03032
EML1	0.0827117	0.00656046	-1.03011
ATG101	0.115601	0.0129189	-1.03008
LZTFL1	0.172692	0.028753	-1.02927
RAB30	0.0304949	0.000777786	-1.02895
FGD6	0.176625	0.0301173	-1.02807
LTB4R	0.121882	0.0146907	1.02792
TRHR	0.220032	0.0461897	1.02783
ZNF124	0.182962	0.032698	-1.02768
CRTAM	0.161815	0.0254393	-1.02766
ACOT11	0.360864	0.127021	-1.02748
CYP2R1	0.16664	0.0266718	-1.02698
NEUROG3	0.0962818	0.00913156	-1.02643
MYOZ1	0.0952925	0.00896158	-1.02637
ERICH1	0.116685	0.0132525	1.02583
NARF	0.0133243	9.19178e-05	1.02545
SOX5	0.0983089	0.00946733	1.02471
ITM2C	0.0620783	0.00353709	-1.02413
CDH5	0.0596464	0.0032669	-1.0237
SNX6	0.35961	0.126189	1.02305
NTS	0.24725	0.0598679	-1.02303
TOM1L2	0.218206	0.0455143	-1.02245
DCAF13	0.133693	0.0173668	-1.02143
DSG1	0.263839	0.0677939	-1.0214
SP1	0.148925	0.0218179	1.02027
LAIR2	0.0452316	0.00185076	-1.01978
EIF2S3	0.324131	0.102755	-1.01952
MBD4	0.0736064	0.00519777	1.01951
LAMA3	0.140831	0.0194185	-1.01907
REXO5	0.115601	0.0129413	-1.01905
GASK1B	0.123383	0.0150718	1.01892
CRHR2	0.0742119	0.00533367	-1.0181
PSG5	0.137138	0.0183579	-1.01736
NXPE3	0.247313	0.0599039	1.01678
IKZF2	0.146038	0.0208812	-1.01653
TSBP1	0.222846	0.0479117	1.01623
PIP5K1C	0.113698	0.0124714	-1.01585
CDH18	0.189269	0.0345124	-1.01526
BHMT	0.14585	0.0207373	-1.01486
CCDC86	0.0163041	0.000194491	-1.01469
TYR	0.0547885	0.00272595	-1.01344
ACADL	0.192833	0.0361401	1.01292
ZKSCAN7	0.219987	0.0461153	1.01287
KCNK10	0.124586	0.0153335	-1.0126
MLC1	0.11964	0.0140541	-1.01244
AMOTL2	0.227569	0.0503425	-1.01194
TMPRSS5	0.0681444	0.00431827	-1.0117
WASL	0.158731	0.0246092	-1.01159
EFR3B	0.160097	0.0249549	1.01064
SAGE1	0.196437	0.0372922	-1.00986
QDPR	0.158234	0.0244791	-1.00934
STEAP4	0.189973	0.0349206	1.00786
BTBD7	0.0531674	0.00255443	-1.00572
RGS13	0.357853	0.124853	1.00353
SCRT1	0.0179995	0.000230686	-1.00282
DTL	0.105658	0.0107674	-1.00174
MAN1B1	0.0502993	0.00228939	1.00173
ADCY2	0.0227489	0.000366803	-1.00118
EDNRB	0.171122	0.0282436	-1.00035
ACADSB	0.226382	0.0497089	0.999464
PHLPP2	0.0637206	0.00374842	-0.999225
GREM1	0.222536	0.047814	-0.999186
FLT3LG	0.0907937	0.00806751	-0.99878
UCHL1	0.118644	0.0138974	-0.998661
CALCRL	0.123383	0.0150718	-0.998503
ZNF674	0.0764288	0.00570402	0.998317
SCYL2	0.0639202	0.00383457	-0.998241
XPNPEP3	0.0722187	0.00491246	-0.998064
PIGN	0.11563	0.0129917	0.997511
PCIF1	0.0566371	0.00294748	-0.997096
WDR44	0.121253	0.0144667	0.996947
CIAO3	0.161458	0.0252886	-0.996927
HTR1B	0.125422	0.0155048	-0.996748
ARHGEF38	0.0292797	0.000704575	-0.995823
IFT88	0.221902	0.0475436	-0.995026
NAP1L3	0.231147	0.0520389	-0.994421
MTHFR	0.123498	0.0151169	-0.993769
ADIPOR1	0.015205	0.000165571	0.993003
ZNF444	0.0743446	0.00536759	-0.992796
RAB40AL	0.257358	0.0648424	0.992747
EMX2	0.204316	0.0398649	-0.992361
GPATCH2L	0.132077	0.0168757	-0.992228
SCAMP4	0.222896	0.0479645	-0.991741
OR6A2	0.178523	0.0308143	-0.991708
MAFF	0.0861879	0.00718752	-0.990692
GP5	0.256669	0.0645021	0.990393
TMEM143	0.0397227	0.00134603	-0.989651
CLDN3	0.21536	0.0444428	0.989242
IBA57	0.230679	0.0518411	-0.98891
CRB1	0.0814472	0.00633069	-0.988618
PRL	0.192198	0.0356558	-0.987608
RHBDL1	0.0455075	0.0018733	-0.987219
AVPR2	0.17529	0.029557	0.987142
DEFA4	0.283334	0.0785502	0.986732
PCLO	0.178544	0.0308496	-0.986569
STON1	0.0691193	0.00445811	0.986486
SYNC	0.287918	0.0815615	-0.9862
P2RY1	0.219208	0.0458517	-0.986184
FAM120C	0.295417	0.0858716	0.986129
MASP2	0.0295142	0.000713655	-0.98542
CENPB	0.142896	0.0199144	-0.985398
GLIPR1	0.0837652	0.00668608	0.98514
TEF	0.316421	0.097796	0.984703
POU2F3	0.21728	0.0451394	0.984446
HHLA1	0.218118	0.0454571	-0.984153
PPP1R14B	0.110034	0.0118117	0.983259
NRG1	0.0639468	0.00384151	-0.98319
POU2F2	0.0691193	0.00446084	-0.983066
F10	0.1002	0.00979199	-0.982838
SCN11A	0.00608336	1.88324e-05	0.982124
PAK6	0.0861879	0.00710561	-0.981316
BMP3	0.180865	0.0319298	-0.979906
REL	0.0852577	0.00693361	0.979695
CNTNAP1	0.0520451	0.00242111	-0.979619
AKR1C4	0.22476	0.0488598	-0.979332
MAPK9	0.0408194	0.00145149	-0.979149
GUCY2C	0.192198	0.035653	-0.979094
PEG10	0.0880703	0.00749751	0.97904
MED6	0.0747389	0.00549661	0.977347
GUCY2F	0.0734275	0.00515209	-0.977128
CLDN9	0.043719	0.00173018	-0.977127
ORC1	0.152739	0.023054	-0.976611
HSPA13	0.182804	0.0325894	-0.976172
HYAL1	0.120075	0.0141229	-0.975418
CA2	0.0637206	0.00379594	0.975084
MUC3A	0.144015	0.0201466	0.974916
SORBS3	0.149265	0.0219337	-0.974461
FANCG	0.172359	0.0285534	-0.974252
TEX2	0.11538	0.0127718	0.973875
RCC1	0.0584856	0.00313603	0.973599
OMD	0.0707091	0.00473352	0.973415
SLITRK3	0.116411	0.0131615	-0.971938
NRBP1	0.0925432	0.00844751	-0.971349
RUNDC3B	0.22851	0.0507036	-0.970672
ALDH1A1	0.157064	0.0241799	0.969896
AFF3	0.0547885	0.00273667	0.969029
SPRY1	0.0112693	6.36859e-05	-0.968129
ARSL	0.0589032	0.00318251	-0.968073
NFIX	0.179921	0.0315826	0.967902
RARRES2	0.091628	0.00822597	0.967802
MILR1	0.247727	0.060025	0.967748
TMEM161A	0.00892045	3.3586e-05	-0.96748
NME8	0.128924	0.016191	0.967395
CUX2	0.190203	0.035122	0.967069
UNC93A	0.212503	0.0432403	0.96644
EIF4G3	0.171906	0.0284352	0.965966
FZD10	0.160821	0.0251447	-0.965214
BAD	0.103759	0.0103915	0.964686
TKTL1	0.149702	0.0220695	-0.96455
FOXI1	0.127329	0.0158662	-0.96381
HTR1F	0.138532	0.0189392	-0.962992
MICA	0.224075	0.0486264	-0.962587
MT4	0.0608335	0.00338923	-0.961621
CERS4	0.116138	0.0131082	0.960853
UCN	0.135607	0.0179268	0.960692
RBFOX1	0.234751	0.0540677	-0.959774
KCNJ13	0.0375691	0.0012301	0.959771
SLCO2B1	0.015205	0.000148649	-0.959232
CHIT1	0.117488	0.0135405	-0.958834
PVALB	0.0804914	0.0062362	0.958445
MS4A2	0.173878	0.0291397	-0.958439
DNASE1L2	0.057854	0.00306406	-0.958173
C1orf109	0.121478	0.0145749	-0.957868
IL7	0.347386	0.118659	0.957624
CEACAM21	0.0999247	0.00974388	0.95753
TPSB2	0.176395	0.0300485	-0.957517
KCNE5	0.148194	0.0215249	-0.95661
SKA1	0.176942	0.0302896	-0.956307
RINT1	0.114904	0.0126518	0.956094
CDK5R2	0.220762	0.0469013	0.955947
YBX3	0.0227489	0.000375022	0.955374
SPP2	0.141061	0.0194738	-0.954747
KLF9	0.117488	0.013543	-0.954614
MEGF8	0.250498	0.0612654	0.954197
CPEB3	0.213066	0.0434987	-0.953056
KLHL41	0.361673	0.127414	0.952744
LMO1	0.107443	0.011156	-0.952132
TMEM238L	0.13231	0.0169483	-0.950953
CRAT	0.128102	0.0160107	-0.950941
MRPS18A	0.0550433	0.00275861	0.950624
HOMER1	0.326676	0.105281	0.95039
CPNE7	0.0701985	0.00466346	-0.949734
ERG28	0.141533	0.0196391	-0.949615
GABRB2	0.17278	0.0288162	-0.94931
GFM1	0.0919778	0.00833433	-0.948816
KEAP1	0.0698207	0.00456084	-0.948217
CHAC1	0.0915669	0.00820517	0.948075
GDF3	0.0407662	0.00144201	-0.94749
CPS1	0.00967036	4.36914e-05	-0.946736
DIP2C	0.0986854	0.00952836	0.946658
CASQ1	0.09595	0.0090796	-0.946468
PAGR1	0.0743673	0.00543749	-0.945946
CDC42BPA	0.139425	0.0191196	-0.945858
DZANK1	0.197159	0.0374632	0.945321
ABHD11	0.0442426	0.00175994	-0.944667
GIT2	0.115444	0.0128754	0.944622
SPRYD7	0.237003	0.0550468	-0.944028
GLCE	0.228704	0.0507657	0.943881
UNC13B	0.137661	0.0187576	-0.943685
DEF8	0.137661	0.0187732	-0.943569
THAP9	0.0304949	0.000772731	0.942919
GYPE	0.305561	0.0918574	0.942122
HEMK1	0.0493435	0.00217254	-0.941962
ZFP37	0.11563	0.0129945	0.941111
BDKRB1	0.115232	0.0127264	-0.940259
CDR1	0.19229	0.0358292	0.940206
SLC39A8	0.195959	0.0371803	-0.940016
RCN1	0.046857	0.00198549	-0.939281
RNASE3	0.253819	0.0626599	0.939271
CDC20	0.256066	0.064145	-0.938063
NR2F6	0.158544	0.0245669	0.937925
ZNF443	0.227394	0.0502225	-0.937878
TBC1D22B	0.188657	0.0343631	-0.937197
HIP1	0.14032	0.0193246	0.937015
SERPINF1	0.210715	0.0424709	-0.936778
TEAD3	0.262866	0.0671367	-0.936769
ATP2B1	0.182094	0.032387	0.936549
IL11	0.086087	0.00707393	-0.936284
LZTS1	0.0919588	0.00831113	0.93595
NID1	0.107466	0.0112223	-0.935776
PFKL	0.118644	0.0138914	-0.935519
ANKZF1	0.22042	0.0464372	-0.935286
CH25H	0.282042	0.0773149	-0.934948
GSPT1	0.0931538	0.00857667	0.934786
MUC2	0.110034	0.0117862	-0.933781
LUC7L	0.180779	0.0318087	-0.933616
CAMKV	0.0375691	0.00122365	-0.933453
MTNR1B	0.102835	0.0102262	-0.931999
HOOK1	0.151204	0.0225662	0.929551
ACE2	0.0471255	0.00202544	-0.928178
SKIV2L	0.0245716	0.000462244	-0.927675
ELK4	0.0997688	0.00969523	-0.927514
RNF41	0.13917	0.019073	0.927339
NPPC	0.183171	0.0329398	0.92685
RAB13	0.0576483	0.00302905	0.926546
KCNA3	0.125884	0.0156055	-0.92533
MFSD9	0.198943	0.0380086	0.925057
BTNL2	0.104172	0.0105027	-0.925038
ZNF80	0.229788	0.0514545	-0.924943
TNFSF4	0.134119	0.0174776	-0.924886
VAMP5	0.0407662	0.00142889	-0.924746
POPDC3	0.174815	0.0293991	-0.924328
WIZ	0.0845579	0.00682009	-0.92411
MGAM	0.0112693	6.67127e-05	0.924069
TPST1	0.11563	0.0129729	0.923957
ENTPD7	0.214714	0.0442278	-0.923721
DRD1	0.225143	0.0490164	-0.923271
SRY	0.229871	0.0515441	-0.92315
PTH1R	0.157916	0.0244068	-0.921051
ATP1A3	0.224075	0.0486306	-0.92091
GHRHR	0.290288	0.0826756	0.91885
TDO2	0.141533	0.0196139	-0.918402
PRX	0.239916	0.0564906	0.91763
PRSS50	0.37243	0.135174	-0.916814
MSANTD2	0.275413	0.0734619	-0.916697
IL17A	0.234751	0.0537695	-0.916516
PMM1	0.173396	0.0290009	-0.916064
IL18RAP	0.0880703	0.00746056	0.915862
MAPT	0.112413	0.0122835	0.915808
FCER2	0.110823	0.0119521	0.915724
TAOK1	0.174137	0.0292123	-0.915642
TNPO2	0.0848977	0.00688302	0.915465
POMT1	0.213066	0.0435521	0.915328
PRC1	0.23918	0.0562529	0.914774
ZNF423	0.150961	0.0224572	0.91475
SOX18	0.150544	0.0222819	0.914655
CLIC4	0.0590698	0.00320752	-0.914219
LBP	0.29644	0.0864617	-0.913941
RYBP	0.0711449	0.00482157	0.912989
COL11A1	0.22053	0.0466427	-0.912237
CACNA1C	0.040094	0.00137538	-0.912215
HAPLN1	0.00905788	3.48613e-05	-0.911997
CCDC81	0.176942	0.0302919	0.911653
ETV5	0.0888904	0.00767499	-0.911594
ARMCX2	0.264735	0.0683441	-0.911353
SSTR4	0.135383	0.0176904	0.910966
CNTLN	0.221386	0.0472193	-0.910731
SLC35A5	0.279991	0.0763715	0.910698
OSM	0.128117	0.0160767	0.910246
GRK4	0.129224	0.0162552	-0.910078
CACNA1D	0.134285	0.0175159	-0.90961
RYR2	0.208354	0.0415593	0.909248
CELF3	0.145841	0.0207072	0.90855
C6	0.179535	0.031337	-0.908545
PNLIPRP1	0.277984	0.0747525	-0.908225
NIPBL	0.254332	0.0630645	0.907965
SIX6	0.109387	0.0115965	-0.907956
CABYR	0.122907	0.0149638	-0.907658
GNRH2	0.113196	0.0123973	-0.90643
DPYS	0.259698	0.0658588	-0.906288
GRAMD1C	0.221902	0.0474466	0.905979
RIMBP2	0.295417	0.0857793	-0.905757
ADIRF	0.223192	0.0481596	0.905247
LCAT	0.133336	0.0172917	-0.905126
NCAPH2	0.027373	0.000584085	-0.904935
RAD54B	0.202415	0.0393754	-0.904831
DNAI1	0.195957	0.0371027	-0.903779
MARF1	0.00338257	4.81122e-06	0.903309
TMEM51	0.175486	0.029802	0.903059
GNAI1	0.341259	0.114324	0.902586
PAX2	0.34055	0.11391	0.902238
CA3	0.363277	0.128843	0.902106
SPATA6L	0.367581	0.131711	-0.901886
MAGEA6	0.174815	0.0293903	-0.90177
CRY1	0.268915	0.0702073	-0.900834
DLG2	0.339028	0.112726	0.900564
CAB39	0.0112693	6.91822e-05	0.900378
SYP	0.195521	0.0369338	-0.899683
ZNF35	0.122694	0.0148566	-0.899331
HAS2	0.167972	0.027173	0.898538
ASB6	0.181809	0.0322638	0.898119
FZD2	0.223192	0.0481976	0.897634
FILIP1L	0.342317	0.114907	-0.897624
PLEKHA2	0.135383	0.0178331	0.897592
TFDP1	0.016598	0.000205531	0.897213
ART3	0.252063	0.0620034	-0.897173
ITIH1	0.0639202	0.00383011	-0.896007
MMP27	0.060273	0.00332833	-0.895133
CASP8AP2	0.38208	0.141618	0.894833
MEA1	0.148779	0.0217342	-0.894689
MYO1E	0.129361	0.0163108	-0.89453
GBX2	0.270771	0.0710004	0.894333
RAD52	0.270101	0.0707117	0.894112
H6PD	0.121288	0.0145419	0.893717
MYH15	0.234646	0.0537141	-0.893223
SLC6A5	0.263377	0.0674885	-0.892862
KCNN2	0.297819	0.0872626	0.89273
CCDC70	0.226195	0.0495843	-0.892146
RAB1A	0.0111901	5.80476e-05	0.891984
PLIN1	0.13724	0.0185868	-0.891872
TNFRSF11B	0.150901	0.0224117	0.891464
CDHR5	0.0764316	0.00571062	-0.891421
ZNF83	0.122806	0.0149089	0.891324
FPR2	0.0181062	0.000239355	0.890979
DOK4	0.254541	0.0631879	0.890111
TEK	0.117075	0.0134362	-0.889396
PCM1	0.0681444	0.00428693	0.889294
CLTCL1	0.167419	0.0269482	-0.889049
S100A8	0.0152747	0.000174192	0.889015
PPIP5K2	0.0558219	0.00281164	-0.889012
CA10	0.103963	0.0104402	-0.888824
WWTR1	0.189388	0.0346404	-0.888599
TMOD1	0.172668	0.0286461	0.888561
PBX3	0.0875971	0.00739503	0.88826
PHKG2	0.23522	0.0543807	-0.887993
FHL3	0.0227489	0.000382317	-0.887957
SDF4	0.0216989	0.000326674	-0.887833
NDUFA7	0.175369	0.029639	0.887704
INCENP	0.274967	0.0731358	-0.887562
C1orf68	0.284675	0.0795529	-0.88661
PFKFB1	0.0309861	0.000833716	-0.886363
DDX19A	0.0927086	0.00847037	-0.885887
NPL	0.0112693	6.13083e-05	0.885731
TEX264	0.181683	0.0321958	-0.885638
NUDT18	0.148673	0.0216442	-0.884391
ATP7B	0.0352106	0.00103902	-0.883999
CCL24	0.23522	0.0543966	0.883801
RASSF8	0.274138	0.0727777	0.883303
NEK1	0.00550012	1.08616e-05	-0.88324
GZMB	0.0136652	0.000106694	-0.883126
SULT2B1	0.149702	0.0220632	-0.882894
ATP8A2	0.103994	0.0104586	-0.882177
NEMF	0.176468	0.0300758	-0.881639
LGI1	0.0533402	0.00259293	0.881635
PGBD5	0.36174	0.127575	-0.880568
FOXL2	0.346641	0.117693	-0.879984
PSD	0.22042	0.0464004	-0.879902
RPS4Y1	0.569891	0.30645	0.879597
SBSPON	0.368826	0.132693	-0.879473
RAB14	0.0181802	0.000241855	0.879275
PPARGC1A	0.229788	0.051357	0.879215
MYF5	0.374791	0.136546	0.879157
DDX3Y	0.470792	0.212392	0.878777
ZNF391	0.260285	0.0660513	-0.878693
RFX4	0.291241	0.0833127	-0.87845
HBD	0.182333	0.0324789	0.878224
HOXB1	0.0566371	0.00294349	-0.878147
KCNAB3	0.0637206	0.00377007	-0.878098
ETFDH	0.245208	0.0587786	-0.877934
BARX1	0.115412	0.0128332	-0.877355
GRHL2	0.18989	0.0347941	-0.877167
PHKG1	0.233955	0.0534581	-0.877136
AFDN	0.150368	0.0222181	0.877054
PRELID3B	0.272218	0.0718582	0.876743
REPS1	0.189951	0.0348688	-0.876078
CKS2	0.307768	0.0932934	-0.876039
COL14A1	0.0596464	0.00326878	-0.875741
STXBP5L	0.300675	0.0893322	-0.875394
PRDM13	0.238374	0.0559238	0.874705
DPT	0.192198	0.035717	-0.874654
TSHB	0.0432045	0.00162648	-0.874434
SLCO1A2	0.207458	0.0412491	-0.873867
AK4	0.0434764	0.00166065	-0.873481
MAGEA1	0.220492	0.0465669	-0.873367
SLC44A4	0.284988	0.0796823	-0.873356
PDE3A	0.18317	0.0328956	-0.872991
RHAG	0.0531674	0.00257341	-0.87296
ASCL2	0.286105	0.08012	-0.872915
METTL9	0.00550012	1.2457e-05	0.872887
NUDT13	0.094448	0.00876362	-0.872654
RRP9	0.0637206	0.00377527	-0.871948
SCARB2	0.0142283	0.000128569	-0.871908
TRIM36	0.311045	0.0949113	0.87173
SEMG1	0.176942	0.0302851	-0.871147
CXCL6	0.148925	0.0218096	-0.87112
HTR4	0.0535303	0.00262456	0.870494
CSPG4	0.324585	0.103307	0.869917
KCNA2	0.294998	0.0855419	-0.869127
TWNK	0.116888	0.0133689	0.869109
GUCA1A	0.279314	0.0759026	-0.869027
KNOP1	0.125422	0.0155098	-0.868655
TULP3	0.215954	0.0446832	-0.868529
ANK1	0.0547885	0.00273508	0.868378
ABCA8	0.453428	0.1977	0.868151
CAT	0.0129398	8.76941e-05	0.867669
NECAB3	0.133497	0.0173238	-0.867539
ZNF10	0.367581	0.132023	0.867353
DPF2	0.110034	0.0117519	0.866695
SOCS2	0.046857	0.00197792	-0.866279
COL8A2	0.0768527	0.00577367	-0.866275
MBNL1	0.110034	0.011722	0.865622
MAGEA10	0.0584259	0.00310146	-0.865596
ALOX12	0.156147	0.0238035	0.865406
FKBP6	0.0861879	0.00720699	-0.864991
TG	0.203075	0.0395596	-0.864806
TEX13B	0.0983089	0.00945096	-0.864326
IL36RN	0.121243	0.0144354	-0.863966
MSI1	0.254982	0.0634723	-0.863591
ZNF302	0.272716	0.0721037	-0.863324
CDKN3	0.198313	0.0378473	-0.863306
LTBR	0.136103	0.0180719	-0.863263
ELP3	0.0601469	0.0033113	0.862935
ISLR	0.140865	0.019435	-0.861904
UBE2M	0.122907	0.0149726	0.861815
TRIL	0.213093	0.0436633	-0.861636
TKFC	0.135829	0.01799	-0.861551
CNGA1	0.116685	0.0132919	-0.861504
ACKR2	0.123383	0.0150706	-0.860927
TRA2A	0.0230755	0.000396717	0.860439
MTUS2	0.221022	0.0470388	0.860152
SERPINE1	0.206561	0.040856	-0.859647
POMGNT1	0.146441	0.0210711	-0.859571
ADGRG1	0.0442426	0.00176941	-0.859567
CCL7	0.101745	0.0100026	-0.859391
MYH3	0.198943	0.0380175	0.859237
LIN28A	0.231182	0.0520701	-0.859134
MVB12B	0.0941364	0.00871656	-0.858783
LAD1	0.223907	0.0484833	-0.858544
SACS	0.167028	0.0268235	0.858371
CRYGC	0.297886	0.0876281	-0.858334
CNTN5	0.296424	0.0864323	-0.858329
EPHB3	0.0419019	0.00153061	-0.858026
TMEM156	0.227504	0.0503091	-0.85789
IRS4	0.237537	0.0555287	-0.857791
TAF13	0.415745	0.166423	0.857722
IFNA1	0.213065	0.0434402	0.857375
ARFGAP1	0.0383703	0.00127772	-0.857158
TM7SF2	0.107019	0.0110348	-0.857136
RHOBTB1	0.313009	0.0959822	0.856094
RASSF7	0.0248457	0.00048228	-0.855647
POGLUT1	0.248923	0.0605439	0.854853
SLC2A4	0.144877	0.0204434	0.854771
GH2	0.1683	0.0273538	-0.854556
CEP70	0.145217	0.0205821	-0.854198
TAT	0.179828	0.0315336	-0.854082
NRAP	0.416728	0.167583	0.853917
ADAMTS20	0.119333	0.014008	-0.853856
SPTLC3	0.0735086	0.00518472	0.853534
CFAP69	0.049463	0.00218511	-0.853349
ZNF230	0.209804	0.0421478	0.853285
SLC27A2	0.193367	0.0362725	0.852153
PRKAB1	0.0888904	0.00767528	-0.851943
GPR35	0.110034	0.0117933	-0.85175
RND2	0.110403	0.0118698	-0.850886
ANXA4	0.141842	0.0197003	0.850648
PORCN	0.121288	0.0145236	-0.850335
SLC39A4	0.16163	0.0253561	-0.850329
KIR3DL1	0.183009	0.0327343	-0.850329
ZNF611	0.027373	0.00058544	-0.849163
DCLK2	0.276956	0.0742305	-0.848927
ALDH3A1	0.353718	0.122197	-0.848499
CNKSR1	0.220533	0.0467291	0.848073
GNAL	0.211381	0.0427222	-0.848027
TMPRSS11E	0.338367	0.112066	-0.847982
ACOT8	0.226716	0.0498311	-0.847838
MAST4	0.0874762	0.00737215	-0.847632
OPRK1	0.118134	0.0137107	-0.847048
TEAD1	0.356034	0.123537	-0.847005
PCTP	0.015205	0.000168202	0.846862
NPTX2	0.342679	0.115058	0.846629
OLFML3	0.21004	0.0422822	-0.845473
H1-6	0.223192	0.0481934	-0.845209
CELSR1	0.163228	0.0258521	0.84502
ERAP1	0.149265	0.0219426	-0.844401
GFOD2	0.0275748	0.000603225	0.843368
NDOR1	0.296749	0.0866725	-0.842872
IGF1	0.234484	0.0536158	0.842776
ABCC3	0.167028	0.026791	0.842586
MEP1B	0.167419	0.0269537	-0.842149
CD8A	0.0375691	0.00122332	-0.84192
AFF4	0.231498	0.0522575	-0.841702
CCR4	0.0309776	0.00082599	-0.841683
GUCA2B	0.376609	0.137898	0.841464
SCML1	0.340684	0.114074	-0.841331
ZNF334	0.0861879	0.00715932	0.841165
BNIP3L	0.0471255	0.00202859	0.840744
TAS2R16	0.113698	0.0124652	-0.840656
FRMD4A	0.235773	0.0545836	-0.840606
CPM	0.14409	0.0202145	-0.840324
PON3	0.216689	0.0449803	-0.839915
KLF15	0.17529	0.0296012	-0.839633
CAPN1	0.321185	0.101078	-0.839431
IGF2BP2	0.0428214	0.00159075	0.839034
PRSS21	0.015205	0.000152036	-0.838404
PRMT1	0.0723118	0.00493785	-0.838389
LRRC49	0.170466	0.0280762	-0.837792
IL12A	0.0421963	0.00155131	-0.837665
KCTD5	0.0827117	0.00655441	0.836643
PSCA	0.278099	0.0748299	-0.836565
CADPS	0.115232	0.0127215	-0.835486
NOVA2	0.156883	0.0240505	0.834973
PPP2R2B	0.0498683	0.00226143	-0.834892
PCBD1	0.123498	0.0150988	-0.834886
CTSZ	0.0400731	0.00137131	0.834761
ZNF3	0.216095	0.044839	0.834683
ZNF223	0.270771	0.0709604	-0.834565
MAPK8	0.107466	0.0112302	-0.833776
MRPS31	0.237537	0.0553364	-0.833767
ADH7	0.0688845	0.00440867	-0.833517
DOCK10	0.278784	0.075224	0.833345
OSBP2	0.266296	0.0689357	0.833341
BBS4	0.227394	0.0502435	-0.833273
POU3F4	0.218118	0.0454679	-0.833165
SNAPC4	0.159069	0.024754	-0.833113
RERGL	0.317614	0.0987344	0.832412
GABBR2	0.137591	0.018717	-0.83203
HOXA5	0.221902	0.0475477	-0.831991
ZNF609	0.283114	0.0781928	-0.831922
ZFP30	0.339028	0.112553	0.83177
ACSM3	0.146063	0.020922	-0.831612
SYBU	0.0845548	0.0068057	-0.831357
SLC25A21	0.282816	0.0780869	-0.830998
DISC1	0.242375	0.0575113	-0.830869
SCARA3	0.264735	0.068315	-0.830638
ARHGEF16	0.156883	0.0241221	0.830324
NOTCH3	0.209455	0.0419365	0.830034
PRAMEF12	0.279314	0.0757274	-0.829769
CRISP3	0.389415	0.146813	0.829583
ZNF174	0.0882521	0.00754907	-0.829499
NPR2	0.328514	0.106317	-0.829113
MAP3K1	0.312414	0.0957213	0.82893
TFEB	0.0846738	0.00684362	-0.82876
GP9	0.166505	0.0266363	-0.82868
MAP9	0.144039	0.0201861	0.828515
FUT1	0.156907	0.0241426	-0.828507
NUDT1	0.20657	0.0409032	0.828375
JAK2	0.016567	0.000200989	0.828364
PFN2	0.0275748	0.00060983	-0.828138
CEP97	0.243213	0.0578932	0.828034
ATF6B	0.137591	0.0187185	-0.827996
TESMIN	0.22053	0.0466125	-0.827934
SYT17	0.0689656	0.00442575	-0.827165
SULT4A1	0.178192	0.0306557	-0.826434
NPY1R	0.28392	0.0791994	0.826425
TBL1XR1	0.156883	0.0240933	0.826265
MTMR7	0.283681	0.079085	0.825256
GPR87	0.204729	0.040151	-0.824902
OR1A2	0.219401	0.0459104	0.824887
TMEM185B	0.0637206	0.00368968	0.824328
MMP10	0.246973	0.059647	-0.824195
NUAK1	0.178544	0.0308387	-0.82397
TCOF1	0.110034	0.0117226	-0.823961
DTX4	0.186369	0.033728	-0.823927
ACOT7	0.229476	0.0510971	-0.822856
BCHE	0.160821	0.0251093	-0.822845
FCGBP	0.135383	0.0178285	-0.822498
SPTBN5	0.0978117	0.00936216	-0.821528
PRR15L	0.090235	0.00794237	-0.821507
CAV3	0.152056	0.0228364	-0.821505
UNC119	0.117552	0.013565	-0.820478
ALOX15B	0.203075	0.0395764	-0.820373
HUS1	0.052963	0.00253914	-0.819917
CHMP2B	0.167028	0.0267986	0.819581
SCEL	0.282042	0.0774011	0.819482
ECHDC3	0.192305	0.0358907	0.819172
RARS2	0.280346	0.0765838	0.818725
RAB38	0.137216	0.0185135	-0.81852
CETN1	0.0743446	0.00535571	-0.817547
SYNM	0.0245716	0.000472848	-0.81723
ROR2	0.337199	0.111553	0.816964
LRP4	0.192198	0.0356797	-0.816695
PUS7L	0.137153	0.0184339	0.816526
PPM1A	0.0309861	0.000829949	0.816469
RAB3D	0.14585	0.0207568	-0.816368
RAB25	0.281536	0.0770737	0.816277
TRMT44	0.192721	0.0360846	-0.815629
CUL2	0.277415	0.0744834	0.815511
DNAJA2	0.0788854	0.00601277	0.814733
ZNF324B	0.156086	0.0237682	-0.814266
KLHL4	0.25576	0.0637739	-0.814054
GNRHR	0.0904512	0.00799167	-0.814035
HRK	0.248721	0.0604115	-0.813569
P2RY6	0.176873	0.0301892	-0.813508
LINS1	0.143642	0.0200705	0.813281
VCX2	0.22042	0.0464251	-0.812839
PLPPR2	0.0680875	0.00424977	0.812792
TMEM63A	0.157533	0.0242784	-0.812714
SAV1	0.144443	0.0203096	0.811842
FCRL2	0.209804	0.0421824	-0.8118
MEIS2	0.0834688	0.00665214	-0.811242
GNL2	0.0539654	0.00266847	-0.811059
EMC3	0.0434764	0.00166136	0.810629
KDM1A	0.183009	0.0327612	0.810495
ZNF512B	0.121253	0.0144608	-0.810338
TINAGL1	0.0681444	0.00431996	-0.810326
CLDN1	0.22042	0.0463878	0.810136
CLDN8	0.316018	0.0973013	0.80938
CA9	0.109387	0.0116049	-0.809302
PKD2L2	0.146441	0.0211058	-0.809298
THAP3	0.307201	0.0927875	0.809285
ORC6	0.112106	0.0122311	-0.809231
DNAJC28	0.182918	0.0326748	-0.808996
BRWD1	0.417351	0.168005	0.808963
PTPN20	0.443207	0.189289	0.808956
ZNF8	0.321291	0.101196	-0.808604
PMF1	0.120346	0.0142199	-0.807294
TEX13A	0.351559	0.120924	0.806841
ZNF613	0.273471	0.0724778	-0.806452
SPEN	0.192198	0.0357308	0.806377
GRAMD2B	0.237537	0.0554639	0.805664
BPIFA1	0.0535047	0.00260987	-0.805241
STIL	0.159069	0.0247548	-0.804578
ROBO3	0.114973	0.0126786	-0.804422
ZNF112	0.450745	0.194752	-0.80417
VNN2	0.0627035	0.00359994	0.804063
EYA4	0.321924	0.101598	-0.803835
SMG9	0.129258	0.0162848	-0.803714
CALY	0.213066	0.0436174	-0.80366
TP53AIP1	0.194034	0.0364989	0.803485
OTOF	0.118134	0.0137998	0.803394
ARMC9	0.248706	0.0603736	0.803332
SFRP1	0.0923646	0.00842229	-0.803248
FXR2	0.298837	0.0881609	-0.802691
P2RY2	0.237537	0.0553775	-0.802025
SGCB	0.14597	0.0207865	0.80159
AHSP	0.182902	0.0326413	0.801387
PDSS2	0.168631	0.0275973	0.800737
H1-0	0.085372	0.00696433	0.800688
TMEM132A	0.0891405	0.00772466	0.80038
CCDC102B	0.408665	0.160874	-0.800182
HTR2C	0.343008	0.11534	-0.800032
PPBP	0.103092	0.0103075	0.799949
FOXP3	0.34055	0.113895	-0.799648
EPHB4	0.192721	0.0360847	0.799566
OCA2	0.269198	0.0703852	-0.79894
ZC4H2	0.0457837	0.00191531	-0.798679
GOLM1	0.0493435	0.00216365	0.798633
DLX4	0.136268	0.0181623	-0.798284
DKK1	0.0309776	0.000819378	-0.798202
H1-4	0.118134	0.0137926	-0.797967
IL21	0.0312029	0.000861525	-0.797946
SEZ6L	0.308625	0.0937597	-0.797933
LY6D	0.078685	0.00597774	-0.79759
CA7	0.0522069	0.00247454	-0.79679
SLC26A3	0.359201	0.125564	-0.796613
KRT83	0.327184	0.105777	0.796486
SLC26A4	0.183453	0.0330621	-0.796071
ELF5	0.275541	0.0735983	-0.796002
IL9	0.338722	0.112341	-0.795106
APPL1	0.277202	0.0743919	0.794974
GNGT1	0.461565	0.204174	-0.794765
FXYD2	0.133059	0.0171887	0.794641
MSH4	0.307768	0.0932554	-0.794347
SEZ6L2	0.0607662	0.00337003	-0.794127
TMEM158	0.379178	0.139559	0.793996
C1orf115	0.2491	0.0606076	0.793668
RCAN1	0.0547885	0.00272771	-0.793616
PHC3	0.272488	0.0719749	0.793044
RIOK3	0.043719	0.00170334	0.792876
PLK3	0.15832	0.0245189	0.792752
APOD	0.223192	0.0481802	-0.792661
MCF2L2	0.365198	0.130022	-0.792518
FXN	0.145217	0.0205627	-0.792461
ELF1	0.121243	0.0144446	0.792397
UHRF1BP1L	0.37243	0.135159	0.792176
MX1	0.195806	0.0370273	-0.791868
NFIB	0.316393	0.0977609	-0.791786
LTK	0.255916	0.0640647	-0.791641
PLA2G2E	0.223005	0.0480267	-0.791199
SMR3A	0.278784	0.0752176	-0.791068
EOGT	0.351604	0.121026	0.790792
FAAP24	0.178579	0.0309199	-0.790656
SRPK3	0.172668	0.0286479	-0.790394
MPZL2	0.277202	0.0743732	0.790363
EHMT1	0.234878	0.0541601	-0.789672
TTC33	0.353124	0.121873	0.789517
UFM1	0.0133243	9.4873e-05	-0.789514
PLCG1	0.234878	0.0541603	-0.789083
CES2	0.178742	0.0309867	-0.788935
CDC73	0.420932	0.170861	0.788451
PROSER1	0.0566371	0.00294576	-0.788253
CLDN6	0.0893718	0.00777316	-0.787953
RPIA	0.0698207	0.00457038	0.787942
PLA2R1	0.14585	0.0207573	-0.78783
GAMT	0.250206	0.0611069	0.787829
ARL14	0.397741	0.153152	0.787677
NDNF	0.198094	0.0377725	-0.787639
SLC17A1	0.0729051	0.00499576	-0.78732
THEM6	0.204505	0.0399887	-0.787083
MRPL12	0.07618	0.00565996	-0.786375
APOF	0.395891	0.151937	0.786295
GRK6	0.112046	0.0122058	-0.785793
SBNO1	0.148779	0.0216902	-0.785587
TRIP11	0.188381	0.0342784	-0.785542
BMERB1	0.390928	0.1479	-0.785364
TBC1D31	0.25576	0.0637903	-0.78531
VPS52	0.0531674	0.00257563	-0.785196
RAPGEF3	0.319692	0.100134	-0.784993
CD96	0.232924	0.0529886	-0.784809
CYTL1	0.275413	0.0734397	-0.784277
HNF4A	0.202007	0.0391777	-0.783692
TUBB6	0.217062	0.0450759	-0.783173
PRTN3	0.308617	0.0937232	-0.783044
KRT15	0.0681444	0.00427802	-0.782984
MZB1	0.268915	0.0702887	-0.782348
G6PD	0.190069	0.0350192	-0.782186
GPLD1	0.046857	0.00199942	-0.78218
OPCML	0.0739526	0.00529028	-0.782041
CDKAL1	0.156883	0.0241258	0.781488
ZNF234	0.46065	0.203192	0.781298
RALB	0.00550012	1.25948e-05	0.781242
ZWINT	0.0688845	0.00441479	-0.781198
PLPBP	0.218118	0.0454679	0.781086
ECM2	0.192305	0.0358952	-0.780803
TFG	0.183109	0.0328315	0.780797
MED17	0.220492	0.0465486	0.780425
EDIL3	0.176222	0.0300044	-0.780162
TRIM2	0.221386	0.0472334	-0.779394
EMX1	0.297431	0.0869995	0.779372
GPR135	0.293562	0.0847871	0.778928
NOL8	0.0521461	0.00244317	0.778848
ARHGDIA	0.0225525	0.00035122	-0.778199
MAFB	0.289812	0.0824916	0.778047
ACTN2	0.092353	0.00839924	-0.777993
NPAS2	0.195521	0.0369383	-0.77784
GAD2	0.240485	0.0567611	-0.777731
CEP55	0.251304	0.0616489	-0.777434
ARTN	0.214423	0.0441284	-0.777367
ADGRL2	0.283215	0.0783322	-0.777319
FUT2	0.189844	0.0347699	-0.777115
CA5A	0.200618	0.0385781	0.777056
ETS1	0.173654	0.0290585	0.777027
PTPRK	0.282816	0.0780655	-0.777006
ATRNL1	0.343903	0.115807	0.776969
CDT1	0.304441	0.0913425	0.7769
IGFBP1	0.320229	0.10042	-0.77668
DNAI2	0.435565	0.183125	-0.776515
HSPB6	0.0310962	0.000845072	-0.776226
CAPN6	0.397741	0.153191	0.776209
CPED1	0.0796644	0.0061184	-0.776177
VANGL1	0.137138	0.0183585	-0.77603
HP	0.107229	0.011089	0.776014
TSPAN12	0.423822	0.173436	0.775391
FOXO3	0.00550012	1.42948e-05	0.775115
CHRNE	0.36533	0.130154	0.774968
ATAD5	0.156883	0.0240478	0.774396
SH3BGRL3	0.0617081	0.00348915	-0.774244
TANK	0.015205	0.000159688	0.773897
OGDH	0.178885	0.0310761	-0.773853
ZSWIM8	0.231892	0.0525986	-0.77377
RPRD2	0.204729	0.0401422	-0.773339
OR12D3	0.125884	0.0156091	-0.7727
CYP2E1	0.320359	0.100506	-0.772417
NETO2	0.148779	0.021734	-0.772134
TMEM231	0.357221	0.124429	0.771984
ARHGEF10	0.218799	0.0456782	-0.77187
TTC27	0.223192	0.0481448	0.771636
SLC30A1	0.417567	0.168314	0.771626
MKS1	0.0608468	0.00339565	-0.771621
SERINC3	0.00507409	8.91532e-06	0.771452
FZD7	0.281536	0.0770427	-0.771416
CSNK1G3	0.318344	0.0992909	-0.770996
SPRR1A	0.146441	0.0211108	-0.770635
EZH2	0.451247	0.195797	-0.770619
BRF1	0.262229	0.0667201	0.770544
FKBPL	0.0911439	0.00812151	-0.769996
DXO	0.301371	0.089626	-0.769876
SEC14L4	0.208048	0.0414286	-0.768457
TPSG1	0.115412	0.0128275	-0.768361
CDHR2	0.019034	0.000265953	0.768319
ADAM12	0.0639736	0.00384848	-0.768252
NPDC1	0.318344	0.0993436	-0.768199
COPG1	0.0241526	0.000440383	0.76792
CYP2B6	0.133228	0.0172665	-0.767095
SLC8A1	0.146441	0.0211722	-0.767094
MCM2	0.17278	0.0287872	-0.767065
TMEM80	0.174953	0.0294585	-0.766917
MMP17	0.224075	0.0485964	-0.766838
SH3BP1	0.122636	0.0148236	-0.766726
KLRF1	0.183171	0.0329337	-0.766617
RASL12	0.256041	0.0641173	-0.766594
RPL26L1	0.316497	0.0979769	-0.766307
SLC7A10	0.24296	0.0577698	-0.766229
KLK2	0.135383	0.0177709	-0.766076
PLPP2	0.244788	0.0586151	-0.766036
DOCK6	0.126662	0.0157479	-0.765676
SIX3	0.32394	0.102613	-0.765533
IFNA10	0.208803	0.0417362	-0.765518
MYBL1	0.204538	0.0400622	-0.764992
LMNB1	0.0275748	0.000600808	0.764872
ATP2A3	0.268853	0.0700477	-0.764758
MAGED2	0.061546	0.00345012	0.764369
WIPF1	0.0392767	0.00132106	0.764361
SET	0.0534309	0.00260181	0.764233
CLCN7	0.00550012	1.61064e-05	-0.764116
PHF14	0.436883	0.184301	-0.763762
PWWP2A	0.242329	0.0574803	-0.763503
DIO1	0.17529	0.029611	-0.763382
SAFB	0.043719	0.00172783	0.763076
PPP2R3A	0.155973	0.0237378	-0.762869
ALG9	0.303915	0.0908757	-0.762525
NPIPA1	0.221081	0.0470944	-0.761664
SEC61G	0.0880084	0.00743712	-0.761497
TECR	0.297886	0.0876559	-0.761356
LCP1	0.015205	0.000152359	0.761334
PEX12	0.0227489	0.000374333	-0.761252
GPX5	0.229511	0.0511562	-0.761174
LIME1	0.0994592	0.00964424	-0.760995
CLDND1	0.202415	0.0393431	0.760168
IDH3G	0.118134	0.0137932	-0.760133
SLC16A10	0.287317	0.0809591	-0.760007
PRPF4	0.160821	0.025162	0.759686
LRP1B	0.507947	0.245516	-0.75942
DDX11	0.0112693	7.26015e-05	-0.758184
PRKG1	0.146038	0.0209062	-0.758064
HSD11B1	0.221632	0.0473044	-0.758014
RCHY1	0.0203801	0.000290957	0.75781
GEMIN7	0.25576	0.06378	-0.757802
TFF1	0.0861879	0.00719087	-0.75759
ADTRP	0.0417315	0.00151222	-0.75759
NPIPB15	0.13724	0.0185687	-0.757317
TNS3	0.22476	0.0488237	0.757309
APOBR	0.232924	0.0529883	-0.756744
PRSS23	0.225779	0.0493769	-0.756644
ST3GAL4	0.106181	0.0108907	0.756559
TCP11L1	0.192305	0.0358619	0.756281
PTMS	0.291372	0.0833744	0.756272
AKAP4	0.244091	0.058184	-0.755999
SERPIND1	0.225143	0.0490473	-0.755523
NRP1	0.344895	0.116434	0.755451
CRYAA	0.245664	0.0589699	0.755404
GPX2	0.207119	0.041092	-0.755203
PIKFYVE	0.324742	0.103492	0.755131
CIB2	0.251304	0.0617061	-0.755011
MIER2	0.144877	0.0204807	-0.754761
CD4	0.324405	0.103128	-0.754357
RBPJL	0.326783	0.105373	0.754026
EMCN	0.226561	0.0497783	0.753906
NTSR1	0.0283101	0.000653746	-0.753891
NLGN4Y	0.344748	0.116272	-0.753839
EPCAM	0.375518	0.137143	0.753836
CFHR5	0.233806	0.0532472	0.753754
PLCD1	0.112732	0.0123277	-0.75359
ERCC1	0.0106713	5.08921e-05	-0.753538
ATXN3L	0.0994592	0.00964898	-0.753442
TCP11	0.178323	0.0307262	-0.752976
GPN2	0.229788	0.0514344	0.752596
TPM2	0.150611	0.0223296	-0.752187
PAIP2B	0.229788	0.0513747	0.751686
CLU	0.304761	0.0914986	0.751589
STAP1	0.117103	0.0134523	-0.75156
CCKAR	0.231414	0.0522192	0.751175
TUFM	0.0963372	0.00914848	-0.751173
NUDT7	0.244709	0.058507	-0.751154
CORT	0.13634	0.0182061	-0.750983
GTPBP3	0.0147632	0.000140814	-0.750215
COG7	0.183394	0.0330208	-0.750033
LTBP4	0.102835	0.0102084	-0.750028
RNF123	0.182918	0.0326631	-0.749842
SCP2	0.0607662	0.00337082	0.749814
HSD3B1	0.481571	0.222249	-0.749451
RGS11	0.256678	0.0645776	0.74901
OSBPL7	0.248072	0.0601849	-0.748912
EMP1	0.344894	0.11635	-0.748912
GNAT3	0.290772	0.0829783	-0.748875
CKB	0.33207	0.108801	-0.748789
PGP	0.0496141	0.00220934	-0.748785
TACC2	0.370121	0.133655	-0.748756
SSNA1	0.0280366	0.00064274	-0.748729
CROT	0.073251	0.00511036	-0.74858
GDNF	0.190189	0.035093	-0.747231
CASP2	0.1683	0.0273415	-0.746901
NCR3	0.116685	0.0132379	-0.74688
TNFRSF12A	0.201378	0.038803	-0.746648
GDPD2	0.150473	0.0222461	-0.74628
PTH2R	0.328896	0.106537	-0.746224
RABL3	0.283293	0.0784792	-0.746141
C14orf132	0.237859	0.0557388	0.746092
NUBPL	0.282471	0.0777445	0.746073
CDHR1	0.376724	0.138025	0.746023
LTA4H	0.0584856	0.00313362	0.745852
GNLY	0.164946	0.026324	-0.745809
ZNF329	0.278898	0.075465	0.745462
MUC6	0.19709	0.0374326	0.745305
NDRG4	0.238966	0.0560959	-0.745276
ZNF415	0.287918	0.0815557	-0.745044
GFRA2	0.284988	0.0796878	-0.744315
CD24	0.0375691	0.00123292	0.744274
HPN	0.239916	0.0564772	-0.744009
KRT18	0.278855	0.0753832	0.743934
CRYL1	0.307276	0.092887	-0.743483
TOP1	0.09595	0.00907729	0.743209
CHST12	0.15229	0.0229353	-0.743084
VIL1	0.304169	0.0911083	-0.742364
TBX3	0.227504	0.0502962	0.742137
WT1	0.294215	0.0851348	0.741806
MBD5	0.102126	0.0100766	-0.741633
CDKL3	0.365931	0.130658	0.741356
ZNF85	0.0297908	0.000730314	-0.741249
FHL5	0.383088	0.142624	-0.741174
DIAPH3	0.286681	0.0805074	0.741117
TREML2	0.200407	0.0384985	0.74088
COLEC12	0.220762	0.0469232	-0.740741
GTF2A1	0.216095	0.0448279	-0.740704
EXD3	0.136989	0.0183156	-0.740449
CLEC16A	0.0642496	0.00388659	-0.740266
BSG	0.192721	0.0360524	0.739983
PWWP3A	0.392951	0.149628	0.739907
ZKSCAN8	0.125049	0.0154155	-0.739853
KRT24	0.188657	0.0343512	-0.739751
C9orf116	0.234751	0.0538177	-0.73959
AMPD1	0.0699373	0.00462855	-0.739399
IGSF1	0.282578	0.0779266	-0.739359
GRM7	0.490176	0.229048	0.739325
ZWILCH	0.227334	0.0501003	0.739224
DSPP	0.365198	0.130044	-0.738775
SLC14A2	0.245712	0.059004	-0.738628
ANOS1	0.355114	0.12302	-0.738534
DDC	0.217665	0.0452922	-0.737866
TMC5	0.437891	0.184848	0.737459
GRK5	0.107019	0.0110554	-0.737219
GH1	0.0681444	0.00433314	-0.736693
GPATCH1	0.312944	0.095936	0.736513
ICAM1	0.102829	0.0101929	-0.736144
SLC5A7	0.430157	0.178915	-0.735929
UPP1	0.0660377	0.00404594	0.73516
IPO4	0.404228	0.157995	-0.734916
HS1BP3	0.0571202	0.00298696	-0.734725
RNF43	0.231647	0.0523449	-0.734598
ADGRG6	0.283334	0.0785852	-0.734526
KIR2DS4	0.287863	0.081287	-0.73448
DDX4	0.286365	0.0802253	0.73439
SDHAF3	0.470146	0.211865	-0.734318
RCN2	0.256669	0.0645526	-0.733774
GJB3	0.142522	0.0198424	-0.733764
UCP2	0.00752441	2.4956e-05	-0.733293
SPATA20	0.122694	0.0148475	-0.733254
H2BC17	0.350971	0.120573	0.733097
EEF1A1	0.00146683	2.45454e-07	0.732999
CNTFR	0.149803	0.0221047	-0.732777
CLEC11A	0.383088	0.142476	0.732652
ALDH1A2	0.275541	0.0736212	0.732402
C11orf68	0.0617081	0.00349535	-0.732307
TCTN3	0.0136652	0.000105485	-0.732105
PIGR	0.401182	0.155478	-0.731359
TRIP10	0.0449566	0.00181677	-0.731115
MYO1C	0.0227489	0.00038463	-0.73107
IL36A	0.177772	0.0305188	-0.730957
ITGA4	0.341659	0.114572	-0.730318
GRIN1	0.217665	0.0452735	0.730102
MYBPC2	0.436284	0.183647	0.7301
TRMT13	0.430737	0.179347	-0.729808
MEPCE	0.0497913	0.00224544	-0.729756
NLGN3	0.187434	0.0339834	0.729658
CLEC5A	0.221688	0.0473534	-0.729616
HAUS6	0.475488	0.217176	0.729542
PKP2	0.257871	0.0650071	-0.729421
ZBTB14	0.0970195	0.00925387	-0.729368
PRPS1L1	0.294215	0.0851974	-0.728898
BICRA	0.0707091	0.00473879	-0.728751
FUT8	0.125014	0.0153966	-0.728744
SEMG2	0.464564	0.206512	0.728739
MAPK14	0.00168057	1.26549e-06	0.72865
CD1B	0.299103	0.0882643	0.72861
GAP43	0.200642	0.0386109	-0.727804
IGLL1	0.310619	0.0947294	-0.727735
L2HGDH	0.360841	0.126983	0.727709
PTRH2	0.0236198	0.000416983	0.727658
PSG7	0.246249	0.0592439	-0.727654
DKK3	0.424082	0.173578	-0.727047
ZNF701	0.367581	0.132061	-0.726973
UBTD1	0.297886	0.0876041	-0.726894
LPAR1	0.0309776	0.000826796	-0.726868
RELB	0.272132	0.0717091	-0.726587
HSPB2	0.279314	0.0758858	-0.726468
SNPH	0.167972	0.0271802	-0.726411
SPAG11A	0.211744	0.0429264	-0.726345
VGLL1	0.38715	0.145602	0.726227
TFCP2	0.0637206	0.00374644	0.725907
KBTBD4	0.293769	0.0848714	-0.725634
ADD2	0.116411	0.0131684	0.72529
UQCRC1	0.209804	0.0421005	0.724837
PSD4	0.0375691	0.00123847	-0.724789
SEPTIN8	0.137216	0.0184893	-0.724758
PDE10A	0.0637206	0.00372499	-0.724607
ZNF134	0.226195	0.0495686	0.724595
TMOD2	0.432353	0.180726	0.724589
STUM	0.131966	0.0167718	-0.724578
PZP	0.0522069	0.00246818	-0.724569
ASCL3	0.228745	0.0508032	-0.724505
H2BC11	0.292445	0.0840002	0.724344
ESPL1	0.148673	0.0216368	0.724275
MPPE1	0.0455647	0.0018856	0.724266
CTPS2	0.0678523	0.00421806	-0.724187
NHLH1	0.220009	0.0461482	-0.724118
GRIN2B	0.276687	0.0739868	-0.72405
CHRM5	0.251181	0.0615762	-0.723975
DYNC1I1	0.223192	0.0481922	-0.723547
IFT27	0.0112693	7.09983e-05	-0.723538
OPRPN	0.167861	0.0271211	-0.723474
YIPF3	0.156139	0.0237892	-0.7232
ALPL	0.107694	0.0112845	0.723168
ABHD17B	0.248865	0.060488	-0.722994
ASNSD1	0.0121584	8.03641e-05	0.7229
DCPS	0.258695	0.0653663	-0.722856
CPT2	0.264735	0.0683291	0.722306
KCNMA1	0.140043	0.0192629	-0.722234
CGA	0.419892	0.170072	-0.722191
LYRM9	0.0403024	0.00139915	-0.721929
KLHDC3	0.0774896	0.00583506	-0.721697
CCDC6	0.0112693	6.65939e-05	-0.721643
AKAP12	0.239118	0.0562025	-0.721519
SH3BP4	0.274069	0.0727356	-0.72129
RALGAPA1	0.266688	0.0691041	-0.721106
ALDOC	0.124509	0.0153032	-0.72102
DYSF	0.0738716	0.00525977	0.720739
KIAA1109	0.299411	0.088407	0.720634
PRDM14	0.128102	0.0160183	0.719958
CRLF1	0.317614	0.0986823	0.719892
ZNF37A	0.213066	0.0435553	-0.719753
CCDC134	0.254332	0.0630875	0.719651
GABARAPL2	0.00174341	1.45868e-06	0.719639
ZNF280A	0.0107215	5.20288e-05	-0.719425
PRRX2	0.292401	0.0839625	0.7193
RPL27	0.0524584	0.00249739	-0.71903
GLT8D2	0.18317	0.0328917	-0.718875
TNNT2	0.340289	0.113572	-0.718419
TCL1B	0.243203	0.0578556	-0.718329
MUC4	0.345815	0.117181	-0.71795
FOXM1	0.156222	0.023828	-0.717817
ID2	0.00195733	2.09539e-06	-0.71779
HMGA2	0.132042	0.0168146	-0.717717
CYP4F8	0.263316	0.0673933	0.717658
ZIC4	0.178885	0.0310773	-0.71748
RNF2	0.272272	0.071895	-0.717338
ING1	0.0248137	0.000479582	0.717127
IFNA8	0.337024	0.111383	0.7168
RTCA	0.14409	0.0202175	0.716672
JHY	0.326345	0.104508	-0.716651
MGAT3	0.324405	0.10315	0.716547
PGC	0.18084	0.0318905	-0.716184
INPP5E	0.146441	0.0211169	-0.716071
AFAP1	0.539487	0.276592	0.715501
TGM1	0.121203	0.0144101	-0.715412
KRT8	0.234751	0.0540369	-0.715398
GPR21	0.229788	0.0514535	-0.71509
PLEKHA6	0.0738928	0.00527364	-0.715069
TFAP2C	0.257909	0.0650383	-0.714748
RESF1	0.0245716	0.000458414	0.714747
PSMC6	0.210026	0.0422617	0.714604
MYH8	0.291726	0.0835001	-0.714489
KPNA5	0.353124	0.121874	-0.713676
GABRR1	0.287749	0.0811581	-0.713669
ONECUT1	0.307306	0.0929476	-0.713659
COL6A1	0.329202	0.106765	-0.712918
PIK3CG	0.410737	0.16279	0.712598
RAPGEF4	0.476311	0.217712	-0.712542
CRBN	0.0764692	0.00571984	0.712271
GRIK1	0.170466	0.0280778	-0.712243
MSLN	0.357221	0.124543	-0.71223
PIGP	0.0531674	0.00256544	-0.711849
HOXC10	0.0407662	0.00142407	-0.71174
GREB1	0.440592	0.186971	0.711718
OAS1	0.326676	0.105199	-0.711607
NEURL1	0.300305	0.0891467	-0.711573
RB1CC1	0.0861879	0.00714528	0.711517
NEUROG2	0.226138	0.049496	0.711358
GZMH	0.475295	0.217008	-0.711283
TSPO2	0.27894	0.0755695	0.710962
PTHLH	0.274675	0.0730124	-0.71087
MNDA	0.00395226	6.28287e-06	0.710397
RMND5A	0.0272534	0.000574619	0.710143
MRPL28	0.0589032	0.00319355	-0.710091
ADPRM	0.145485	0.0206444	0.709835
COPZ2	0.0743673	0.00540843	0.709161
TNC	0.235112	0.0543126	-0.708757
PGGT1B	0.148367	0.0215624	0.708617
DHCR7	0.263377	0.067497	0.70846
ANP32A	0.0258974	0.000512286	0.70841
RUNX3	0.0236316	0.000419167	-0.707779
RNF186	0.135383	0.0178677	-0.707561
ABCB1	0.0258974	0.000513527	-0.707464
FCHSD2	0.262866	0.0671353	0.707331
NR0B2	0.344895	0.116437	0.706906
PRIM1	0.380973	0.140825	-0.706889
UPB1	0.367581	0.132083	0.706864
LDB3	0.24725	0.0598645	-0.706579
TPD52	0.0434764	0.00166965	-0.706389
ENPP3	0.327184	0.105751	0.706217
PENK	0.209198	0.04185	-0.706201
ASAP1	0.0660772	0.00406348	0.706135
TPRA1	0.227334	0.0500747	-0.706022
PAOX	0.343854	0.11574	-0.705974
EXO5	0.490246	0.229237	-0.70586
VPREB3	0.179828	0.0315418	-0.705543
RNF125	0.242527	0.0575677	-0.705294
SLIT3	0.0796044	0.00610087	-0.705268
SH2D3A	0.231892	0.0525664	-0.705063
EPS8L2	0.259689	0.0658148	-0.704808
WBP4	0.0275748	0.000621762	-0.704731
STARD3	0.102835	0.0102249	0.704613
TP53I3	0.282512	0.0778175	0.704521
MAP1B	0.0236198	0.000416211	-0.704028
PVRIG	0.0216989	0.000324402	-0.703829
CPB2	0.254982	0.063468	-0.703316
LYRM2	0.473838	0.215154	-0.703114
PIAS1	0.198017	0.0376915	0.70292
FAM107A	0.281888	0.0772054	0.702637
PNRC1	0.0216989	0.000326791	0.702381
TBCCD1	0.235501	0.0545011	-0.702265
EPX	0.311276	0.0950601	0.701947
MAPK4	0.286078	0.0800884	-0.701853
PARVB	0.0493435	0.0021727	-0.701527
TMEM214	0.118134	0.0137903	-0.701477
ZNF136	0.043719	0.00171037	-0.701443
AMOT	0.117005	0.0133921	0.701204
TMEM100	0.35486	0.122889	-0.701199
RAB33A	0.0932953	0.00861764	-0.700392
GPM6A	0.146474	0.0212015	0.699758
ZNF257	0.282471	0.0777457	-0.699631
COQ6	0.0411088	0.00146866	-0.699216
ALAS2	0.416289	0.167184	0.699073
PYGL	0.0512882	0.00236444	0.698694
CORO1A	0.0344252	0.000996578	-0.69792
EPN3	0.236998	0.0550038	0.697799
MPO	0.339987	0.113364	-0.696763
CORO2A	0.192305	0.0358962	-0.696491
IFNB1	0.292786	0.0842491	-0.696164
TTLL1	0.167419	0.0269909	0.696041
SHROOM2	0.0521085	0.00243278	-0.696025
CD40	0.013807	0.000114175	-0.695828
ADGRL4	0.497674	0.235429	-0.69533
CYTH3	0.0821251	0.00642945	-0.695302
RANBP17	0.4181	0.168612	0.695244
MAP1S	0.326387	0.104696	-0.695174
PRKRA	0.213292	0.043722	0.695102
LACTB2	0.343903	0.115814	-0.695039
SYTL2	0.246923	0.0595719	0.694883
VSTM4	0.263134	0.0672806	0.694288
ZFAND5	0.0281453	0.000647587	0.694251
CD5	0.21536	0.0444319	-0.694195
CCNB1	0.318428	0.0994462	-0.69415
COA7	0.195806	0.0370412	-0.693511
BDH1	0.302212	0.0901428	0.693477
FGF17	0.191001	0.0353173	-0.693105
RHOB	0.0112693	6.9821e-05	0.692952
PPIF	0.0328138	0.000936204	0.69269
EXOSC2	0.37289	0.135466	0.692528
ACO1	0.0135528	9.87317e-05	-0.692503
ANAPC15	0.0227489	0.000381165	-0.692126
HLA-DPB1	0.0292797	0.000705535	-0.692111
DTX3	0.360231	0.126617	0.691948
FOXE1	0.339626	0.11307	-0.69191
PPIG	0.0545358	0.0027058	-0.691545
RGS16	0.37098	0.13429	-0.690905
NKG7	0.0275748	0.000627538	-0.690592
GEM	0.237537	0.0554017	-0.69025
TTN	0.206338	0.0407601	-0.689565
CHRM2	0.241241	0.0570202	-0.689401
BRAP	0.206007	0.0406625	0.688608
HERC6	0.274069	0.0727365	-0.688006
KMT2D	0.307589	0.0931362	-0.687944
FBXL14	0.0284059	0.000660133	-0.68778
JUNB	0.136268	0.0181588	0.687748
SECTM1	0.0304949	0.00077643	-0.687623
PARG	0.283334	0.0785503	-0.687593
PLTP	0.419915	0.17013	-0.687472
MAT1A	0.218499	0.0455937	0.687197
PIN1	0.383497	0.143266	-0.687174
MELTF	0.0661955	0.00408183	-0.687122
RHBDF1	0.218118	0.0454609	-0.687111
HECA	0.0296207	0.000721186	0.687107
ZNF253	0.297957	0.087702	-0.687015
ARHGAP12	0.348367	0.119241	-0.686851
LAGE3	0.135383	0.0177352	-0.686773
TLE5	0.250498	0.061346	-0.686662
HSP90B1	0.429846	0.178399	-0.68661
KRT76	0.0443912	0.00178562	-0.686572
CELSR3	0.0417315	0.00151535	-0.685979
TRAF3IP2	0.213066	0.0435052	-0.685723
GABRA1	0.0434764	0.0016697	-0.685246
PPFIA3	0.27894	0.0755593	0.685136
LYN	0.0861021	0.00708872	0.685095
PRB3	0.307662	0.0931842	-0.684953
ACVR2B	0.108695	0.0114856	-0.684935
FCF1	0.24106	0.0569573	-0.684917
FAM110B	0.107443	0.0111509	-0.684764
CACNB1	0.226249	0.049615	-0.684305
GEMIN8	0.320359	0.100549	-0.684118
SDCBP	0.00550012	1.45954e-05	0.684059
POU6F2	0.343742	0.115673	0.683948
GPR157	0.408121	0.160568	-0.683726
COL8A1	0.287918	0.0814621	-0.683311
INHBE	0.397263	0.152789	0.683266
FAAP100	0.0421963	0.00155341	-0.682886
GAA	0.0953503	0.00897499	-0.682851
ASCL1	0.426283	0.175287	-0.682839
ENPP1	0.418766	0.169125	-0.682754
LARP4	0.0298571	0.000737666	-0.68271
MIP	0.301687	0.0898094	-0.682669
MPPED2	0.499331	0.236923	-0.682584
MEPE	0.192721	0.0360867	-0.682538
BCL11A	0.0888904	0.00766132	-0.682116
BCAS1	0.346794	0.117818	0.681632
FCN2	0.245574	0.0589279	-0.681587
SPAG8	0.266591	0.0690568	-0.681466
ADGRG2	0.392186	0.149006	0.681253
ATMIN	0.234484	0.0536469	0.681252
ADAMTS1	0.275257	0.0732934	-0.681195
TENM3	0.243541	0.0579918	0.68116
BAIAP2L2	0.36174	0.127673	-0.680171
HSD17B14	0.3135	0.0961897	0.68006
PLCE1	0.34908	0.119602	0.680005
CFAP43	0.347886	0.118931	0.679838
SLC6A3	0.276896	0.0741122	0.679768
IL12RB1	0.234751	0.0540219	-0.679556
XAB2	0.378595	0.139217	-0.679469
UBB	0.033433	0.000962262	0.679464
CES3	0.0903841	0.00797641	-0.679145
SSR3	0.271663	0.071348	0.679093
QPCT	0.0691193	0.00444251	0.679047
PNMT	0.110034	0.0117901	0.678929
CNGB3	0.327184	0.105773	-0.678786
MYH6	0.423199	0.172908	-0.678697
PTPRB	0.394405	0.150882	0.678657
SLC5A6	0.283196	0.0782865	-0.678578
RGS2	0.0162761	0.000192012	0.678495
RET	0.425164	0.17459	-0.678341
SEMA6D	0.0565165	0.0029081	-0.677979
ZFYVE9	0.207119	0.041105	0.677872
RALGPS1	0.312046	0.09553	-0.677035
NANOG	0.200144	0.0384145	0.677031
SPAG4	0.24725	0.0598626	-0.676774
ASPSCR1	0.294058	0.0849796	0.676702
ARHGAP28	0.467664	0.209524	-0.676415
WIF1	0.351144	0.120662	0.676318
SEC61A2	0.357679	0.124741	-0.676071
PTTG2	0.331772	0.10862	-0.676063
TM9SF1	0.272218	0.0718421	-0.675967
MCUR1	0.20553	0.0404113	0.675909
CHRNB3	0.0737582	0.00521466	-0.675725
ERMAP	0.211467	0.0428315	0.675574
QTRT1	0.201605	0.0389923	-0.675551
SCD5	0.161862	0.0254735	-0.675392
MT2A	0.118152	0.01382	-0.675085
HOXD10	0.121524	0.0146008	0.67497
MAPRE3	0.272132	0.0715694	0.674724
PALLD	0.306065	0.0921846	-0.674641
PDPR	0.0292797	0.000693643	-0.674322
DLK1	0.238966	0.0561026	-0.673974
FANCA	0.246275	0.0593021	-0.673943
CDH12	0.45556	0.199054	0.673942
EDNRA	0.370745	0.134004	-0.673776
DIRAS2	0.519833	0.25635	-0.673076
ECT2	0.448337	0.193102	-0.672933
SNRNP25	0.380547	0.140431	-0.672648
P2RX5	0.453855	0.19803	-0.67224
RNF25	0.201605	0.0389216	0.67163
RPS6KB1	0.426874	0.175797	0.671577
NLE1	0.214714	0.044229	-0.671341
CLEC10A	0.304829	0.0915864	0.671297
CDC7	0.383408	0.143158	-0.671194
FRMD1	0.34458	0.116186	-0.671128
SLC9A7	0.326676	0.105153	0.670912
NEU3	0.22054	0.0467762	-0.670714
PRDM12	0.18084	0.0318857	-0.670662
AMT	0.0203801	0.000291583	-0.670528
OTUB2	0.241771	0.0572487	-0.670417
GNL3L	0.088847	0.00762693	-0.670319
UBA5	0.304829	0.0915762	-0.669894
SIM2	0.185509	0.0335412	-0.669791
SLC12A5	0.340533	0.113739	-0.669736
GJA5	0.316145	0.0973669	-0.669717
SLC22A17	0.406028	0.159089	-0.669682
KCNH4	0.181673	0.0321789	-0.669659
ATF3	0.199601	0.0382268	-0.669412
VTI1B	0.0403024	0.00139939	0.669344
IFNGR2	0.0375691	0.00122168	0.669053
TBC1D30	0.392762	0.149389	-0.668511
PIP4K2A	0.0275748	0.000612999	0.668449
MBTD1	0.380687	0.140528	0.668311
ZBED8	0.34055	0.113799	0.668271
ATP1B4	0.569891	0.306344	-0.668075
RPP25	0.289638	0.0823211	-0.667768
HSD17B4	0.09595	0.00906415	0.667115
NOX4	0.461153	0.203761	-0.666961
SLC13A1	0.447885	0.192695	0.666626
HTR7	0.390892	0.147827	0.666432
STX11	0.34708	0.11826	0.666371
KLHL2	0.0880703	0.00750099	0.666161
KIR2DL4	0.0706018	0.00471788	-0.666079
CD244	0.143049	0.0199637	-0.666059
HIRIP3	0.179825	0.0315054	-0.665769
SNX19	0.233955	0.0534404	0.665678
LRTM1	0.234751	0.0540261	-0.665567
HOXB2	0.136134	0.0180988	-0.665507
WDCP	0.229248	0.0509824	-0.665238
OR10J1	0.102126	0.0100999	-0.6652
ZNF331	0.0309776	0.000815419	-0.665134
COG2	0.336816	0.111286	-0.664671
VIPR1	0.22476	0.0488637	-0.664599
EBP	0.120588	0.0143067	-0.664583
SCGB1A1	0.36174	0.127739	-0.664196
BYSL	0.323722	0.102409	0.664169
MUC1	0.326676	0.105145	-0.664155
FBXO24	0.28359	0.0787038	0.664141
PRKN	0.28644	0.0802856	-0.663745
NUCB1	0.34458	0.116159	-0.663073
ADH1B	0.367581	0.132079	-0.663058
ZNF639	0.22476	0.0488123	-0.662921
JADE1	0.0146308	0.000137103	0.66278
BACH1	0.234751	0.0538562	0.66276
CLSTN3	0.331109	0.107987	-0.662704
PTGER2	0.234878	0.0541268	-0.662622
PEMT	0.428745	0.177572	0.662493
EEF1A2	0.433909	0.182139	-0.662262
MAP4	0.015205	0.000169199	-0.661916
OLFM1	0.171122	0.0282482	-0.661674
SLC25A22	0.201271	0.0387655	-0.66166
PSTPIP2	0.0409409	0.00145924	-0.661416
PSG4	0.125884	0.0156081	-0.661298
ZBP1	0.209804	0.0421476	-0.661292
HHEX	0.0361573	0.00110268	0.661151
GADD45GIP1	0.315002	0.0968304	-0.661076
SLC36A1	0.229254	0.051022	0.661033
TNFSF11	0.322	0.101676	-0.660894
HES2	0.404228	0.158022	-0.660814
PRR5L	0.301726	0.0899221	-0.660613
PDGFA	0.347386	0.118613	0.660517
IGF2R	0.0681444	0.0042984	0.660386
GDF9	0.0457217	0.0019089	-0.660169
RFXAP	0.246923	0.0596029	0.660082
CD79A	0.0764288	0.00569556	-0.659981
HABP2	0.162909	0.0257645	-0.659872
CCL18	0.329705	0.107281	0.659865
SLC6A6	0.504167	0.241874	-0.659662
PLA1A	0.403294	0.157174	0.65963
NLK	0.0893718	0.00778414	0.6595
DTYMK	0.291222	0.0832605	0.6592
SIRT6	0.231414	0.0522178	-0.65887
OLFML2A	0.246765	0.0594722	-0.658867
PLEKHB1	0.228112	0.0505389	-0.658773
S100A3	0.296749	0.086676	0.657544
CCNB2	0.383287	0.142771	0.657487
YRDC	0.114013	0.012525	-0.657368
SEMA6B	0.403522	0.157299	-0.657115
SMCP	0.0637206	0.00376455	-0.656717
THAP12	0.161247	0.0252421	-0.65666
CYP1B1	0.0395708	0.00133757	0.656519
TRIP13	0.263687	0.0677114	-0.656517
IQCG	0.236998	0.0549663	-0.656394
CXCR3	0.317614	0.0987684	-0.656359
CD52	0.0539654	0.00266006	-0.656216
RBFA	0.364628	0.129597	-0.656138
CSGALNACT1	0.150981	0.0224981	0.656093
ANGPT2	0.476709	0.218332	0.655921
TWIST1	0.390244	0.147354	-0.655771
DDB2	0.0532879	0.00258593	-0.655747
HOXA7	0.407242	0.160007	-0.655541
LPIN1	0.193526	0.0363273	-0.655454
GRAMD1B	0.0275748	0.00062159	-0.655309
SHB	0.273069	0.0722884	-0.655195
KCNQ2	0.350408	0.120321	-0.655138
SCG2	0.402487	0.156727	-0.654878
DPEP1	0.112413	0.0122776	-0.654759
CTSW	0.25126	0.0616166	-0.654592
CDK5R1	0.317234	0.0983444	-0.654161
ZNF606	0.117881	0.0136404	-0.654024
ILRUN	0.279314	0.0757839	0.653945
KCNK12	0.335497	0.110569	0.653902
NFE2	0.0133243	9.58742e-05	0.653869
STARD8	0.146038	0.0208743	-0.65369
DBH	0.195959	0.037158	-0.653569
CCL21	0.319126	0.099887	-0.653395
KDM8	0.286365	0.0802406	0.652357
PLA2G1B	0.366122	0.130884	0.652226
SLC8B1	0.213065	0.0434184	-0.652215
RWDD2B	0.268915	0.0702568	-0.652175
HMGCR	0.141533	0.0196455	0.652149
IRF7	0.036501	0.00114524	-0.652006
POPDC2	0.231892	0.0525793	-0.651596
ACTB	0.00550012	1.52838e-05	0.651552
CLEC1A	0.0299191	0.000743472	-0.651504
PLA2G2D	0.0922173	0.00836375	-0.651462
KRR1	0.167772	0.0270776	0.651452
AGRP	0.28366	0.0789899	0.651368
NHLRC2	0.345262	0.116792	-0.651266
MYLK	0.254332	0.0630936	0.651065
ACTN3	0.173892	0.0291567	-0.650941
ST8SIA1	0.493519	0.231637	-0.650881
TRNAU1AP	0.237537	0.0555162	-0.650855
UBAP2L	0.0402803	0.00138784	-0.650756
PSRC1	0.116807	0.0133499	-0.650621
BFSP1	0.28119	0.0768613	0.650517
EXOG	0.316393	0.0977575	0.650463
TFF3	0.16388	0.0260931	0.650327
KCNF1	0.333138	0.109374	-0.650221
GLRB	0.324405	0.103168	-0.650089
IFI35	0.36174	0.12771	-0.649697
ZFY	0.28705	0.0807615	-0.649653
GSTA4	0.167419	0.026947	-0.649258
CDKN2B	0.440592	0.186962	0.64904
NUCB2	0.231892	0.0525239	-0.649029
AGBL5	0.105808	0.0108092	-0.648999
SPINK4	0.111109	0.0120107	-0.64894
FBXL18	0.227394	0.0502465	-0.648498
ABHD17A	0.016567	0.00019972	-0.648263
ACYP1	0.531609	0.267981	-0.648145
COL5A3	0.11563	0.0130219	-0.647986
DPEP3	0.358325	0.125138	0.647502
ELOB	0.0136652	0.000105417	0.647461
MIPEP	0.128117	0.0160789	-0.647392
PIAS3	0.398781	0.153862	0.647326
MT1HL1	0.229788	0.0514845	0.646973
PDZD2	0.354073	0.122468	0.646915
RAB22A	0.0698207	0.00459197	0.646833
C6orf15	0.286681	0.0805368	-0.646797
SH2D1A	0.272132	0.0716952	0.646761
SEMA3E	0.374791	0.136645	0.646446
ZNF770	0.30058	0.0892787	-0.646355
CYP4F12	0.2708	0.0710534	-0.646178
NDST3	0.307201	0.0927127	-0.64598
AMELY	0.278099	0.0748212	-0.645763
PSMA1	0.00239233	3.20259e-06	0.645435
B3GALT2	0.572504	0.309502	0.645384
GAD1	0.273693	0.072591	-0.645322
ELN	0.276956	0.0741763	-0.644535
INPP5F	0.254228	0.0628643	-0.644482
ZNF468	0.20749	0.0412827	-0.644452
RAP2C	0.276709	0.0740158	-0.644241
F11	0.171122	0.0282334	-0.644233
NUMA1	0.135383	0.0177115	0.643965
PRB1	0.169829	0.0278983	-0.643532
SULF1	0.202654	0.0394388	-0.643236
IGFALS	0.284039	0.07928	0.642901
PTCD3	0.298478	0.0880051	-0.642829
G6PC3	0.088892	0.00768445	-0.642597
GRIN2D	0.470126	0.211816	-0.642468
OR7C1	0.225422	0.0491561	-0.641909
[truncated: 9,953 more rows]

## Sheet: C3-C2-limma
	FDR	P.Value	logFC
GSC2	0.425723	0.000781413	1.57793
RGS1	0.425723	7.69914e-05	-1.55796
ADGRB3	0.516612	0.00302567	-1.4694
COL11A1	0.506024	0.00273446	-1.23857
NEK3	0.526095	0.00382291	-1.20572
PIR	0.582046	0.0239413	1.18752
RFK	0.425723	0.00100804	-1.18226
RAG2	0.552659	0.0130889	1.16946
KLHL5	0.510464	0.00286154	-1.16322
FBN1	0.532263	0.00605078	1.15442
AMN	0.53943	0.00849943	1.15374
NFATC4	0.425723	0.0010332	1.14381
ITGA1	0.59782	0.0294538	1.13764
ITGA4	0.425723	0.00121055	-1.13245
GML	0.425723	0.000230035	-1.1147
SLC12A1	0.59222	0.0268067	-1.11246
MMP8	0.53943	0.00987523	1.11048
DNMT3A	0.552659	0.0174409	1.10514
DLGAP1	0.506024	0.00268439	1.09856
CNIH3	0.53943	0.011818	1.09492
IFT88	0.538499	0.00688009	-1.08718
CD160	0.425723	0.000753205	-1.08289
PAX4	0.552659	0.0170434	-1.08128
ZNF26	0.534005	0.00661251	-1.0809
ANKRD6	0.543612	0.0120159	-1.08049
EXO5	0.582046	0.0240293	-1.08013
PFAS	0.425723	0.000878779	-1.08012
GPR6	0.53943	0.00975113	1.07884
HSP90B1	0.442341	0.00159142	-1.07131
SLCO4A1	0.552659	0.0136422	1.06641
WHRN	0.525841	0.00373966	1.06544
PIGR	0.532263	0.00630011	-1.06465
MYRIP	0.655067	0.0557852	1.06432
MT1HL1	0.425723	0.000304418	1.05362
ZNF557	0.53943	0.00841966	1.04906
ANKS1B	0.53943	0.0080244	1.04306
MAPT	0.425723	0.000356631	1.03965
MYBPH	0.532263	0.00594366	1.0372
MYOM1	0.63076	0.0411888	-1.03605
UBA5	0.425723	0.00119964	-1.03359
SERPIND1	0.539008	0.00732972	-1.03302
ATP1B2	0.532263	0.00463095	1.02707
ZNF345	0.655067	0.0564016	-1.02588
CRTC1	0.532263	0.00543033	-1.02246
LAMC3	0.628772	0.0401926	1.02186
NPHP1	0.56964	0.0217478	1.0215
TMPRSS11E	0.59427	0.0280747	-1.01883
GTF2F2	0.562731	0.0189267	1.0172
TEAD1	0.552659	0.013282	-1.01489
PKP1	0.525841	0.00367508	-1.00671
CLIC3	0.647764	0.0501477	-1.00393
SCG3	0.661578	0.0664924	1.0005
AFDN	0.637568	0.0456997	0.997669
TBX5	0.552659	0.0156476	0.995868
MUC6	0.506024	0.00210527	0.994152
DCAF13	0.535677	0.00670379	-0.98319
DONSON	0.552659	0.0173863	0.981702
CCNA2	0.637568	0.0450667	-0.979068
TBC1D31	0.425723	0.00136652	-0.975669
PTX3	0.552659	0.0146196	-0.973327
CDS1	0.56964	0.0227322	0.972929
POU5F1B	0.53943	0.00855503	0.972905
LNPEP	0.637568	0.045708	0.965751
DIRAS3	0.653775	0.0544175	0.960352
UGGT2	0.53943	0.0109321	-0.959793
RSPH14	0.532263	0.0040361	0.955108
CABP2	0.552659	0.0129907	0.955012
MYBPC2	0.59222	0.0272579	0.952797
FZD2	0.59222	0.027078	0.952686
PDAP1	0.425723	0.00117236	-0.947963
MYBL1	0.425723	0.001451	-0.947766
FBXL4	0.56964	0.0213831	0.94751
LAMC1	0.425723	0.00135895	-0.946981
IGFBP4	0.538499	0.00704056	0.945014
IL13RA2	0.552659	0.017106	-0.944287
SPP1	0.532263	0.00588324	0.943408
CD1B	0.54652	0.0122919	0.94299
PSAT1	0.615834	0.0351656	-0.942482
EIF2S3	0.671157	0.0757169	-0.940999
ZZZ3	0.552659	0.0157099	-0.93718
C2orf83	0.525841	0.00372956	0.933239
ATP1B4	0.688572	0.0919907	-0.931766
BTBD18	0.618857	0.0361932	-0.928929
GPR85	0.673014	0.0788233	0.926579
SHCBP1	0.653775	0.055091	-0.926225
CDKL2	0.532263	0.00566635	-0.924345
CARF	0.63076	0.0426626	0.922903
RGS20	0.615834	0.0347575	0.922778
MILR1	0.622286	0.0379088	0.922356
MAD2L1	0.56964	0.0213074	-0.919629
TLE2	0.552659	0.0149784	-0.916302
KNTC1	0.53943	0.00908273	-0.90783
CNGA3	0.615834	0.0337727	0.907208
ITM2A	0.534005	0.00660492	-0.905113
CCL13	0.615834	0.0334581	0.902885
BAX	0.59782	0.0293847	-0.902213
ERI3	0.562731	0.0188114	-0.899335
UBE2O	0.658904	0.0619055	0.896921
DNAJC10	0.552659	0.015438	-0.896155
FLT4	0.688803	0.0924624	0.89564
BBS4	0.53943	0.010323	-0.892533
MROH9	0.581064	0.0238221	0.89163
GALNT14	0.59222	0.0270649	0.889544
SEM1	0.532263	0.00428817	-0.889468
CHRNG	0.477309	0.00177107	0.88906
PTH	0.552659	0.0174548	0.885872
TRAF3IP1	0.658785	0.0588858	0.884432
AGBL3	0.59222	0.0272396	-0.883103
LDHC	0.59782	0.0297705	0.879959
KCNQ2	0.506024	0.00226292	0.879375
LRIG1	0.53943	0.0100627	-0.878586
IL37	0.552659	0.0166289	0.877663
TULP2	0.53943	0.00868143	-0.877364
PMFBP1	0.552659	0.0175925	0.875417
MAPK9	0.53943	0.00799346	-0.875238
MOGAT2	0.496742	0.00195339	0.873384
GIPC2	0.586425	0.0249123	0.873047
CHAC1	0.53943	0.00834318	0.872038
ZNF222	0.588274	0.0260864	-0.870355
FZD10	0.56964	0.0224467	-0.869126
GZMH	0.674431	0.0799747	-0.868803
STXBP5L	0.552659	0.0177556	-0.865804
FAM163A	0.56465	0.0202394	0.865693
CHRNA5	0.615834	0.0355355	-0.865257
CIB2	0.53943	0.0105851	-0.864638
VASH2	0.641266	0.0477382	-0.863358
MPHOSPH8	0.623774	0.0386728	-0.862337
SGCE	0.585426	0.0245107	-0.861213
RCN2	0.53943	0.0109416	-0.861101
SPAG5	0.611264	0.0325941	-0.860104
PEMT	0.619083	0.0364136	0.859927
CACNA2D2	0.54652	0.0123369	-0.859777
TMEM135	0.636616	0.0446888	-0.859337
POFUT1	0.53943	0.00865924	0.857465
GPR19	0.53943	0.00870201	-0.856285
MYT1L	0.674963	0.0806431	0.853852
APOA1	0.59427	0.028266	-0.853784
FGF6	0.532263	0.00478466	0.853738
ZNF407	0.721313	0.140823	-0.852937
TMCO3	0.620884	0.0371462	-0.852203
SLC39A8	0.562731	0.0185921	-0.852157
SPOUT1	0.562731	0.0187174	0.851451
BCAP29	0.688535	0.0917248	0.851412
FGF16	0.635029	0.044287	0.850803
H1-0	0.552659	0.0172181	0.847725
MYOD1	0.56964	0.0215319	-0.846143
GYPA	0.641354	0.048724	0.845091
MLNR	0.673289	0.0790593	-0.844487
ACADSB	0.664032	0.0688701	0.843007
KPNA5	0.700621	0.103126	0.842411
NAP1L3	0.653775	0.0550967	-0.841432
MAFK	0.658785	0.0595149	-0.84098
GATA4	0.646049	0.0499456	0.840425
OMP	0.587626	0.0257425	0.836431
CXCL11	0.661578	0.0665725	0.835053
HOMER1	0.715744	0.128267	0.833077
SIRT4	0.658785	0.0593442	-0.83288
MRPL48	0.525841	0.00337319	-0.831811
DRC3	0.641354	0.0483748	0.831786
INTS7	0.622286	0.0378417	-0.831404
AOX1	0.671157	0.0757455	-0.83101
MRPL58	0.638931	0.0460206	-0.830357
CASP8AP2	0.700621	0.103256	-0.829451
ANKRD53	0.635029	0.0443865	-0.826751
MTTP	0.596168	0.0290045	-0.825767
ANKRD36	0.71612	0.131076	0.825406
GTF2H4	0.582046	0.023973	-0.825209
RAB3B	0.633659	0.043898	0.82478
ARHGEF17	0.532263	0.00538894	0.824699
FAM13C	0.71093	0.112139	0.822717
PRIM1	0.552659	0.0131716	-0.822406
CHGB	0.59427	0.0280574	-0.821062
PRPF39	0.425723	0.000577851	-0.82094
ACO2	0.570161	0.0228503	-0.820751
DEF8	0.53943	0.0110303	-0.820571
HIPK2	0.552659	0.0144896	-0.820176
FAM131B	0.658785	0.0592096	0.820051
TTC38	0.590264	0.0264106	0.818685
RGS7	0.552659	0.0139968	-0.818608
F2RL3	0.552659	0.0128641	-0.817943
CA3	0.717694	0.135369	0.817852
EXT1	0.532263	0.00530848	0.815592
USP29	0.53943	0.0106426	-0.815377
HTN3	0.552659	0.0150824	0.815096
PHLDA2	0.532263	0.0059742	0.814275
ELL2	0.566684	0.0208039	-0.812651
H2AC8	0.665677	0.0700641	0.811069
SCRT1	0.623774	0.0392665	-0.808312
MYOZ1	0.532263	0.003986	-0.80823
ZNF329	0.552659	0.0152633	0.807856
GAS2	0.638931	0.0459997	-0.806795
TMEM156	0.63076	0.040753	-0.805321
IL2	0.71093	0.114096	0.804999
CHODL	0.56964	0.0214828	0.804676
FGF22	0.552659	0.0165771	0.80236
ARHGEF10	0.623774	0.0382861	-0.801467
ZNF154	0.67232	0.0775866	-0.801218
SLC27A2	0.623774	0.0391286	0.80006
CREBZF	0.66021	0.0647725	-0.800047
EPN1	0.535677	0.00672286	0.799432
CMAS	0.658904	0.0606269	0.798418
CDKN2B	0.653775	0.0552056	0.798269
FOLR3	0.552659	0.0133806	0.798187
CDC37	0.552659	0.0156677	-0.797768
UTS2	0.688535	0.09124	-0.797407
IL12RB2	0.623774	0.0389855	-0.796852
KLHL4	0.655067	0.0555853	-0.795519
XCR1	0.653775	0.0544062	0.795387
MUC2	0.532263	0.00619236	-0.795241
TEF	0.700621	0.101833	0.794952
GABRA6	0.658904	0.0609665	-0.794786
GABRR1	0.539008	0.00752959	-0.793604
CALY	0.552659	0.0164165	-0.793571
MRPL46	0.552659	0.0142736	-0.792735
AQP5	0.658785	0.05768	0.792392
TUBB1	0.59222	0.0269053	0.790397
REXO4	0.59782	0.0297838	-0.78952
MRPS31	0.615834	0.0338117	-0.787807
TNFRSF17	0.690077	0.0939602	-0.786682
ANAPC2	0.53943	0.0113357	-0.785288
ZNF480	0.659377	0.0634081	0.784206
ABI3BP	0.659377	0.0638481	0.783602
REXO5	0.63076	0.0406417	-0.783446
MEGF8	0.658785	0.0572081	0.782538
EHF	0.682569	0.0847856	0.781999
BRIX1	0.615834	0.0350901	0.781283
RBM10	0.665677	0.0698191	0.778946
GABRA3	0.685299	0.087744	0.778141
DMD	0.552659	0.014778	-0.778017
H2BC15	0.692446	0.095568	-0.776734
RHOBTB3	0.53943	0.010875	-0.774707
TRIP6	0.63076	0.0429004	0.774696
OLIG2	0.53943	0.0118249	-0.77163
LRRTM2	0.56964	0.0227711	0.769116
RAB13	0.532263	0.00649408	0.766712
CACNA2D3	0.59427	0.0283412	-0.766576
CRAT	0.53943	0.00986255	-0.766018
SI	0.743554	0.166673	0.765246
SOX30	0.692446	0.0957493	0.765193
GAGE1	0.63076	0.0418598	0.763754
CDADC1	0.671157	0.0723564	-0.762305
ADGRF1	0.644161	0.0492358	0.760151
MYCN	0.53943	0.0101812	0.760143
ZIC4	0.71093	0.112979	0.759604
LAD1	0.53943	0.00947597	-0.758333
ETFDH	0.653775	0.0543742	-0.757466
LMO7	0.726276	0.145646	0.757009
HEATR6	0.552659	0.0128011	-0.75665
MECR	0.641266	0.0480451	-0.755655
DRD3	0.649959	0.0530161	-0.754542
CTLA4	0.63076	0.0413244	-0.751936
OPRD1	0.653775	0.0540252	-0.751923
FAM135A	0.655067	0.0562062	0.751229
TCHH	0.623774	0.0394034	-0.750135
MTMR7	0.71093	0.108699	0.748285
CNTNAP2	0.552659	0.0168357	-0.747748
MECOM	0.63076	0.0408102	-0.747287
TNNI3	0.555759	0.018026	-0.746893
BACE1	0.641266	0.0470501	0.746287
F10	0.59782	0.0298227	-0.744878
PPP1R14B	0.586425	0.0250854	0.744136
THAP1	0.642215	0.048902	0.743729
ZNF227	0.71093	0.114504	-0.742475
HSPA13	0.63076	0.0419905	-0.742342
TNNC2	0.63076	0.0427992	0.741508
CSRNP3	0.643377	0.049093	0.741487
DYNC2LI1	0.71612	0.131073	-0.740764
MINAR1	0.737575	0.160932	-0.740684
JPH3	0.665677	0.069527	-0.740575
C2CD2	0.670749	0.0719669	-0.739675
SLC26A4	0.53943	0.00904194	-0.739124
MAGEL2	0.674431	0.0799604	-0.738882
NDUFB7	0.673306	0.0791821	-0.738607
ICOS	0.59427	0.0281337	-0.738261
ANKRD7	0.721313	0.140655	0.738233
TUBGCP5	0.71093	0.109686	0.737688
RAB25	0.60622	0.0316732	0.737554
COL5A1	0.696572	0.0979852	-0.737357
CCDC170	0.658904	0.0612876	0.737303
SMAD7	0.671157	0.0726299	-0.73687
GLI2	0.532263	0.00635662	-0.736665
CAV1	0.562731	0.0185746	0.734244
NR2F2	0.658785	0.0595684	0.733443
RAB17	0.56964	0.0214379	-0.731652
RAB15	0.532263	0.00480531	-0.730801
RNFT1	0.693928	0.0962628	0.729919
CAPN7	0.532263	0.00413746	-0.72974
GNA14	0.619923	0.0366706	0.729014
DEPDC1	0.704048	0.104828	0.728863
ELOVL6	0.63076	0.0410774	-0.728831
SLC44A4	0.648762	0.0524197	-0.728535
POU2F3	0.677342	0.0814519	0.728312
ALLC	0.700621	0.101211	0.727158
RGR	0.53943	0.0113779	0.726947
TAS2R13	0.659377	0.0636989	0.726901
DPEP3	0.675652	0.0809729	0.726621
MTA2	0.56964	0.0221358	0.726091
AHSP	0.53943	0.00818317	0.725938
TRPM6	0.641266	0.0475408	-0.724938
USP9Y	0.663971	0.068684	-0.72427
PRKCZ	0.586425	0.0252514	-0.724232
FABP4	0.56964	0.0211747	-0.723399
UNC5C	0.59782	0.0297976	0.722566
CORIN	0.714209	0.124293	0.721019
BAG4	0.653775	0.0549471	-0.719517
AKR1C4	0.71612	0.131252	-0.719407
RFXAP	0.63076	0.0410564	0.719111
LFNG	0.63076	0.0426293	-0.719067
STATH	0.725702	0.144054	-0.718443
TMEM106B	0.538499	0.00711872	-0.717544
CLCA4	0.658785	0.058498	0.71746
CMC4	0.532263	0.00587044	-0.716557
CYP27B1	0.673014	0.0783872	0.71635
TCFL5	0.562731	0.0188013	0.715092
MUSK	0.727217	0.153832	-0.714942
LANCL2	0.641266	0.0474324	0.714907
MATN3	0.767054	0.212198	0.712631
TTC12	0.56964	0.0215002	-0.712542
GRIN1	0.582046	0.0240571	0.712404
NLGN4Y	0.700621	0.101251	-0.711521
BAZ1B	0.53943	0.00883192	-0.711373
DNMT1	0.521382	0.00311454	-0.710856
CRISP3	0.75942	0.195389	0.710544
FAIM2	0.56465	0.0204563	-0.710032
GNA13	0.63076	0.0415484	-0.70994
PF4	0.521382	0.00314085	0.708993
FGF5	0.648762	0.0514593	-0.708803
SLC35F6	0.658904	0.0610674	-0.707293
BLZF1	0.715505	0.125058	0.707104
ZMAT4	0.53943	0.00916992	0.706852
TNFSF4	0.555759	0.0180417	-0.706437
ZNF675	0.684957	0.086664	-0.706092
SMC6	0.648485	0.0509225	-0.705301
RSRC1	0.658904	0.0614433	0.705269
BCL2L14	0.649959	0.053104	-0.705076
CYP4F2	0.552659	0.015367	0.704081
TMEM158	0.71093	0.119728	0.702378
DPP6	0.658785	0.0573671	-0.702193
RYR1	0.680094	0.0822648	-0.702114
CEACAM8	0.7511	0.175081	0.702069
CRMP1	0.599107	0.0301892	0.701951
KIR3DL1	0.552659	0.0177347	-0.701333
ACOT11	0.71612	0.132994	-0.700971
NAA35	0.552659	0.0170748	-0.700474
SLC28A1	0.659377	0.0627055	0.69925
FLT1	0.659377	0.0630907	-0.698987
LCE2B	0.623774	0.0386242	0.698498
CDC14A	0.611264	0.032444	-0.696125
SLC30A6	0.71093	0.113378	-0.696056
ARPC5L	0.655067	0.0560317	-0.695988
TUBB6	0.576754	0.0235006	-0.695829
TENM3	0.665677	0.0697581	0.6956
PAQR3	0.674984	0.0807586	-0.695467
CBY1	0.525841	0.00352734	-0.69546
PLEKHA1	0.532263	0.00571367	-0.695262
SPATA1	0.793572	0.255676	0.694678
SLC13A1	0.75082	0.173011	0.694316
PDZRN3	0.71093	0.116716	0.694247
MAT1A	0.658785	0.0601377	0.691901
SPRR3	0.648762	0.0513792	-0.690768
PRSS12	0.552659	0.0144572	-0.690407
ARL15	0.658785	0.0587722	0.689931
RGS16	0.665677	0.0697738	-0.689503
IQCH	0.756081	0.188951	0.689049
KCNJ1	0.539008	0.00717103	0.687281
COQ4	0.653775	0.0552437	0.686827
ADCY2	0.425723	0.00100057	-0.686543
FHIT	0.615834	0.0351273	-0.685791
BCOR	0.750661	0.172736	-0.685445
GABRB3	0.71093	0.117274	0.685385
MUC13	0.715744	0.127844	-0.684707
IGF2BP2	0.425723	0.00100183	0.684399
SLC7A10	0.641266	0.0478666	-0.683222
ASS1	0.586425	0.0251852	-0.68314
PTOV1	0.687668	0.0895198	0.683049
FHL5	0.715744	0.126617	0.682232
GRIK2	0.763237	0.204136	-0.682215
TRAF4	0.59427	0.0278576	0.682141
GH2	0.671157	0.0729568	-0.681631
GFI1	0.63076	0.0427763	-0.680924
SOX11	0.694148	0.0964094	-0.680673
MYF5	0.671157	0.0738354	0.679771
CXCL6	0.631481	0.043166	-0.679305
PENK	0.552659	0.0130926	-0.678964
POU3F4	0.659377	0.0640558	-0.678853
ELN	0.596168	0.029024	-0.6785
NUDT1	0.66021	0.0653553	0.678202
PLS1	0.659377	0.0629853	-0.678067
PMPCA	0.425723	0.00142478	-0.677335
ACHE	0.701437	0.104171	0.676689
CD96	0.633809	0.0439615	-0.676488
TXLNG	0.721323	0.141493	-0.676332
STON1	0.644161	0.0493314	0.676262
DDN	0.53943	0.00988622	0.675796
ANGPTL4	0.61119	0.0322675	0.675327
ZKSCAN7	0.71093	0.120987	0.675049
GRIA4	0.63076	0.042732	-0.674447
RCAN2	0.685299	0.0878628	-0.673453
HOXC13	0.701003	0.10383	-0.673336
MPO	0.680268	0.0832682	-0.673132
ECSIT	0.622286	0.0375766	0.67297
MLANA	0.71093	0.117384	-0.672878
PDZK1	0.674963	0.0804438	0.67279
TRMT13	0.644161	0.0496379	-0.67247
RANBP6	0.63076	0.0407806	-0.672354
SNAPC4	0.53943	0.0112375	-0.672306
FAAP24	0.596168	0.0289434	-0.671897
KLRD1	0.623774	0.0393211	-0.671896
AGPAT3	0.671157	0.0751581	-0.671683
CRIPT	0.658785	0.0604429	-0.671603
ZNF165	0.756176	0.191557	0.671365
NPTX1	0.641266	0.0479701	-0.671202
SLC9A3R2	0.742232	0.165573	0.66994
CSTF1	0.611264	0.0327512	-0.669673
NYX	0.525841	0.00370912	0.669527
RTP4	0.700621	0.101426	-0.669125
CACNG5	0.66344	0.0682026	0.669061
ODR4	0.674104	0.0796381	-0.668801
ETV2	0.727217	0.151995	-0.668424
CLPTM1	0.71093	0.119265	-0.66798
CDH5	0.658785	0.0581855	-0.667498
A2M	0.71093	0.114402	-0.667359
FAM169A	0.71093	0.114183	-0.667327
SCNN1A	0.532263	0.00621958	0.665816
HTN1	0.662441	0.0671095	-0.665487
ELF5	0.66344	0.0675701	-0.663649
DEFB1	0.653775	0.0552363	0.663522
GIN1	0.659377	0.0628515	-0.663485
SNAP91	0.726095	0.145222	-0.661387
NME7	0.705641	0.105702	0.661161
FBXO4	0.726646	0.146591	-0.660221
GLP1R	0.552659	0.01578	0.659906
GP9	0.608402	0.0319341	-0.659555
TNFRSF11B	0.66021	0.0652045	0.659213
KCNA10	0.689691	0.0931921	0.65903
LAMB2	0.665677	0.0699344	-0.658594
FAM107A	0.660056	0.0646309	0.65813
DYRK4	0.665677	0.0700517	-0.657336
SNX16	0.71093	0.119011	-0.657146
ERO1B	0.727217	0.148497	-0.656658
RAG1	0.724322	0.143171	0.656331
FRRS1L	0.727217	0.152386	0.65607
MIPEP	0.56964	0.0227284	-0.655517
EHHADH	0.720926	0.139633	0.65499
SLF2	0.63076	0.0419068	-0.654567
AZGP1	0.727217	0.150005	-0.654236
PNMT	0.552659	0.0142191	0.654145
UNC13A	0.552659	0.0127457	0.653949
TENM1	0.727217	0.151855	-0.653817
SNRPA	0.635029	0.0442193	-0.653616
ATP8B3	0.717694	0.135328	0.653236
HERC2	0.711142	0.122537	-0.653107
ZBTB6	0.741128	0.164068	-0.652924
HBD	0.590264	0.0264649	0.652731
LTB4R	0.71093	0.112079	0.652377
P2RX5	0.658785	0.0598726	-0.652113
PER3	0.708647	0.106996	-0.652
TSFM	0.680094	0.0828162	-0.651934
CA5A	0.648762	0.0524705	0.650818
P2RX2	0.68464	0.0857384	-0.650211
PEX11A	0.571456	0.02295	-0.649933
CDR2L	0.66344	0.0682484	0.649774
SLC26A1	0.589161	0.0262737	0.649581
KIF24	0.727217	0.152828	0.649449
TMCC2	0.688535	0.0917368	0.649111
GRIN2C	0.720926	0.137536	0.649091
IFT22	0.687577	0.0892908	0.648818
WDHD1	0.658904	0.062137	-0.64852
GLYAT	0.613903	0.0331812	0.648378
ENDOU	0.695497	0.0974114	0.648319
OLFM4	0.761183	0.199213	0.648297
FCF1	0.59222	0.0274638	-0.647439
GDF5	0.641354	0.0485956	0.647429
TRPC4	0.71093	0.110331	-0.647367
ASPSCR1	0.615834	0.0342352	0.646754
HOXB3	0.615834	0.0333947	0.64627
OR2F1	0.700621	0.101401	0.646144
PTCH2	0.688535	0.0912137	-0.646128
SLC17A6	0.71093	0.114299	-0.645636
GRIA1	0.690367	0.0943288	0.645403
IL32	0.59782	0.0295448	-0.645122
SLC3A1	0.532263	0.00459327	-0.644793
CXCL3	0.711142	0.122867	-0.644678
PORCN	0.59782	0.0296862	-0.644633
SOCS1	0.587626	0.0258768	0.644503
GTF2H3	0.587626	0.0257988	0.644324
IL12B	0.682551	0.0842261	-0.643901
CHST8	0.63076	0.0427258	0.643634
ATF1	0.71308	0.123446	-0.643282
ALOX12	0.552659	0.0142739	0.643016
GABPA	0.659377	0.0638366	-0.642379
NTF3	0.587626	0.0257679	-0.642339
KIAA0895	0.794533	0.262615	-0.642272
FBXO22	0.658785	0.0602172	0.641381
SERPINA2	0.658785	0.0596137	0.640469
FCGR1A	0.757911	0.194513	-0.640107
BAAT	0.59222	0.026933	0.639731
BRF1	0.71093	0.114382	0.639333
ADGRL2	0.720926	0.138926	-0.639051
HIC1	0.552659	0.0172789	0.638557
DTNB	0.700621	0.102167	-0.638543
CDX4	0.680094	0.0824325	0.63845
MTFR1	0.648762	0.0526917	-0.638351
CES2	0.53943	0.00933197	-0.638281
HOXC11	0.59782	0.029861	0.637535
EPHA2	0.671157	0.0735956	-0.636606
ENPP4	0.53943	0.00921521	-0.635793
AICDA	0.75942	0.195496	0.635793
ZNF253	0.63076	0.0411967	-0.635662
PUS1	0.63076	0.041084	-0.635614
PAAF1	0.573459	0.0231056	-0.634841
KIF20B	0.715744	0.127775	0.634209
LAMA2	0.653775	0.0547168	0.633764
EGF	0.659377	0.063205	0.633695
SLC6A16	0.687668	0.0894146	-0.633691
CAVIN3	0.71612	0.131941	-0.633386
CCDC134	0.641266	0.0473393	0.632889
ITGA3	0.71093	0.11292	-0.632851
CA6	0.615834	0.034926	0.632729
SALL1	0.781561	0.233126	0.632638
MALL	0.622286	0.0378688	-0.631831
CASP6	0.711142	0.122223	-0.63154
UCHL1	0.615834	0.0353416	-0.631467
RPL26L1	0.665545	0.0692991	-0.631359
FA2H	0.555759	0.0180239	0.631316
STRN3	0.587626	0.0259082	-0.630916
APBB1IP	0.708046	0.106574	-0.6297
CELA2B	0.562731	0.0193208	0.629345
GLUD1	0.71093	0.108821	-0.629198
HTR2C	0.715744	0.125623	-0.628349
FAT2	0.761319	0.201388	0.628095
SPRYD7	0.703348	0.104572	-0.628019
USP6NL	0.727217	0.151628	0.627942
LAIR2	0.66021	0.0651877	-0.627697
TSKS	0.632548	0.0435481	0.62717
GPR75	0.71093	0.119965	-0.626871
MTNR1A	0.71612	0.132137	0.626568
UPB1	0.71093	0.118867	0.624537
FAM3A	0.623774	0.0390625	0.623861
PLA2G12A	0.66344	0.0677068	0.623606
TRHDE	0.71093	0.113526	-0.623292
RASAL1	0.648762	0.0518563	0.623291
NEK4	0.685299	0.0876675	-0.622731
ADGRF5	0.727217	0.150554	-0.622298
ESF1	0.562731	0.0190543	-0.622109
GABRP	0.576204	0.02343	-0.621957
SLC9A7	0.658785	0.0591771	0.621934
EIF2B1	0.566684	0.0209093	-0.62155
QSER1	0.688535	0.091008	0.621546
OSGEPL1	0.66021	0.0654235	-0.621209
MPL	0.700621	0.103277	0.620845
AREG	0.727217	0.153665	-0.620747
ARHGEF16	0.66344	0.0679461	0.620601
ENTPD3	0.615834	0.0353112	0.620065
KCNJ4	0.63076	0.042123	-0.620007
EMC10	0.700621	0.100701	0.61992
OSR2	0.67232	0.077704	-0.619553
TRPM8	0.720926	0.139398	-0.619415
RFPL1	0.727217	0.153668	0.618835
CPNE6	0.688535	0.0917471	0.617997
GPER1	0.685299	0.0876023	0.617718
LRRC2	0.755036	0.1787	-0.617657
GINS3	0.715744	0.128006	0.617257
LOXL2	0.71093	0.11247	-0.616049
PLIN2	0.53943	0.0100882	-0.615831
SBF1	0.60622	0.0315921	-0.615489
CRP	0.754899	0.177672	-0.615432
ARVCF	0.671157	0.0729023	0.615405
SELENBP1	0.658785	0.0603713	0.6152
PLCB4	0.742739	0.165991	0.613696
ABRAXAS2	0.552659	0.0170804	-0.613325
MFAP3L	0.53943	0.00937848	0.612688
HIC2	0.671157	0.0739612	-0.612559
GNG13	0.63076	0.0417641	-0.611743
SFXN1	0.635029	0.044418	0.611271
SYNGR3	0.601319	0.0304886	-0.611073
MAPK6	0.641266	0.0474203	-0.611037
LOX	0.71093	0.112819	-0.610813
PDE4D	0.586425	0.0248266	-0.609972
PRDM11	0.671157	0.0729794	-0.60975
BCHE	0.684957	0.0867085	-0.609448
NEMF	0.615834	0.0336601	-0.608386
HNF1A	0.688535	0.0911023	-0.608243
GYPE	0.761902	0.201879	0.608158
CRNN	0.684957	0.0863222	-0.607997
TNFRSF4	0.658785	0.0591133	-0.607624
DCAF1	0.674963	0.0803918	-0.607508
H2BC11	0.692446	0.0952881	0.607351
MON1B	0.620884	0.0369721	-0.607047
ZNF8	0.689691	0.0930207	-0.606947
RAD51B	0.715744	0.126833	0.606859
LRP8	0.71093	0.112913	-0.606739
MOCS1	0.601927	0.0305698	0.606482
CDK5R2	0.71612	0.131928	0.606417
S100A3	0.706679	0.106087	0.605499
PRMT1	0.532263	0.00573222	-0.604846
NECAP1	0.425723	0.00149602	-0.604193
RAP1GAP2	0.552659	0.0151144	-0.604128
GPR17	0.685299	0.0875426	0.603872
MREG	0.739284	0.161811	-0.603839
ARMCX2	0.7446	0.168083	-0.603611
ZNF484	0.71093	0.117831	-0.602755
TMEM39A	0.684957	0.0865953	-0.602664
LYVE1	0.692446	0.0950414	-0.602389
KCNJ13	0.71093	0.115159	0.602269
BRDT	0.773359	0.221939	0.601527
ZFHX4	0.53943	0.0105243	0.601461
C1orf109	0.676386	0.0812131	-0.601029
ZNF239	0.648485	0.0507346	0.601
PIK3R3	0.715744	0.125587	-0.600791
ADAMTS3	0.641017	0.0465153	0.600629
PROS1	0.755036	0.180281	0.600188
IL36G	0.71093	0.12094	0.599832
PI3	0.552659	0.0163621	0.599746
PPBP	0.543612	0.0120147	0.599399
PRG4	0.761183	0.199983	-0.599101
TCEAL9	0.726393	0.146256	-0.599043
ERC2	0.810265	0.28801	-0.598917
KCNK3	0.704048	0.104887	-0.598795
PTGER2	0.562731	0.0184495	-0.598629
LYPD3	0.671157	0.0723727	0.598523
CRABP2	0.671157	0.0746436	0.598523
ATP2B2	0.71093	0.11414	0.597772
DOCK6	0.53943	0.0113776	-0.597747
FCGRT	0.671157	0.0757325	0.597407
PROM1	0.704801	0.10526	-0.59723
KMT5A	0.71093	0.112662	-0.59683
SF3B2	0.658785	0.0582225	-0.596712
MYH11	0.53943	0.0103013	0.596301
MAP4K3	0.784807	0.239732	-0.596301
DDX4	0.755036	0.180856	0.596114
BBS10	0.647764	0.0505651	0.596091
ENO2	0.580804	0.0237628	-0.595951
SERPINI1	0.697554	0.099042	-0.595697
TFDP2	0.662188	0.0667907	0.595666
SV2C	0.66344	0.0679391	0.595518
TMEM121	0.671157	0.0735615	0.595456
PBOV1	0.706946	0.106231	0.595149
MTHFD2	0.56964	0.0224293	-0.594445
CNGA1	0.71612	0.131879	0.594137
DOK5	0.53943	0.00930076	-0.593797
CEP72	0.658904	0.0618352	0.593141
IL1RL1	0.658904	0.0615354	0.593039
PAFAH1B3	0.726276	0.145896	-0.59302
KRT1	0.648485	0.0510563	0.592739
CHL1	0.71612	0.130413	0.592671
OR2J3	0.700621	0.101614	-0.592345
CRISP2	0.72597	0.144259	0.592176
CEBPG	0.620884	0.0373685	0.591776
IFNA4	0.71612	0.132136	0.590385
KLRC3	0.761183	0.198991	-0.589945
EPB41L1	0.766564	0.210548	0.589363
BCL7C	0.681965	0.0840474	0.588756
JCAD	0.658785	0.0573712	0.588437
CLDN14	0.71093	0.108424	-0.588031
SPTB	0.603137	0.0311863	0.587769
NR2C1	0.71093	0.113147	-0.587723
FAM124B	0.618857	0.0360958	-0.58702
IRX5	0.755036	0.180366	0.586336
ST8SIA1	0.755231	0.183859	-0.585974
VRK1	0.71093	0.10975	-0.585561
BCAS1	0.704324	0.10513	0.585436
PON3	0.684957	0.0865335	-0.585203
TYRP1	0.687668	0.0897364	0.58499
ARL2	0.658785	0.059504	-0.584976
PHLDA1	0.671157	0.0741739	0.584801
AGAP2	0.696353	0.097664	0.584308
MSH4	0.740013	0.162267	-0.584072
CEP295	0.658904	0.0620953	0.583972
PLTP	0.727217	0.153757	-0.583356
KREMEN2	0.596168	0.0288721	0.583108
LHCGR	0.736719	0.159742	-0.582782
MACROD1	0.756081	0.189853	0.582513
NIPAL3	0.646049	0.0499423	0.582478
PSMC3	0.641266	0.046898	-0.582308
DNAH6	0.648762	0.0513709	0.582272
TMLHE	0.688572	0.0920055	-0.581949
MCAT	0.578677	0.0236274	-0.581764
ACAD10	0.66021	0.0654231	0.581733
TMEM161A	0.425723	0.000716734	-0.581586
KLHL2	0.53943	0.0116527	0.580586
DLG4	0.715744	0.126372	0.579937
NAE1	0.615834	0.0348683	-0.579676
RCN1	0.53943	0.0104854	-0.579534
NOL3	0.622286	0.0380391	0.57932
PROCR	0.696572	0.0982241	0.578981
ZNF580	0.721313	0.140943	0.578774
KIAA1107	0.665677	0.0694977	-0.578557
SCNN1G	0.721323	0.141466	0.577752
ZNF302	0.731643	0.156063	-0.577672
CNGB1	0.71093	0.115379	0.576618
RBKS	0.726095	0.145256	-0.576228
CHEK2	0.71093	0.111245	-0.576146
TRIM5	0.659377	0.0639795	0.576017
NAPG	0.615834	0.0336909	-0.575985
NR2E3	0.740949	0.163645	0.575874
KCNE5	0.727217	0.148231	-0.575802
HPS5	0.425723	0.00148182	-0.574531
GREM1	0.753933	0.176754	-0.574369
GRAP2	0.690077	0.0940995	0.574323
RRAS	0.721313	0.141161	-0.574243
ADIRF	0.727217	0.15077	0.574216
CALB1	0.622286	0.0380598	-0.574132
PRRG4	0.63076	0.0428408	0.574061
SCD	0.694603	0.0965953	0.57398
PICK1	0.671157	0.0744455	-0.573468
COL6A3	0.700621	0.102706	-0.572901
HSD17B3	0.603137	0.0309217	-0.572837
DUSP13	0.539008	0.00750366	0.572594
ACYP1	0.765167	0.206854	-0.572443
FOXI1	0.734463	0.158427	-0.572162
PGLYRP1	0.688803	0.0925396	0.571415
DAAM1	0.687668	0.0898709	0.571238
ZNF223	0.71093	0.112798	-0.571185
JRKL	0.757911	0.194497	-0.570872
SPIB	0.66344	0.0685384	-0.570813
WDR19	0.688328	0.0902163	-0.570548
POU1F1	0.779719	0.22813	0.570488
TTC33	0.763195	0.203825	0.570352
RPGRIP1L	0.835807	0.322867	0.569748
PPFIA2	0.682551	0.084324	0.56904
TMPRSS2	0.71612	0.133022	0.568889
CA2	0.532263	0.00462333	0.568851
MED25	0.506024	0.00224392	0.568573
XCL1	0.731643	0.156894	-0.567878
PDE6C	0.811112	0.2898	0.567596
DNAJC22	0.615834	0.0356042	0.567575
NQO2	0.53943	0.0109613	0.56734
PROP1	0.700621	0.10006	-0.567301
CCDC81	0.756081	0.187551	0.56716
EPHB4	0.552659	0.0162099	0.567066
CLEC5A	0.663971	0.0687748	-0.566822
PLCXD1	0.53943	0.00839396	-0.566417
ATRNL1	0.726095	0.145161	0.566365
SPACA1	0.71093	0.115739	-0.566229
DHCR7	0.706119	0.10589	0.565895
GFI1B	0.753933	0.176915	0.565871
AOC1	0.71093	0.119997	-0.565586
ATF2	0.768573	0.215422	-0.565568
NUP62CL	0.771013	0.217572	0.565452
KRT83	0.688166	0.0901088	0.564516
FAM13B	0.550149	0.0124741	-0.564472
EFEMP1	0.740253	0.163386	-0.564317
PPP1R9A	0.704048	0.10503	0.563878
MYH8	0.727217	0.152572	0.563843
NLGN4X	0.71093	0.118809	0.563266
TXLNA	0.727217	0.151008	-0.56301
ABCB9	0.700621	0.100903	0.562653
TBCCD1	0.632548	0.0437039	-0.562641
MPHOSPH10	0.688868	0.0926214	-0.562525
CNGB3	0.696572	0.0981867	-0.561793
ZNF282	0.71093	0.115356	0.561304
PYCR3	0.761319	0.201415	-0.561113
BRCA2	0.71093	0.115411	-0.560856
MACROH2A2	0.700621	0.10097	-0.560764
CDC7	0.727217	0.148832	-0.560557
ZNF701	0.720926	0.137679	-0.560484
CA1	0.700621	0.101259	0.560431
DKK3	0.786188	0.245092	-0.560222
TFCP2L1	0.727217	0.149367	-0.560109
KITLG	0.737154	0.16021	-0.560072
TSSK1B	0.692446	0.0959035	-0.560009
KIR3DL3	0.698676	0.0992596	-0.559965
KRT31	0.641017	0.0465977	0.559682
SORBS3	0.696572	0.0985385	-0.559451
SCML1	0.784239	0.238579	-0.559291
PVALB	0.688803	0.0922284	0.559157
ECT2	0.767572	0.214431	-0.558949
LRRC61	0.737568	0.160818	0.558891
MYL5	0.692446	0.0951535	-0.558176
PPEF2	0.741128	0.163853	0.558156
RBPJL	0.755036	0.178554	0.557911
REG1B	0.59427	0.0282644	-0.557548
RFX4	0.793572	0.256524	-0.55713
URGCP	0.696353	0.0976801	-0.557078
P2RX3	0.726095	0.14497	-0.556886
RPL3L	0.720926	0.139124	0.556736
MEP1B	0.735708	0.159076	-0.556621
KLHL25	0.700621	0.101498	-0.556544
RECQL4	0.619328	0.0364995	0.556544
HPR	0.762875	0.203101	0.556304
FGF3	0.746258	0.169144	-0.555586
CRCT1	0.780921	0.231779	-0.55535
C1QTNF3	0.637568	0.0456805	0.555252
CRISP1	0.742232	0.165576	0.555197
KLRF1	0.66344	0.0682195	-0.555027
GINS4	0.726276	0.145557	0.554624
PPARD	0.574687	0.0233172	-0.554332
AHDC1	0.671157	0.073028	-0.554196
ALDH1A2	0.700621	0.101772	0.554125
WDR41	0.717943	0.135716	-0.55395
HMG20B	0.662188	0.0667998	-0.553698
MTIF2	0.71093	0.108559	-0.553695
SYNE1	0.721313	0.140867	-0.553674
SBSPON	0.811112	0.289908	-0.553369
GHSR	0.658904	0.0624639	0.553299
ZIC3	0.756176	0.190894	-0.552933
ACSM1	0.71093	0.117327	0.552887
ZNF257	0.7511	0.174588	-0.552881
RPL10L	0.673306	0.0792058	0.552535
CCL8	0.752553	0.175892	-0.5521
TPD52	0.506024	0.00270762	-0.552091
GPR22	0.743554	0.166614	0.551938
AP1G2	0.725144	0.143671	-0.551749
CAPN6	0.779719	0.228136	0.551734
MYOM2	0.852743	0.355051	0.551579
SP140L	0.532263	0.00505172	-0.55138
PRKAB1	0.552659	0.0173257	-0.551374
ZNF423	0.726393	0.146287	0.551278
SLC7A5	0.63076	0.0423067	0.550769
CAMK2N1	0.566684	0.0208175	-0.550313
RAB3GAP2	0.841687	0.330069	0.550283
DDX51	0.66021	0.0654576	0.549955
FUZ	0.686065	0.0884561	0.549884
HSD17B1	0.755231	0.18657	0.549785
TRMT9B	0.71093	0.115779	-0.549752
ZNF623	0.729468	0.155062	-0.549679
NACAD	0.727217	0.148729	0.549225
IL11	0.673014	0.0787318	-0.548504
MATN1	0.71093	0.118139	0.548484
GHRH	0.767572	0.214192	-0.548264
CD244	0.552659	0.0127328	-0.548233
L1CAM	0.700621	0.10341	0.547637
DRD1	0.744935	0.168283	0.547218
WIF1	0.75942	0.195637	0.546752
CALCR	0.727217	0.151463	-0.546734
ZFPL1	0.71093	0.11721	0.546384
HES2	0.771136	0.220398	-0.546315
RHAG	0.532263	0.00629464	-0.546232
INVS	0.767473	0.212751	0.545974
HDAC7	0.688803	0.092555	-0.545911
TBX10	0.746355	0.169841	0.545151
ZNF667	0.791683	0.253139	-0.544587
S100A12	0.525841	0.00358548	0.544581
CYP2B6	0.59782	0.0297653	-0.544465
BMP8A	0.71093	0.110265	-0.544309
GREB1	0.780921	0.229927	0.544305
LIN7A	0.552659	0.0144352	0.54417
TSPAN7	0.726276	0.145446	-0.544036
TUB	0.745015	0.168364	-0.543665
IQCE	0.735708	0.15914	0.543555
ANGPTL3	0.695497	0.0972879	-0.543339
SUCO	0.552659	0.0154964	-0.542893
FAM120C	0.781561	0.233734	0.542739
EPB42	0.701003	0.103902	0.542636
DBN1	0.688535	0.0912096	-0.542567
SV2A	0.700621	0.103	-0.54246
LRP2	0.761319	0.20128	0.542445
DFFB	0.700621	0.100122	-0.54225
ERMAP	0.716721	0.134471	-0.541896
PPP4R3B	0.759614	0.196514	-0.541681
ITIH1	0.658785	0.0603395	-0.541557
SLC13A3	0.71093	0.119069	0.541472
COG4	0.552659	0.0132432	-0.541001
ERICH1	0.689691	0.0933582	0.54082
TOR1AIP2	0.727217	0.147435	-0.540723
GZMB	0.532263	0.00423184	-0.540697
TRIM17	0.71093	0.109238	0.540402
KNOP1	0.700621	0.0998116	-0.540303
PRDM16	0.68464	0.0857647	0.539523
SIRT6	0.56964	0.0220056	-0.539428
DNAJC6	0.727217	0.150834	-0.539248
SLCO1A2	0.658785	0.0596806	-0.539245
IQSEC2	0.715744	0.129028	0.539143
CBLL1	0.723752	0.142667	0.539072
RAD17	0.658904	0.0608558	-0.539008
MRPL35	0.649959	0.0534019	0.538549
NTHL1	0.794533	0.258758	-0.53779
NLK	0.649959	0.0533607	0.537764
GLRX5	0.66344	0.0674252	0.537669
GRM5	0.767572	0.214277	-0.537599
OAZ3	0.810479	0.288411	0.537581
ACTA1	0.716042	0.129786	-0.537462
IL12A	0.552659	0.0169601	-0.537204
CCP110	0.74179	0.165098	0.53706
ZNF117	0.727217	0.152399	0.53703
LANCL1	0.532263	0.00535443	-0.537008
POLE2	0.71612	0.133996	-0.536979
NR4A1	0.671157	0.0751836	0.536837
ETNPPL	0.700621	0.1019	0.535573
ERVMER34-1	0.715744	0.127244	0.535404
CCL16	0.755036	0.178069	0.535263
RAB3D	0.655067	0.0558378	-0.535259
NPY	0.665677	0.0697974	-0.535235
SERPINB7	0.659377	0.0641644	0.535148
TGFBR3	0.506024	0.00279431	-0.535109
SPAG8	0.727217	0.15276	-0.53451
YKT6	0.733701	0.157945	-0.534274
RPS6KC1	0.552659	0.0154876	-0.534221
TMEM231	0.780663	0.229561	-0.534096
CFB	0.674431	0.0799769	0.533893
TM4SF1	0.71093	0.110308	0.533891
FAT1	0.767473	0.212952	-0.533746
ELP4	0.532263	0.00510684	-0.533726
STMN3	0.755036	0.178127	0.533637
CELF3	0.687237	0.0890205	0.533398
ANKRD40	0.743554	0.166759	-0.533115
ZSCAN12	0.710973	0.121533	-0.533106
LALBA	0.687668	0.0897807	-0.532797
GAN	0.839856	0.328025	0.53259
HTR4	0.71093	0.111308	0.532536
PHKA1	0.740013	0.162362	0.532484
RARG	0.700621	0.100766	0.532262
SLC52A1	0.755036	0.180073	-0.532245
NXF3	0.616568	0.0356982	0.531767
PLPP2	0.761183	0.199507	0.531151
LHX2	0.736719	0.159595	0.530575
ENTPD6	0.718998	0.136617	-0.530351
KIAA0754	0.788825	0.249016	-0.529988
AGXT	0.71093	0.11342	-0.529862
PLOD2	0.780663	0.229425	-0.529456
LRRC1	0.71093	0.112246	0.529228
SKIV2L	0.532263	0.00585145	-0.528934
HIGD1B	0.648762	0.0519076	0.528304
CLDN1	0.744356	0.167966	-0.528161
TOX3	0.851005	0.351453	0.528074
GLRB	0.689691	0.0935399	-0.52802
TMEM267	0.771013	0.218556	0.527981
FOXE1	0.763237	0.204883	-0.527741
TM7SF3	0.767473	0.213031	-0.527732
AFM	0.659377	0.0641166	-0.527719
CXCL2	0.737154	0.160371	0.527576
ZFHX2	0.658904	0.0613506	0.527558
PAK1IP1	0.671685	0.0767485	-0.527246
SLCO1B3	0.71093	0.11642	0.527239
CCDC70	0.782979	0.236982	0.527036
XIAP	0.7511	0.173937	-0.526884
NPVF	0.82276	0.306229	-0.526595
DEF6	0.641266	0.0473669	0.52594
RFC4	0.56964	0.0220817	-0.525784
USP36	0.727217	0.152202	-0.52536
CTAG2	0.727217	0.153377	0.525203
DPPA4	0.740013	0.162404	-0.525171
PAPOLB	0.648762	0.0525185	-0.525106
LATS1	0.619923	0.0367223	-0.524754
SPAG6	0.700621	0.100104	-0.52412
NSUN5	0.618857	0.0360857	-0.524021
CALCA	0.700621	0.102903	0.523992
DLEC1	0.660056	0.0644213	0.523552
PRIM2	0.53943	0.0109418	-0.523248
MLLT3	0.659377	0.0636878	-0.523203
EXOC5	0.71093	0.119287	-0.523128
ANXA3	0.425723	0.000525771	0.522964
PAX3	0.767473	0.213642	-0.522638
BAHD1	0.688519	0.0903855	-0.522384
RPUSD2	0.761996	0.20249	0.522276
KCNIP1	0.680094	0.082868	-0.522196
MAK	0.746355	0.169568	0.522145
CLUL1	0.71093	0.110177	-0.521712
TESMIN	0.71093	0.113856	-0.521602
FUT8	0.635029	0.0443591	-0.521456
MIA	0.749865	0.171889	0.521366
RHOD	0.661578	0.066089	-0.521282
TSPAN2	0.731643	0.15685	0.521273
MAP3K6	0.726276	0.145933	0.521272
CCNB1	0.774015	0.223358	-0.521195
TRIM58	0.71612	0.131587	0.520942
MTRF1L	0.745439	0.168695	0.520936
MEAK7	0.71093	0.109347	-0.520426
MS4A12	0.727217	0.150605	-0.520399
TEX13A	0.756176	0.190795	0.520364
KCNJ5	0.71093	0.113925	0.520256
MPDU1	0.671157	0.0760555	-0.519924
HAS1	0.658904	0.0624423	0.519895
DEFA4	0.787182	0.246754	0.519227
AQP1	0.659377	0.0633372	0.519217
CHST3	0.596168	0.0286471	0.519171
BAMBI	0.71093	0.114777	0.519009
KCNA2	0.780921	0.231499	-0.518945
ST14	0.727217	0.147505	0.518832
TWF1	0.425723	0.00128486	-0.518798
TOM1L1	0.765842	0.210107	-0.518768
CHST7	0.766822	0.211458	0.518685
COQ7	0.715744	0.127572	-0.518327
ABCC3	0.687237	0.0888882	0.518218
STAP1	0.552659	0.013323	-0.517821
PGAP2	0.620884	0.0370571	-0.517094
NKG7	0.525841	0.00369999	-0.516707
SLC6A8	0.759614	0.196823	0.516658
KANK2	0.734445	0.158233	0.516653
PRLR	0.724633	0.143387	-0.516494
VIL1	0.759614	0.19642	-0.516032
HEMK1	0.60622	0.0316083	-0.515862
SPAST	0.755231	0.186216	0.515803
GCM2	0.79993	0.272742	-0.515601
TBC1D8	0.532263	0.00449299	-0.515564
ROBO1	0.839856	0.328086	0.515331
NPAS1	0.808115	0.284153	0.515195
BCL2L10	0.708046	0.106531	-0.515176
GPR157	0.74179	0.165153	-0.51489
COLQ	0.708647	0.107009	0.514752
TMEM120B	0.631481	0.0431502	-0.514554
SRD5A1	0.688535	0.0910099	-0.514535
RORB	0.681965	0.0838449	0.513949
ZNF331	0.477309	0.00183703	-0.513788
H2BC13	0.671157	0.0742615	0.513575
CRY1	0.773177	0.221693	-0.513546
DUX1	0.696572	0.0987203	0.513472
ZNF391	0.740253	0.163077	-0.513436
MCTP1	0.673014	0.0785068	0.513253
H2AC16	0.833071	0.317908	0.512775
ALDH5A1	0.794533	0.264063	-0.512268
ABCB7	0.740253	0.163381	-0.512241
ZNHIT3	0.506024	0.00266823	-0.511913
SMR3A	0.816491	0.296676	0.511573
BPGM	0.56964	0.0227328	0.511445
OBSL1	0.67232	0.0777362	-0.511413
FAM189B	0.599107	0.0300261	-0.511397
KEL	0.658785	0.0596111	0.510957
FAM184A	0.740253	0.163066	-0.510954
COL14A1	0.653595	0.0538647	-0.510914
FGF4	0.596168	0.0286008	0.510745
KLK3	0.671685	0.0763686	0.51026
ADIPOQ	0.749865	0.172283	0.510112
EPHA7	0.756081	0.189949	0.510036
GABRA5	0.719052	0.136748	-0.509566
RGS12	0.671157	0.0732864	-0.509381
ANG	0.727217	0.149945	-0.509149
METTL2B	0.717694	0.13543	0.508828
ZBTB44	0.727217	0.151191	-0.50871
ALDH3A1	0.784807	0.24221	-0.508415
MYO19	0.696572	0.0986982	0.508338
SEMA5A	0.673014	0.0787424	0.508148
MAZ	0.671157	0.0760621	-0.508109
C19orf73	0.749865	0.171528	0.508047
DYRK2	0.53943	0.00799824	-0.507992
RAPGEF1	0.757911	0.194192	-0.507865
SOX9	0.782348	0.235272	0.507812
ATAD2B	0.688535	0.0905478	-0.507671
EPYC	0.793572	0.255925	-0.507589
CNTNAP1	0.659377	0.0640294	-0.507556
PLEC	0.701003	0.103955	0.50746
ENPEP	0.784807	0.242037	0.506968
EPHA3	0.82276	0.306263	-0.506854
XK	0.658904	0.0614584	0.506786
LGSN	0.799002	0.27215	0.506701
SLC25A21	0.794533	0.261614	0.506693
INAVA	0.749865	0.171998	0.506428
ALX4	0.658904	0.0624819	0.5064
MMP16	0.727217	0.148968	0.506365
GPR143	0.563351	0.0197493	0.506319
ZNF629	0.727217	0.152071	-0.506073
BNIP1	0.53943	0.00798299	-0.50602
URI1	0.726646	0.146612	-0.505776
SMARCA4	0.673014	0.0787431	-0.505767
GNAT2	0.71093	0.111853	0.505561
TCEAL1	0.700621	0.103146	-0.50508
ESYT1	0.71093	0.11205	-0.505064
COG2	0.686065	0.0884425	-0.504531
ITPR1	0.673014	0.078614	-0.504445
TRIP11	0.71612	0.131198	-0.504434
FXYD2	0.756081	0.189412	0.504274
HAO1	0.755774	0.187137	-0.504055
IGFBP1	0.767572	0.214545	-0.503983
H1-4	0.715744	0.127898	-0.503875
ACE2	0.755036	0.182678	0.503791
PSMB6	0.71093	0.116742	0.503766
GSPT1	0.587626	0.0258721	0.503741
ALAS2	0.755036	0.18159	0.503477
ADGRG2	0.790736	0.251231	0.503273
IMPDH2	0.615834	0.0351903	-0.503224
LCN1	0.80109	0.273534	0.503186
PPP1R3A	0.771013	0.219655	0.503163
UTF1	0.756081	0.189833	0.50294
SMO	0.61119	0.032168	0.502934
TEC	0.71093	0.109902	0.502825
COMP	0.737161	0.160545	0.502657
FAM76A	0.71612	0.131112	-0.502048
DDX19A	0.63076	0.0418858	-0.501715
CTSV	0.674431	0.0797778	0.501688
F2RL1	0.71093	0.113627	0.501611
CCDC102B	0.807287	0.280983	-0.501272
BRPF1	0.552659	0.0157494	-0.501175
MSX1	0.775875	0.224345	-0.500861
ACOT7	0.710973	0.121312	-0.500804
ADPRH	0.715744	0.128053	-0.500365
TAF5	0.715744	0.12912	-0.500107
AUTS2	0.71093	0.113958	-0.49968
OR2J2	0.836955	0.325105	-0.499541
SFTPC	0.700621	0.103606	0.499512
CCL17	0.755036	0.181195	-0.499352
TSC2	0.71093	0.110085	0.499204
FAM153A	0.71093	0.11386	-0.499083
CYP2A13	0.720926	0.139306	0.498749
ZCWPW1	0.734728	0.158662	-0.498565
PHF24	0.711142	0.122047	0.498505
CARMIL1	0.765167	0.207687	-0.498482
PDIA3	0.425723	0.00128611	-0.497957
AMOT	0.715744	0.126625	0.497867
GPC1	0.692446	0.0959402	-0.497805
ZNF385D	0.797062	0.270356	0.4977
OR6A2	0.755036	0.182415	-0.497666
SETD6	0.71612	0.130742	-0.497467
MEPE	0.71093	0.114808	-0.497438
LGR4	0.81764	0.299523	0.497344
SIAH2	0.65418	0.0553455	0.497042
MAP1LC3C	0.658785	0.0602625	-0.497021
MUC5B	0.766822	0.210778	-0.496997
GPC3	0.737154	0.160378	-0.496972
DEAF1	0.727217	0.151456	-0.496945
C8G	0.688572	0.0919488	-0.496811
FRS3	0.71093	0.112523	0.496653
FXN	0.658785	0.0596915	-0.496615
TIMM44	0.756176	0.191765	-0.496461
LHPP	0.566684	0.020729	0.496455
GH1	0.685299	0.0871392	-0.496424
SLC12A5	0.711142	0.122828	-0.496073
SERPINA7	0.754213	0.177384	-0.496004
RNF125	0.71093	0.118286	-0.495281
QDPR	0.766822	0.211022	-0.495218
DMP1	0.784807	0.240912	0.495154
ACTN2	0.671157	0.0745305	-0.495022
PHLDB1	0.715744	0.126459	0.494947
FOXB1	0.736155	0.15934	0.494932
EPHB3	0.53943	0.0112246	-0.494914
RALGAPA1	0.755036	0.182079	-0.494665
NKX2-1	0.715744	0.126845	0.494442
ALG13	0.623774	0.0390851	-0.493813
NME5	0.749865	0.171536	-0.493726
DLK1	0.65418	0.0553907	-0.49363
LUC7L	0.718084	0.135902	-0.493344
ACSM3	0.723103	0.142413	-0.49333
GHRHR	0.757911	0.194226	-0.4927
FSCN1	0.715744	0.12869	-0.492643
IFNA2	0.794533	0.26246	0.492458
ADM	0.506024	0.00258034	0.492279
PARPBP	0.79573	0.269171	-0.492164
SETD1A	0.71093	0.120933	-0.492041
ERG28	0.720926	0.139902	-0.491729
COL4A2	0.727217	0.147305	0.491608
OBP2A	0.757911	0.194411	0.491547
ALMS1	0.711142	0.12243	0.491505
SLFN12	0.771013	0.220179	-0.490931
UBA6	0.756081	0.18884	-0.49064
TASOR2	0.671157	0.0741414	-0.49063
NUP62	0.671157	0.072837	-0.490338
CTPS2	0.56964	0.0217299	-0.490295
FGA	0.756176	0.191621	-0.490287
EBP	0.552659	0.013587	-0.49026
ATF7IP2	0.586425	0.0252229	-0.490139
PDGFA	0.76548	0.20899	0.490037
TLE5	0.692446	0.0956799	-0.489748
IQCG	0.680094	0.0824003	-0.489728
MRPS30	0.526095	0.0038295	-0.48972
MAP3K1	0.755036	0.181567	-0.489333
CLPB	0.71093	0.115876	-0.489103
BBOX1	0.755036	0.179925	-0.488546
SPATA2	0.658785	0.0598552	-0.488513
SLCO1B1	0.784807	0.24109	0.488369
P2RY13	0.425723	0.000943663	0.488234
BTC	0.812561	0.291045	0.48806
KIF23	0.819239	0.301428	-0.487836
KCNAB1	0.753217	0.176204	-0.487731
VCX2	0.756176	0.191464	-0.487325
MC1R	0.715744	0.127307	-0.487065
PLEKHS1	0.831767	0.316571	0.486905
ZFP69B	0.76548	0.208894	0.486865
ANKRD40CL	0.671157	0.07375	0.486816
TEX12	0.815201	0.294788	-0.486771
RAB40B	0.789651	0.249678	0.48654
ACAP1	0.73286	0.157462	0.486432
TBCE	0.660056	0.064637	-0.486296
PIGK	0.727217	0.147822	-0.486106
SEC61G	0.585426	0.0244165	-0.485829
ANKRA2	0.505869	0.0020316	-0.485712
PRDM14	0.727217	0.149999	0.485597
SRF	0.726276	0.146002	0.485463
TM9SF1	0.680094	0.0827707	-0.485396
IDO1	0.715744	0.128119	-0.485342
MGAT4A	0.638931	0.0460626	-0.485137
DNAI1	0.784622	0.238958	-0.485028
CDKL3	0.79539	0.268057	0.484815
AEBP1	0.71093	0.120745	-0.484795
COL6A2	0.632066	0.043306	0.484559
RAPGEF5	0.739453	0.16191	-0.484533
PKDREJ	0.71093	0.113561	0.484443
STK25	0.755036	0.181101	0.484419
PPARA	0.788335	0.248597	-0.484379
USH2A	0.808024	0.283208	0.484363
GPATCH2L	0.720926	0.139409	-0.484253
FOXM1	0.766822	0.211054	-0.483934
ZNF343	0.757911	0.193657	-0.483771
MICAL3	0.781561	0.234521	-0.483737
C9orf78	0.532263	0.00590631	0.483681
MDN1	0.587626	0.0259102	-0.483486
GNMT	0.749865	0.171754	-0.483475
EPN3	0.726095	0.145044	0.483314
RFX7	0.78484	0.243102	-0.483142
LTF	0.889501	0.47393	0.482952
CLIC2	0.816587	0.29723	0.48285
MYL9	0.845205	0.337096	0.482689
RBBP9	0.714961	0.124657	0.482661
KBTBD11	0.611264	0.0326142	0.48262
GLDC	0.671157	0.0752642	0.482196
SERPINB2	0.66021	0.0648766	0.48217
ZNF322	0.796404	0.269599	0.481912
MYLK3	0.79539	0.267008	-0.481044
ABCD4	0.746258	0.169106	-0.48098
SEMA3E	0.774967	0.223763	0.480856
ZDHHC4	0.71093	0.108444	0.480653
S100A8	0.532263	0.00598319	0.480536
LDB2	0.808115	0.285097	-0.480528
SSTR2	0.737575	0.161016	0.480488
LRP5L	0.71612	0.133723	0.480441
P2RY2	0.715744	0.128044	-0.48043
ADAM15	0.552659	0.0170015	0.480187
OTULINL	0.696572	0.0983868	-0.479983
TPSD1	0.7511	0.174652	-0.479979
ADGRL4	0.836684	0.32393	-0.479704
RNF24	0.477309	0.00183458	0.479704
DNAH2	0.715744	0.127964	0.479461
OARD1	0.694603	0.096647	-0.479438
TRMT11	0.823279	0.307095	-0.479408
GUCY1A2	0.759614	0.196273	0.47916
TDO2	0.743554	0.166366	-0.479066
POMT2	0.682551	0.0845193	0.478942
RSL24D1	0.715505	0.124947	-0.478753
ASB1	0.552659	0.0170562	-0.478583
PNMA2	0.7511	0.175206	-0.478529
DROSHA	0.539008	0.00745766	-0.478295
MPZL2	0.767473	0.213765	0.478238
SMR3B	0.695497	0.0974046	0.478092
GUCY1B1	0.658785	0.0605209	0.477783
ADARB1	0.552659	0.0148703	-0.477688
FOXO3	0.425723	0.00023897	0.477497
SLITRK3	0.740013	0.162327	-0.477391
FBXO24	0.727443	0.154138	0.47717
PITX3	0.692446	0.0958316	0.47653
SOCS2	0.566684	0.0208969	-0.476523
SCYL2	0.673014	0.0782501	-0.476383
COG7	0.727217	0.148517	-0.476276
ZBTB33	0.780921	0.231787	-0.476253
DOCK9	0.756081	0.189461	0.476183
CRYL1	0.756176	0.191356	-0.475974
CPED1	0.615834	0.0349347	-0.47594
FERMT1	0.700621	0.100171	-0.475898
IDH3G	0.552659	0.0141301	-0.475882
CEP76	0.843228	0.332765	-0.475832
DNAJB14	0.681653	0.0835527	-0.47568
STYK1	0.761183	0.198641	0.475585
ZNF609	0.749997	0.172376	-0.475357
MRPL52	0.659377	0.0642164	-0.475091
SCRN3	0.727217	0.150682	0.474881
POMGNT1	0.71093	0.109526	-0.474788
DCSTAMP	0.755231	0.184759	0.474723
B4GALT7	0.71847	0.136336	0.474502
PDGFRL	0.805683	0.279347	0.47434
CD69	0.673014	0.0787651	-0.474264
ARSJ	0.794533	0.262515	0.4741
TMEM143	0.700621	0.102778	-0.473878
ENPP3	0.756278	0.192107	0.473724
ANGPT2	0.826093	0.309126	0.473479
DNAH9	0.756081	0.188521	0.473372
CD7	0.623774	0.0389959	-0.472965
MAP3K19	0.720926	0.138498	0.472618
HIBCH	0.560827	0.0182531	-0.472538
FRMD4A	0.808024	0.282928	-0.472341
EIF4G1	0.425723	0.000414291	-0.472333
AAGAB	0.655067	0.0560427	0.472306
KIAA0408	0.79539	0.266492	-0.472047
FBXL6	0.727217	0.151204	-0.47201
REV3L	0.784239	0.238472	-0.471933
ZNF81	0.79539	0.265355	0.471931
CASP5	0.700621	0.102071	0.471884
TSEN2	0.673014	0.0787828	0.471551
SLC22A4	0.425723	0.000298074	0.471536
CR2	0.755036	0.182183	-0.47132
UBE2M	0.714961	0.124548	0.471254
CACNB4	0.784807	0.242675	0.471153
EMC9	0.761183	0.199118	-0.471052
ZNF473	0.665545	0.0691646	-0.471031
KIF17	0.715744	0.129074	0.470783
MRPS34	0.740253	0.163088	0.470628
BRD3OS	0.780921	0.23034	0.470032
AP5M1	0.552659	0.0154587	-0.469979
PAK6	0.721313	0.140964	-0.469603
GNLY	0.669357	0.0714729	-0.469537
HAS2	0.757155	0.192393	0.469478
TMA16	0.742446	0.165733	-0.469427
DDIT4	0.727217	0.147173	-0.469357
CLCN1	0.685299	0.0877546	0.469241
AQP9	0.506024	0.00253018	0.469217
USB1	0.56465	0.0204478	0.469101
MMP20	0.780035	0.228554	-0.468896
GABRA1	0.688166	0.0900566	-0.468388
COPS7A	0.588274	0.0260735	-0.468372
CD1E	0.637568	0.0455399	0.468369
TMCO6	0.647764	0.0502945	-0.468305
OR3A1	0.532263	0.00645068	-0.468216
PRKAR2B	0.660056	0.0646691	0.468104
POLR3D	0.688535	0.0906703	0.468098
DYNC1LI2	0.658785	0.0573398	-0.4678
CD3G	0.7511	0.174412	-0.467574
EIF1AY	0.780921	0.231854	0.467151
PIK3C2B	0.756176	0.191511	-0.466696
CAMK1D	0.76548	0.209269	0.466633
C10orf88	0.727217	0.150911	-0.466611
AURKB	0.788139	0.24748	0.466485
APOBR	0.715744	0.128339	-0.466444
SLC39A9	0.799345	0.272373	-0.466309
GASK1B	0.789353	0.249381	0.466308
TTC22	0.715744	0.127037	-0.466304
GALE	0.716552	0.134193	0.466075
SLC20A2	0.794533	0.257172	-0.466055
CABP1	0.767473	0.212591	0.466027
CDKAL1	0.673289	0.0790912	0.465804
IDH3A	0.552659	0.0154109	-0.46579
BPY2	0.762168	0.202722	0.465694
TOP3B	0.755231	0.18557	-0.465455
KLHL28	0.79539	0.266992	0.465369
MYOZ3	0.761183	0.198716	0.464936
DMRT1	0.79539	0.268396	-0.464927
FPR2	0.532263	0.00479237	0.4646
TBCEL	0.794533	0.262977	-0.464594
PLVAP	0.808519	0.285674	0.464466
SLC27A3	0.594081	0.027686	-0.464173
CDH1	0.782989	0.23715	0.463758
INPP5E	0.67232	0.0776091	-0.463572
TLR2	0.506024	0.00216993	0.463266
NAP1L2	0.768244	0.215137	-0.462985
VSX1	0.755036	0.179714	0.462959
RIMBP2	0.807864	0.282524	-0.462916
LIF	0.71612	0.132038	0.462852
ALDH1L1	0.71093	0.113182	-0.462852
ACE	0.767572	0.214173	-0.462612
C1S	0.671157	0.0744441	-0.462583
ARMC9	0.767572	0.214763	0.462563
CYP2J2	0.756081	0.188624	0.462554
DHRS11	0.805752	0.279688	0.462443
DCAKD	0.785468	0.244079	0.462251
RBL1	0.768573	0.215338	0.462234
THRAP3	0.793572	0.256138	-0.461741
HOXB9	0.794533	0.262013	0.461111
ILVBL	0.670693	0.0718841	-0.460363
ACR	0.779358	0.227143	0.460317
BEND5	0.659377	0.063712	0.460213
ENY2	0.648762	0.052374	-0.460193
MYH14	0.574687	0.0233202	-0.460187
SNX24	0.812866	0.292561	-0.459964
TMEM132A	0.653775	0.0550815	0.459908
RAI14	0.60622	0.0314052	-0.45987
SOGA1	0.726095	0.144978	0.45978
RAB30	0.700621	0.103164	-0.459763
DNASE1L1	0.713731	0.123755	0.459464
RFX3	0.71093	0.11291	-0.459451
ST3GAL2	0.671157	0.0730768	0.459393
OVGP1	0.71093	0.111422	-0.459359
FOXC1	0.674963	0.080423	0.459114
L2HGDH	0.792191	0.253678	0.459055
SMYD3	0.787448	0.246934	-0.458619
PCYT2	0.757217	0.19268	-0.458596
SNUPN	0.552659	0.0171571	-0.458134
CACNG1	0.791683	0.252812	0.458063
SLC38A6	0.816347	0.296324	0.457835
ZNF674	0.794533	0.263489	0.457827
PARD6B	0.771013	0.219934	-0.45766
PRPF3	0.716042	0.129928	-0.457605
CDH2	0.671157	0.0724859	0.457156
DZIP3	0.71093	0.119442	0.457135
SNX6	0.771013	0.220286	-0.457027
SMURF1	0.59222	0.0272098	0.456865
IL15	0.731643	0.156637	0.456756
SPEF1	0.744222	0.167749	-0.456582
SNCA	0.71093	0.117178	0.456569
CRYBA1	0.814887	0.294606	-0.456476
TRIM37	0.596168	0.0289826	-0.45612
CTH	0.852097	0.353886	-0.456011
WT1	0.761183	0.200118	0.455994
HECTD3	0.661578	0.0663573	-0.455796
ORC2	0.782617	0.236474	-0.455761
IARS2	0.586425	0.0252332	-0.455701
ADGRG1	0.623774	0.0386098	-0.455444
CROT	0.56964	0.0224323	-0.455347
DUOX2	0.773359	0.222058	-0.455227
CDK7	0.79539	0.266039	-0.455096
RRAGB	0.847184	0.343372	-0.454899
GRIK4	0.7655	0.209822	0.454698
DOP1B	0.53943	0.0101503	0.454425
POLR2K	0.585426	0.0242563	0.454083
ADARB2	0.782381	0.23605	-0.453378
NMRK2	0.756081	0.187897	-0.453342
EFNA4	0.676386	0.08125	0.453218
NRAP	0.854668	0.363835	0.453199
ALDH1B1	0.66021	0.0652824	-0.453133
MAGED2	0.532263	0.00584218	0.45306
KLHDC3	0.603137	0.0308016	-0.452957
EPAS1	0.712658	0.123216	0.452721
PDLIM3	0.763842	0.205468	0.452572
RNF208	0.776249	0.22494	-0.452544
FBXO40	0.794533	0.26034	-0.452328
UBASH3A	0.784807	0.241905	0.452175
ASPA	0.773423	0.222209	-0.452115
TOGARAM1	0.623774	0.0386279	-0.452023
EFNB3	0.684957	0.0860217	-0.451929
F2	0.69106	0.0945929	-0.451581
CLPS	0.658785	0.0601389	-0.451501
SLC2A4	0.749865	0.171582	0.451418
MPZ	0.63076	0.0426941	-0.451265
FOLR2	0.741128	0.164679	-0.45107
PMP2	0.805066	0.278462	0.450947
ATG101	0.771013	0.219116	-0.450939
ALPG	0.56964	0.0221416	0.450909
NKAIN1	0.766822	0.211573	0.450854
MLXIPL	0.669258	0.0713942	0.450758
TM7SF2	0.756081	0.188447	-0.450718
PKLR	0.852097	0.353277	0.450396
EMX2	0.794867	0.265089	-0.450307
SLC5A2	0.71093	0.111506	0.450265
AGRN	0.720926	0.138679	0.450174
IAPP	0.562731	0.019248	-0.450132
SELENOP	0.761916	0.201954	0.450094
CDC42BPB	0.620884	0.0370778	0.450088
IL1R2	0.532263	0.00580422	0.449911
ZNF574	0.671157	0.0723627	0.449899
TMPRSS4	0.71847	0.136313	0.449795
ADRA2C	0.770206	0.216307	0.449734
FAM149B1	0.794533	0.259546	0.449499
RGS17	0.66021	0.0649275	-0.449491
TJP2	0.759614	0.196881	-0.449453
PLXNA3	0.727796	0.154519	-0.449199
PSG5	0.658904	0.0619557	0.44912
DBNDD1	0.76548	0.209567	0.449116
PAX1	0.780663	0.229587	-0.449072
ABCD3	0.757217	0.193004	-0.449037
APOBEC3F	0.794347	0.257006	0.44903
H1-1	0.671157	0.073889	0.448889
KIF1A	0.835807	0.322487	-0.44887
NANOG	0.717943	0.135673	0.448828
ZKSCAN5	0.641266	0.0469476	0.44873
MYOT	0.821089	0.303659	0.448636
ADAM28	0.793572	0.256037	0.448629
B3GNT2	0.789651	0.249865	-0.448589
CCAR2	0.737154	0.160001	0.448566
PTGFR	0.774005	0.223112	0.448494
ARNTL2	0.71612	0.132391	-0.448477
INSIG2	0.784807	0.242599	-0.448329
AK5	0.770703	0.216986	0.44792
CORO2B	0.755036	0.182389	0.447905
ELMO1	0.710973	0.121491	0.447876
CUL5	0.552659	0.0177561	-0.447752
FPGS	0.71847	0.136292	-0.447696
ZNF804A	0.791683	0.252914	0.447661
IFIH1	0.68464	0.0855	-0.447573
PALMD	0.831767	0.316505	0.447512
WFDC8	0.66344	0.0683705	0.447512
EIF3G	0.615834	0.0349663	-0.447219
MARCHF3	0.794533	0.259278	-0.447171
PRKG2	0.709673	0.107252	-0.447097
NPPC	0.77692	0.225301	0.447035
CBS	0.794533	0.258699	0.446946
KIF18B	0.67232	0.0776452	0.446792
APOH	0.765167	0.207627	-0.446731
EFL1	0.552659	0.0145859	-0.446494
GPRIN2	0.687668	0.0898677	-0.446448
MDC1	0.733701	0.158011	-0.44631
FBXO17	0.618857	0.0361542	-0.446047
BANP	0.59427	0.0277784	0.445862
GATC	0.759614	0.196096	0.445843
MRPL44	0.626013	0.0398067	-0.445547
COA4	0.731643	0.156362	0.445466
ATG10	0.781561	0.232792	0.445438
BPNT1	0.71093	0.112315	0.445302
GNRHR	0.644161	0.0495602	-0.445195
GLRA2	0.844679	0.336472	0.44518
ARSA	0.781561	0.234439	0.445172
SUSD4	0.744189	0.167485	-0.444946
TMEM115	0.761183	0.20074	0.444898
ACOX2	0.716552	0.134322	-0.444805
UGT2B28	0.755231	0.183408	0.444801
BTG4	0.764447	0.20595	0.444696
GNRH1	0.84659	0.340563	0.444442
THBS2	0.71093	0.112368	-0.444393
GTF3C3	0.667406	0.070359	-0.444275
DNASE2B	0.71612	0.13324	0.444236
TTC9	0.840137	0.328548	0.444118
CDT1	0.808519	0.285644	0.444054
SLITRK5	0.815772	0.295472	0.44402
NUCB2	0.756081	0.1878	-0.443681
MAPRE3	0.727443	0.154146	0.443612
TCF7L1	0.71093	0.11293	0.443458
CACNB3	0.749865	0.171727	0.443434
PIKFYVE	0.68464	0.0857695	-0.443251
FZD9	0.733523	0.157788	0.443142
OR1E1	0.71093	0.117485	0.443128
ABO	0.79539	0.26843	-0.44287
SLC25A10	0.749865	0.172221	0.442519
GATA6	0.83574	0.321684	-0.442252
OGFOD1	0.677342	0.0816667	-0.442172
ATP8B4	0.784807	0.240377	-0.442165
M6PR	0.56964	0.0225518	-0.441646
TULP3	0.791533	0.252336	-0.441596
SLC5A6	0.715744	0.128834	-0.441522
MMACHC	0.755231	0.18632	0.441498
CHI3L1	0.715744	0.127123	0.441487
BTBD3	0.755231	0.184571	-0.441165
DIP2C	0.71093	0.11984	0.44111
GALK2	0.727217	0.148874	-0.441066
CLDN3	0.79539	0.267218	0.441056
C5	0.79539	0.268018	0.44099
TEX2	0.715744	0.126815	0.440586
GUCA2B	0.860165	0.38194	0.440581
DFFA	0.71093	0.110809	-0.440408
GBX2	0.848801	0.345214	0.44028
TLCD3A	0.757601	0.193357	0.440233
LCMT2	0.53943	0.0108705	-0.440199
FBXO3	0.71093	0.118809	-0.440007
PNPLA3	0.648762	0.0516333	0.440005
PFDN1	0.696572	0.098663	0.439914
ZNF14	0.71612	0.131646	-0.439876
ACADL	0.82098	0.303414	-0.43961
NDUFA13	0.637568	0.0455997	-0.438825
TSNAXIP1	0.71093	0.113534	-0.438521
ASTE1	0.761996	0.202506	-0.438422
TSHB	0.671685	0.0767966	-0.438383
EDC3	0.805713	0.279492	-0.438224
KIF26B	0.835546	0.321439	-0.438143
TRIM3	0.697551	0.0989831	0.437654
IL23A	0.71612	0.13138	0.43762
SLC25A4	0.642215	0.0489506	-0.437607
HOXA5	0.7511	0.173719	-0.437489
GSTT4	0.727217	0.150926	0.43743
ZNF266	0.56964	0.0223833	-0.437156
PRPF38B	0.76548	0.208407	-0.437107
RAVER2	0.79539	0.267148	-0.436648
SLC34A2	0.763237	0.205078	0.436601
LACTB2	0.780921	0.232212	-0.436386
MRPL39	0.674963	0.0805925	-0.436338
DMBT1	0.587626	0.0257933	-0.436167
CDH4	0.755036	0.179817	-0.436132
PRC1	0.794533	0.264029	0.4361
CCL25	0.7511	0.173991	0.436062
ALG9	0.765167	0.207608	-0.435976
PEX13	0.79026	0.250638	-0.435839
SEC14L4	0.720926	0.138979	-0.43574
UPK1B	0.761183	0.199382	-0.435533
ELAVL4	0.766977	0.212022	0.435386
TUBB3	0.726095	0.145192	0.435261
FOXJ1	0.784807	0.241603	-0.435197
SOD3	0.680094	0.083134	0.43514
KISS1	0.713914	0.124182	0.435011
WDR43	0.658785	0.0588091	-0.434933
MAFG	0.661026	0.065656	0.434754
GGT5	0.71612	0.132148	-0.434731
FNDC3A	0.615834	0.0347135	-0.434649
ZFAND1	0.813146	0.292888	0.434621
PHOX2A	0.763932	0.205556	0.434328
PPARGC1A	0.802566	0.274308	0.434276
ZNF324	0.71093	0.117556	-0.434241
PRRC2B	0.727217	0.153112	-0.434127
CLCN6	0.659377	0.0630881	0.43403
ZNF124	0.807779	0.281654	-0.433931
OSM	0.755036	0.179232	0.433875
SPATA6	0.755231	0.18371	-0.433637
ROM1	0.690077	0.0939994	0.433333
CD5	0.755231	0.185178	-0.433329
DOC2B	0.744356	0.167904	-0.433143
MAGEA4	0.798819	0.271914	0.433048
DNAJC11	0.552659	0.013983	-0.432973
DSTN	0.562731	0.019007	-0.432949
CPE	0.782348	0.235357	-0.432923
PIP5K1C	0.756176	0.190633	-0.432807
ZNF277	0.56465	0.0202253	0.432774
SPDL1	0.84338	0.334614	0.432762
GPLD1	0.625382	0.0396443	-0.4327
PFKFB3	0.532263	0.00637683	0.432602
BAIAP2L2	0.779719	0.228048	-0.432495
COLEC11	0.765167	0.207354	-0.432328
PGAP1	0.785468	0.244015	0.432024
SPINK5	0.761319	0.201146	-0.431982
CYSLTR1	0.630629	0.0405223	-0.431904
SDS	0.700621	0.102182	0.431896
MYMX	0.78373	0.23801	0.431894
TMEM160	0.727217	0.149679	-0.431809
TPSG1	0.700621	0.10353	-0.431628
WLS	0.53943	0.00932972	0.431294
INHBA	0.835501	0.321017	0.431132
VWA5A	0.684957	0.0865726	0.430685
ARSL	0.641354	0.0486945	-0.430522
MARCKS	0.53943	0.0115357	0.430207
GLB1L2	0.71093	0.11398	0.430125
GNG11	0.532263	0.00443608	0.430084
LRP1B	0.879152	0.433518	-0.429737
TMPRSS5	0.761183	0.200463	-0.429452
ZFP37	0.71612	0.132083	0.429335
DLX5	0.772304	0.221099	0.42905
ZNF155	0.78373	0.238036	0.428791
HELLS	0.763002	0.203423	-0.428784
ABCB4	0.836684	0.324116	0.428705
TMEM127	0.56964	0.0217945	0.42869
RAD52	0.844604	0.335754	0.428521
CLASP2	0.756081	0.189817	-0.428401
TP73	0.794533	0.263516	-0.428334
AFF3	0.771013	0.219373	0.428223
COMMD10	0.79539	0.266587	0.427927
IL33	0.879714	0.434917	-0.427731
AGPAT5	0.63076	0.0426794	-0.427706
MROH7	0.671157	0.0752053	-0.427704
DCTN5	0.659377	0.0634539	-0.427622
LCN2	0.66344	0.0678116	0.427613
COPZ2	0.67232	0.0769892	0.427605
BIRC3	0.538499	0.00704319	-0.42742
DUSP10	0.53943	0.00966165	-0.427298
ERN1	0.661578	0.0665078	0.426986
ELAVL3	0.757911	0.194103	-0.426866
SH2D1A	0.755036	0.178651	-0.426832
TDG	0.56964	0.0217079	-0.426823
SNTG2	0.716042	0.129847	0.426814
EXOC2	0.814413	0.294276	-0.426741
PTRH2	0.596168	0.0290302	0.426705
DHX57	0.756176	0.191653	-0.426532
MRNIP	0.757217	0.192695	-0.426425
ALOX12B	0.737575	0.161054	-0.426315
PMPCB	0.755231	0.183046	-0.426272
CDC73	0.727217	0.153655	-0.425876
ATP6V1H	0.782348	0.235233	-0.425846
ADAMDEC1	0.733701	0.157968	0.425786
MAP2K5	0.763237	0.204501	-0.425619
RUNDC3B	0.859849	0.373692	0.425475
HPS4	0.786618	0.245476	0.425345
TPPP	0.816735	0.297493	0.425301
MS4A2	0.784807	0.2423	-0.425291
HMGN3	0.538499	0.00703115	-0.425282
CUL1	0.63076	0.0421186	-0.425226
SMUG1	0.755231	0.185193	-0.424859
RAB11FIP2	0.59782	0.0293922	-0.424759
TMEM254	0.71093	0.120929	0.424683
AGTR2	0.71093	0.115371	0.424576
LZTS3	0.724322	0.1431	-0.424473
DDC	0.790019	0.250264	-0.424453
ART3	0.805948	0.280082	-0.424091
TOM1L2	0.793572	0.255969	0.42405
EXTL1	0.860165	0.381878	0.423962
MSANTD2	0.828345	0.310751	-0.423883
SORBS2	0.843228	0.332912	-0.423676
TNFRSF11A	0.7511	0.174889	0.423601
NDC80	0.780921	0.23172	0.423243
CUZD1	0.781561	0.233364	-0.423119
AMOTL2	0.849697	0.349137	-0.423086
LGALSL	0.812866	0.292342	0.422968
CRYGC	0.795536	0.268945	-0.422906
ATXN2L	0.68464	0.0853419	0.422802
SLC2A3	0.53943	0.00924321	0.422627
NEMP1	0.71093	0.114007	-0.422622
SDHAF3	0.846494	0.340075	-0.422573
AP1M2	0.700621	0.101302	0.42245
PRKCQ	0.532263	0.00537234	-0.422398
GPRC5C	0.79539	0.266484	0.422385
PI15	0.552659	0.0139894	-0.422229
GPR183	0.717694	0.135528	-0.422215
LAMC2	0.744189	0.167599	0.422189
RSBN1	0.622286	0.0377187	-0.422115
CD2AP	0.794533	0.261235	-0.422013
CCDC106	0.714961	0.124615	0.421864
DZIP1	0.755774	0.187102	0.421826
CCR5	0.816735	0.29747	-0.421809
LSM8	0.809402	0.286054	-0.421712
MYO1E	0.727217	0.149932	-0.421512
MERTK	0.75942	0.195637	-0.421499
FBP2	0.648762	0.051465	0.421429
CDK2	0.516612	0.00301113	-0.421384
CPA3	0.802867	0.274951	-0.421296
RNF19A	0.756081	0.188716	0.421245
B3GALT5	0.843228	0.333958	-0.421138
STUM	0.71093	0.11462	-0.421119
CIDEA	0.780921	0.231652	-0.421036
CCNK	0.566684	0.0208844	-0.420964
MMP24	0.780921	0.231617	0.420835
KCNK13	0.71612	0.13113	-0.420509
PIMREG	0.780663	0.229516	0.420388
SH3YL1	0.56465	0.0203518	-0.420233
CHRNB3	0.56964	0.0219475	-0.420069
AGPAT4	0.756081	0.18904	0.419905
PCSK1N	0.74179	0.16512	0.419901
BTG3	0.76548	0.209283	-0.419708
CCND1	0.782348	0.235774	0.419527
TFAP4	0.791533	0.251927	0.41937
EXOG	0.761183	0.199737	0.419172
CSPG5	0.7511	0.174668	-0.419092
RETREG1	0.680094	0.082388	0.419066
PBLD	0.687093	0.088761	0.418942
KDELR1	0.689691	0.0932082	-0.418738
ALDH7A1	0.56465	0.0202661	0.418654
AVP	0.727217	0.149002	0.418594
BAZ2A	0.805181	0.278783	-0.41854
TSPYL2	0.755231	0.183381	0.418348
TUBG1	0.807805	0.282042	-0.418197
PAGE4	0.793572	0.256432	-0.418152
CXCL13	0.860165	0.381709	-0.418147
PFN2	0.599107	0.0300477	-0.418139
AOC3	0.755231	0.1838	0.417743
RNF41	0.80366	0.276255	0.417632
NPFF	0.802867	0.275669	-0.41751
ZWILCH	0.766849	0.211828	0.417433
MED9	0.727217	0.152833	-0.417338
DDO	0.755231	0.1858	0.417288
GPR161	0.727217	0.149975	0.417083
MRPS2	0.793035	0.254525	-0.417082
TRAF1	0.786618	0.24562	-0.417005
RBM6	0.585848	0.0246064	-0.416737
PRDM9	0.737154	0.160372	0.416724
ACSL1	0.425723	0.00149498	0.416658
RASSF7	0.53943	0.00824676	-0.416541
PRRG1	0.840282	0.328825	0.416407
E2F2	0.816155	0.295809	0.41629
NMUR1	0.721313	0.140819	0.41611
RS1	0.828791	0.312455	-0.416109
IGK	0.71093	0.114537	0.416012
MMRN1	0.823279	0.307034	0.415977
CENPB	0.763237	0.204823	-0.415939
ADH1C	0.818041	0.300605	0.415882
ZC3H3	0.552659	0.0130827	-0.415803
FASTKD3	0.755231	0.185954	-0.415694
RUSC2	0.755036	0.182694	0.415687
TYMS	0.727217	0.152923	0.415605
FNBP1L	0.807725	0.281406	0.415313
SLC26A10	0.552659	0.0146621	0.415243
TEX13B	0.662441	0.0670217	-0.415202
HTR1A	0.767473	0.21283	-0.415146
ARMCX4	0.788335	0.248118	0.414964
IL12RB1	0.658785	0.0598089	0.414789
ABCB1	0.53943	0.0081007	-0.414622
CYP2C8	0.700621	0.102307	0.41459
ENTPD2	0.771013	0.218452	-0.414577
GRM4	0.53943	0.00827883	0.414491
FKBP10	0.615834	0.034972	0.414433
TLR8	0.658904	0.0625221	0.414384
CHRNA3	0.726095	0.145246	-0.413769
FETUB	0.76548	0.209042	-0.413542
MT1H	0.766849	0.211923	0.413378
RPE65	0.857687	0.369426	-0.413257
SOX5	0.794533	0.264554	0.413222
RAB33B	0.7511	0.175138	0.413171
P3H2	0.685299	0.0880576	-0.413138
GPR182	0.641266	0.0482344	-0.413105
USP11	0.59222	0.0272362	-0.412903
SUPT3H	0.71093	0.117792	0.412796
HTRA2	0.671157	0.0755213	0.412555
FBXL2	0.7511	0.173902	0.412436
USP27X	0.736434	0.159462	-0.412106
GARNL3	0.861773	0.388512	-0.412104
TMEM222	0.755036	0.181541	0.412103
SULT4A1	0.763237	0.204866	-0.412049
ADIPOR1	0.587626	0.0257499	0.411869
PCGF1	0.757911	0.19422	0.411842
SGCB	0.744189	0.167556	0.411606
TPSAB1	0.849697	0.348788	0.411571
MED18	0.847184	0.342461	-0.41155
BCCIP	0.727217	0.15288	0.41136
SLC25A14	0.784807	0.24008	-0.411296
PTGIR	0.766286	0.210325	0.411285
EXOSC9	0.641266	0.0482012	-0.411129
PTCD3	0.726276	0.145614	-0.411072
PTPN9	0.66344	0.0679839	-0.410635
ARHGEF10L	0.566684	0.0207524	0.410309
POU4F2	0.720926	0.138895	-0.410306
LMAN2L	0.774005	0.223226	-0.410245
ASCC2	0.59427	0.0278719	0.410072
CA10	0.791533	0.251992	-0.409854
MYLPF	0.812758	0.291342	0.409633
CCNJL	0.53943	0.0113607	0.409306
TAC1	0.878151	0.431281	-0.409282
ZBED2	0.794533	0.258539	-0.409177
SCYL3	0.545191	0.0121336	-0.409067
ZBTB5	0.586425	0.0249624	-0.40902
TMEM255A	0.865566	0.40371	0.408987
MXRA5	0.795797	0.269261	-0.408823
UFM1	0.506024	0.00276257	-0.408633
TP53AIP1	0.771013	0.219197	0.408435
BASP1	0.506024	0.00249516	0.408294
GUCA1A	0.781561	0.232936	-0.408116
PLXDC1	0.655067	0.0556231	-0.408046
GSPT2	0.553316	0.0178235	-0.407855
DNAJA2	0.706119	0.10593	0.407825
UBE2J1	0.538499	0.00711339	0.407684
S100A9	0.525841	0.00333154	0.407647
FKBPL	0.647764	0.050489	-0.407402
DLL3	0.816155	0.295884	-0.407401
QPRT	0.79539	0.26628	0.40733
CLIP2	0.854553	0.362798	0.407209
HLA-DQA1	0.903683	0.532441	-0.407147
COLEC12	0.741128	0.164471	-0.407119
VEGFB	0.721629	0.141659	0.407066
ZNF274	0.53943	0.00758751	-0.406979
BMPR2	0.887711	0.454301	0.406912
GRM1	0.757911	0.194551	0.40633
GATA1	0.727217	0.148454	-0.406296
CCSER2	0.631481	0.0430227	-0.406199
KCND3	0.789526	0.249567	0.406132
SERHL2	0.819929	0.302397	0.405984
CEL	0.685299	0.0878866	-0.405801
GULP1	0.727217	0.148947	0.405786
USP53	0.864715	0.398693	0.405542
SIX1	0.812866	0.292186	0.405443
BTN1A1	0.777753	0.225899	-0.405355
AVPR1A	0.757911	0.194455	0.405301
RAD51C	0.615834	0.0339459	0.405282
GPSM2	0.791533	0.252083	-0.40519
ADAMTS20	0.715744	0.125464	-0.405116
GJA3	0.766822	0.210784	-0.404736
MCM5	0.784239	0.238563	-0.40467
NCKAP1	0.71093	0.120519	0.404509
BRINP3	0.710973	0.121226	0.404385
LPIN1	0.658785	0.0580427	-0.404319
TSGA10	0.866449	0.410383	0.404153
DLX4	0.717694	0.135504	-0.404145
MBNL3	0.691197	0.0946695	0.404105
TSPAN9	0.63076	0.041704	0.404097
LMO1	0.755036	0.180585	-0.403892
HOXC6	0.782617	0.236263	-0.403614
VGLL3	0.860573	0.382573	0.403304
WARS2	0.791683	0.253283	-0.403286
OLFML1	0.76548	0.209435	-0.403242
SYCP2	0.846494	0.340234	-0.403183
ANO1	0.865566	0.40543	0.403183
H2AC17	0.865566	0.405868	0.403114
KCNH6	0.685299	0.0881456	0.402971
EFNA1	0.781561	0.234478	0.402715
HPCA	0.741128	0.164287	-0.402686
DHRS2	0.777753	0.225938	0.402569
KIT	0.799345	0.272401	0.402488
DKKL1	0.562731	0.0190951	0.402163
ATOX1	0.767572	0.21442	0.402142
KIF18A	0.865566	0.40765	0.402124
KCNA3	0.794533	0.258613	-0.401867
LTC4S	0.677342	0.0815316	0.401838
TRO	0.763237	0.204416	0.40175
CHCHD7	0.731643	0.156138	-0.401566
TMEM140	0.532263	0.00609642	0.401528
HUS1	0.601188	0.0304316	-0.401505
DDX43	0.861773	0.387737	-0.401435
OGDH	0.815718	0.295384	-0.401146
USP39	0.856531	0.367136	0.400995
RET	0.79539	0.267649	-0.400941
FOXC2	0.720926	0.139187	-0.400885
VPS52	0.71093	0.120242	-0.400635
PRKCH	0.562731	0.0189668	-0.400605
MFHAS1	0.784807	0.23985	0.400553
TMEM8B	0.700621	0.103577	-0.400396
ECI1	0.763002	0.203454	-0.400385
MYBPC3	0.755231	0.184326	-0.400337
CSRP2	0.756176	0.19085	0.40028
ORC3	0.782617	0.236514	0.400169
SLC4A1	0.720926	0.13854	0.400101
WWC1	0.835501	0.320345	0.399759
CEP41	0.687668	0.0897604	-0.39965
PKIA	0.755231	0.186346	-0.399619
USP49	0.861773	0.386193	0.399593
DTX3	0.787182	0.246531	-0.399515
TSPAN12	0.849697	0.349314	0.399281
GNAT1	0.823279	0.307088	0.399256
PTGS2	0.756081	0.188226	0.399182
BCKDHB	0.677342	0.0816954	0.399169
MTUS2	0.785468	0.243982	0.399123
WDCP	0.781561	0.234384	-0.399092
KDM1A	0.781561	0.232626	0.398982
PPM1G	0.810479	0.288649	-0.398962
ROR2	0.814221	0.294043	0.398855
PACSIN3	0.715505	0.124929	0.398818
TBX2	0.784807	0.242161	0.398565
CASD1	0.603137	0.0310913	0.398513
SLC28A2	0.757217	0.192602	0.398502
MANEA	0.880237	0.436068	0.398288
FGFBP1	0.653775	0.0546949	-0.398198
GCNT3	0.759614	0.196951	0.398084
FASTK	0.779429	0.22779	0.397889
HAVCR1	0.763138	0.203746	0.397845
DNAJB4	0.736719	0.159805	-0.397713
KLK8	0.667734	0.0708028	0.39765
THBS3	0.71093	0.118982	0.397473
GFRA1	0.8567	0.368089	0.39728
CCR9	0.653775	0.0540972	-0.397246
CADPS2	0.73286	0.157406	-0.397116
KCNJ15	0.538499	0.0069161	0.397107
IVD	0.59222	0.0272538	-0.397099
CYP4A11	0.637568	0.045226	0.396817
SEC14L2	0.762212	0.202797	-0.396358
SLURP1	0.7511	0.175172	-0.396328
SUOX	0.847184	0.3422	-0.396271
GRAMD2B	0.761996	0.202549	0.396059
KCTD17	0.755231	0.182921	0.395894
CDK8	0.807439	0.281104	0.395873
PDSS1	0.552659	0.0161641	-0.395828
C1D	0.755036	0.179528	-0.395612
DUSP2	0.689691	0.0928665	0.395525
LGI2	0.658785	0.0604645	0.395153
RBMS2	0.84118	0.329559	0.395095
NDNF	0.791533	0.252569	-0.39487
TWIST1	0.794533	0.263874	-0.394774
DUSP14	0.82276	0.305746	-0.394575
CHRNA9	0.808115	0.285023	0.394478
SRPK3	0.755231	0.186786	-0.394429
DVL1	0.71612	0.13108	-0.394221
E2F8	0.859849	0.372882	-0.394155
CASQ1	0.782294	0.234973	-0.394153
BTNL2	0.780921	0.230174	-0.394114
PRAF2	0.688535	0.0909672	0.394109
CPA1	0.826093	0.308759	-0.394032
VGLL4	0.695497	0.0973802	-0.393873
CATSPERG	0.82276	0.305995	-0.393851
MAGEC1	0.780921	0.2312	-0.393838
DTX4	0.755036	0.182325	-0.393271
APOA2	0.865566	0.406381	-0.39326
GKN1	0.847184	0.342708	0.39322
PAOX	0.789839	0.250129	-0.393128
AOPEP	0.824384	0.307764	-0.393118
ANGPT4	0.813592	0.293116	-0.393062
TPCN1	0.641266	0.0468315	-0.393015
CCDC121	0.83993	0.32833	0.392934
SLC17A1	0.71093	0.114317	-0.39291
PITPNM3	0.671157	0.0760556	0.392826
FBRS	0.717694	0.134996	0.392819
BBX	0.552659	0.0151719	-0.392805
HSPB11	0.60622	0.0316232	-0.392721
PLBD1	0.425723	0.00147982	0.392704
MAP3K13	0.72763	0.154268	0.392376
FABP3	0.715744	0.127822	0.392305
RBP3	0.843228	0.332753	0.392137
OTOF	0.755036	0.180826	0.391953
EMCN	0.845205	0.336902	0.391923
GZMK	0.71612	0.133489	-0.391795
UCP1	0.79539	0.267531	0.391573
RPP40	0.690367	0.0943825	-0.39128
TRAPPC2L	0.71093	0.111429	-0.391263
C1QBP	0.596168	0.0290211	-0.391205
SLC16A6	0.860147	0.379372	-0.39117
FCER2	0.794533	0.26023	-0.391119
PRL	0.833082	0.318426	-0.39101
GNPAT	0.761183	0.200188	-0.390978
ARHGEF4	0.828345	0.311029	0.39095
EYA1	0.839661	0.327383	-0.390929
ATP12A	0.759614	0.196101	0.390668
TPM2	0.729468	0.155146	-0.390617
PDCD2	0.671685	0.076282	-0.390545
TXNRD2	0.686992	0.0886905	0.390518
STAMBPL1	0.863111	0.392703	0.390369
CETP	0.669787	0.0717308	0.390032
PALM	0.78373	0.237732	-0.389792
GAS1	0.781449	0.232434	0.389783
ST8SIA5	0.857687	0.369583	-0.389751
PPP2R3A	0.756176	0.191287	-0.38973
RNF32	0.876087	0.426423	0.38972
SYNPO	0.854113	0.362169	0.389483
ZC2HC1C	0.802867	0.275408	0.389395
AP4E1	0.808115	0.284602	0.389369
SSPN	0.835501	0.320342	0.389253
KDM5D	0.859853	0.377702	-0.389251
SLC30A10	0.866282	0.408743	0.389186
RRP12	0.689691	0.0931646	0.389172
CYTH3	0.661578	0.0665895	-0.389045
BDKRB1	0.779358	0.227402	-0.389031
GOLGA3	0.854553	0.363535	-0.388895
DISC1	0.805028	0.277836	-0.388831
BBS7	0.873336	0.42012	-0.388718
DCXR	0.696572	0.0980336	0.388628
NDUFAF5	0.847184	0.343086	-0.388428
ABHD3	0.696572	0.0978718	0.388222
C1QTNF1	0.784807	0.242826	-0.388088
EDNRB	0.828047	0.310379	-0.388061
FCRL2	0.794533	0.262106	-0.387976
DCX	0.727217	0.150337	-0.387972
CORO7	0.792298	0.253824	-0.387644
FJX1	0.793572	0.255887	0.387605
GMPPA	0.828345	0.311535	-0.387582
HEATR3	0.78373	0.238096	-0.387518
FAH	0.63076	0.0426579	-0.38705
ZNF426	0.797062	0.270313	-0.38688
RBM34	0.839345	0.326904	-0.386874
DENND2A	0.767473	0.212922	0.386799
FPR1	0.525841	0.00355237	0.386578
NCF4	0.53943	0.0110454	0.386451
TNFRSF12A	0.818405	0.300808	0.386386
KIF11	0.83993	0.328346	-0.386096
RNASE1	0.669357	0.0715767	0.386083
CYP4F12	0.778451	0.226527	-0.385842
SLC25A15	0.692446	0.0959413	-0.385809
CCDC40	0.71093	0.119032	-0.385788
PTPRU	0.641266	0.0481493	0.385771
PLGRKT	0.79539	0.266688	-0.385704
CDA	0.60622	0.0317374	0.38563
CGRRF1	0.771013	0.219626	0.385379
TRAPPC12	0.755036	0.181048	0.38524
H4C7	0.755231	0.18419	0.385054
TMC5	0.884412	0.447355	0.384836
WDTC1	0.425723	0.0012975	0.384742
BRD9	0.771013	0.218639	-0.384741
FOXG1	0.751215	0.175296	0.384681
NAA10	0.658904	0.0612015	0.384601
MUC5AC	0.71093	0.120779	-0.384586
CRLF1	0.817553	0.298159	0.384559
POLE	0.7655	0.209821	0.384508
LPA	0.865566	0.40398	-0.384409
FAM110B	0.753933	0.176954	-0.384232
TAOK1	0.80964	0.287016	-0.383942
TBRG4	0.7817	0.234667	-0.383893
BRCC3	0.853666	0.359315	-0.383709
TRMT44	0.8567	0.368212	0.383637
DCAF16	0.573459	0.0231264	-0.383512
GALNT11	0.675381	0.0808626	-0.383142
NRBP1	0.755231	0.184169	-0.382955
[truncated: 9,953 more rows]
