# Supplementary material for: Ferroptosis‐Based Peripheral Immune Dysregulation and Diagnostic Signatures in Parkinson's Disease: An RNA Transcriptomic and Single‐Cell Immune Sequencing Analysis
Source: FASEB J. 2026 Aug 2;40(15):e72144. doi: 10.1096/fj.202503867R (PMC13430149; doi:10.1096/fj.202503867R)
Supplement: Supplementary file 5 — Dataset 4. [file FSB2-40-e72144-s006.xlsx]

## Sheet: C2-C1
_MEMBER_MyList	_LogP_MyList	GO	_PATTERN_	_RANK_	GiniIndex	Category	CategoryID	Description	PARENT_GO	LogP	Enrichment	Z-score	#TotalGeneInLibrary	#GeneInGO	#GeneInHitList	#GeneInGOAndHitList	%InGO	STDV %InGO	GeneID	Hits	Log(q-value)	EvidenceCutoff	GROUP_ID	FirstInGroupByEnrichment	FirstInGroupByLogP	BestLogPInGroup	BestEnrichmentInGroup	URL
1	-8.14072	GO:0044297	M1	1	0	GO Cellular Components	20	cell body		-8.14072	3.49548	7.30987	30169	565	443	29	6.54628	1.17515	70|181|338|482|490|775|790|846|1181|1400|1740|3766|3780|4133|4692|5024|5563|5590|6478|6750|8087|8620|9312|22953|26470|55273|55811|57795|114327	ACTC1|AGRP|APOB|ATP1B2|ATP2B1|CACNA1C|CAD|CASR|CLCN2|CRMP1|DLG2|KCNJ10|KCNN1|MAP2|NDN|P2RX3|PRKAA2|PRKCZ|SIAH2|SST|FXR1|NPFF|KCNB2|P2RX2|SEZ6L2|TMEM100|ADCY10|BRINP2|EFHC1	-3.78619	0	1	1	1	-8.14072	3.56266
1	-7.52146	GO:0043025	M1	1	0	GO Cellular Components	20	neuronal cell body		-7.52146	3.56266	7.03238	30169	497	443	26	5.86907	1.11673	181|338|490|775|790|846|1181|1400|1740|3780|4133|4692|5024|5563|5590|6478|6750|8087|8620|9312|22953|26470|55273|55811|57795|114327	AGRP|APOB|ATP2B1|CACNA1C|CAD|CASR|CLCN2|CRMP1|DLG2|KCNN1|MAP2|NDN|P2RX3|PRKAA2|PRKCZ|SIAH2|SST|FXR1|NPFF|KCNB2|P2RX2|SEZ6L2|TMEM100|ADCY10|BRINP2|EFHC1	-3.46796	0	1	0	0	-8.14072	3.56266
1	-2.68719	GO:0043204	M1	1	0	GO Cellular Components	20	perikaryon		-2.68719	3.53774	3.8543	30169	154	443	8	1.80587	0.63268	775|1181|1400|1740|4692|8620|9312|55273	CACNA1C|CLCN2|CRMP1|DLG2|NDN|NPFF|KCNB2|TMEM100	-0.735453	0	1	0	0	-8.14072	3.56266
1	-6.92245	GO:0010035	M1	1	0	GO Biological Processes	19	response to inorganic substance	19_GO:0050896 response to stimulus	-6.92245	3.32203	6.6028	30169	533	443	26	5.86907	1.11673	338|466|801|846|1740|1788|2243|2353|3766|3777|3795|4499|5076|5290|5563|5743|7031|7779|8644|9076|9350|10935|23514|27094|51157|55811	APOB|ATF1|CALM1|CASR|DLG2|DNMT3A|FGA|FOS|KCNJ10|KCNK3|KHK|MT1M|PAX2|PIK3CA|PRKAA2|PTGS2|TFF1|SLC30A1|AKR1C3|CLDN1|CER1|PRDX3|SPIDR|KCNMB3|ZNF580|ADCY10	-3.04504	0	2	1	1	-6.92245	7.36233
1	-5.71189	GO:0010038	M1	1	0	GO Biological Processes	19	response to metal ion	19_GO:0050896 response to stimulus	-5.71189	3.59425	6.045	30169	360	443	19	4.28894	0.962618	466|801|846|1740|1788|2243|2353|3766|3777|3795|4499|5563|5743|7031|7779|8644|9076|9350|27094	ATF1|CALM1|CASR|DLG2|DNMT3A|FGA|FOS|KCNJ10|KCNK3|KHK|MT1M|PRKAA2|PTGS2|TFF1|SLC30A1|AKR1C3|CLDN1|CER1|KCNMB3	-2.3847	0	2	0	0	-6.92245	7.36233
1	-3.81288	GO:0071241	M1	1	0	GO Biological Processes	19	cellular response to inorganic substance	19_GO:0050896 response to stimulus	-3.81288	3.58429	4.78171	30169	228	443	12	2.7088	0.771301	1740|2353|3766|3777|4499|5563|5743|8644|9076|9350|23514|55811	DLG2|FOS|KCNJ10|KCNK3|MT1M|PRKAA2|PTGS2|AKR1C3|CLDN1|CER1|SPIDR|ADCY10	-1.39285	0	2	0	0	-6.92245	7.36233
1	-3.1488	GO:0071248	M1	1	0	GO Biological Processes	19	cellular response to metal ion	19_GO:0050896 response to stimulus	-3.1488	3.45693	4.22353	30169	197	443	10	2.25734	0.70573	1740|2353|3766|3777|4499|5563|5743|8644|9076|9350	DLG2|FOS|KCNJ10|KCNK3|MT1M|PRKAA2|PTGS2|AKR1C3|CLDN1|CER1	-1.01062	0	2	0	0	-6.92245	7.36233
1	-2.72629	GO:0046686	M1	1	0	GO Biological Processes	19	response to cadmium ion	19_GO:0050896 response to stimulus	-2.72629	5.67513	4.42515	30169	60	443	5	1.12867	0.501899	2353|4499|7779|8644|9350	FOS|MT1M|SLC30A1|AKR1C3|CER1	-0.75378	0	2	0	0	-6.92245	7.36233
1	-2.68515	GO:0071276	M1	1	0	GO Biological Processes	19	cellular response to cadmium ion	19_GO:0050896 response to stimulus	-2.68515	7.36233	4.72727	30169	37	443	4	0.902935	0.449424	2353|4499|8644|9350	FOS|MT1M|AKR1C3|CER1	-0.735453	0	2	0	0	-6.92245	7.36233
1	-6.63214	GO:0097305	M1	1	0	GO Biological Processes	19	response to alcohol	19_GO:0050896 response to stimulus	-6.63214	4.59415	6.99431	30169	252	443	17	3.83747	0.912691	490|1788|2059|2353|2770|3283|3284|3558|5563|5999|6340|6354|8644|9076|10097|23514|54762	ATP2B1|DNMT3A|EPS8|FOS|GNAI1|HSD3B1|HSD3B2|IL2|PRKAA2|RGS4|SCNN1G|CCL7|AKR1C3|CLDN1|ACTR2|SPIDR|GRAMD1C	-2.87967	0	3	1	1	-6.63214	6.87895
1	-5.68868	GO:0097306	M1	1	0	GO Biological Processes	19	cellular response to alcohol	19_GO:0050896 response to stimulus	-5.68868	6.87895	7.15249	30169	99	443	10	2.25734	0.70573	490|1788|2353|2770|5563|6340|6354|8644|23514|54762	ATP2B1|DNMT3A|FOS|GNAI1|PRKAA2|SCNN1G|CCL7|AKR1C3|SPIDR|GRAMD1C	-2.3847	0	3	0	0	-6.63214	6.87895
1	-3.20371	GO:0045471	M1	1	0	GO Biological Processes	19	response to ethanol	19_GO:0050896 response to stimulus	-3.20371	4.25635	4.50698	30169	128	443	8	1.80587	0.63268	1788|2059|2353|3558|5999|6354|9076|10097	DNMT3A|EPS8|FOS|IL2|RGS4|CCL7|CLDN1|ACTR2	-1.04419	0	3	0	0	-6.63214	6.87895
1	-2.63933	GO:0071396	M1	1	0	GO Biological Processes	19	cellular response to lipid	19_GO:0050896 response to stimulus	-2.63933	2.19266	3.37517	30169	528	443	17	3.83747	0.912691	338|490|846|1948|2353|2770|3593|5076|5563|6340|6754|8644|9076|54762|57795|79577|81930	APOB|ATP2B1|CASR|EFNB2|FOS|GNAI1|IL12B|PAX2|PRKAA2|SCNN1G|SSTR4|AKR1C3|CLDN1|GRAMD1C|BRINP2|CDC73|KIF18A	-0.709685	0	3	0	0	-6.63214	6.87895
1	-2.35762	GO:1901655	M1	1	0	GO Biological Processes	19	cellular response to ketone	19_GO:0050896 response to stimulus	-2.35762	3.92894	3.65261	30169	104	443	6	1.3544	0.549175	490|2353|2770|5563|6340|8644	ATP2B1|FOS|GNAI1|PRKAA2|SCNN1G|AKR1C3	-0.581731	0	3	0	0	-6.63214	6.87895
1	-2.03042	GO:0071407	M1	1	0	GO Biological Processes	19	cellular response to organic cyclic compound	19_GO:0050896 response to stimulus	-2.03042	1.99516	2.77251	30169	512	443	15	3.386	0.859334	490|846|1788|1812|2770|5024|5743|6340|6754|8644|10097|23514|54762|80339|81930	ATP2B1|CASR|DNMT3A|DRD1|GNAI1|P2RX3|PTGS2|SCNN1G|SSTR4|AKR1C3|ACTR2|SPIDR|GRAMD1C|PNPLA3|KIF18A	-0.397695	0	3	0	0	-6.63214	6.87895
1	-6.27471	GO:0042391	M1	1	0	GO Biological Processes	19	regulation of membrane potential	19_GO:0065007 biological regulation	-6.27471	3.47618	6.3208	30169	431	443	22	4.96614	1.03216	482|775|801|859|869|1258|1812|2537|2556|3766|3777|5024|5590|5999|8620|8898|10052|10935|22953|27094|56659|64208	ATP1B2|CACNA1C|CALM1|CAV3|CBLN1|CNGB1|DRD1|IFI6|GABRA3|KCNJ10|KCNK3|P2RX3|PRKCZ|RGS4|NPFF|MTMR2|GJC1|PRDX3|P2RX2|KCNMB3|KCNK13|POPDC3	-2.61915	0	4	1	1	-6.27471	3.94411
1	-5.56795	GO:0044057	M1	1	0	GO Biological Processes	19	regulation of system process	19_GO:0032501 multicellular organismal process	-5.56795	2.88566	5.64683	30169	590	443	25	5.64334	1.09636	482|490|554|775|801|846|859|869|2243|3558|5024|5590|5743|5999|6271|7136|8898|9312|10052|10699|26952|55273|56729|58494|59272	ATP1B2|ATP2B1|AVPR2|CACNA1C|CALM1|CASR|CAV3|CBLN1|FGA|IL2|P2RX3|PRKCZ|PTGS2|RGS4|S100A1|TNNI2|MTMR2|KCNB2|GJC1|CORIN|SMR3A|TMEM100|RETN|JAM2|ACE2	-2.32736	0	4	0	0	-6.27471	3.94411
1	-5.11086	GO:1903522	M1	1	0	GO Biological Processes	19	regulation of blood circulation	19_GO:0032501 multicellular organismal process	-5.11086	3.94411	5.80901	30169	259	443	15	3.386	0.859334	482|490|554|775|801|846|859|2243|3558|5743|5999|6271|10052|10699|59272	ATP1B2|ATP2B1|AVPR2|CACNA1C|CALM1|CASR|CAV3|FGA|IL2|PTGS2|RGS4|S100A1|GJC1|CORIN|ACE2	-2.13654	0	4	0	0	-6.27471	3.94411
1	-3.52449	GO:0008016	M1	1	0	GO Biological Processes	19	regulation of heart contraction	19_GO:0032501 multicellular organismal process	-3.52449	3.56723	4.5574	30169	210	443	11	2.48307	0.73932	482|490|775|801|859|3558|5999|6271|10052|10699|59272	ATP1B2|ATP2B1|CACNA1C|CALM1|CAV3|IL2|RGS4|S100A1|GJC1|CORIN|ACE2	-1.24508	0	4	0	0	-6.27471	3.94411
1	-3.34501	GO:0043269	M1	1	0	GO Biological Processes	19	regulation of ion transport	19_GO:0051179 localization	-3.34501	2.18153	3.91167	30169	718	443	23	5.19187	1.0541	482|490|775|801|846|859|1181|1812|3766|3777|3785|5024|5743|5999|6406|6754|7779|9312|22953|55799|56659|59272|79570	ATP1B2|ATP2B1|CACNA1C|CALM1|CASR|CAV3|CLCN2|DRD1|KCNJ10|KCNK3|KCNQ2|P2RX3|PTGS2|RGS4|SEMG1|SSTR4|SLC30A1|KCNB2|P2RX2|CACNA2D3|KCNK13|ACE2|NKAIN1	-1.14277	0	4	0	0	-6.27471	3.94411
1	-3.17806	GO:0051924	M1	1	0	GO Biological Processes	19	regulation of calcium ion transport	19_GO:0051179 localization	-3.17806	3.04932	4.11379	30169	268	443	12	2.7088	0.771301	490|775|801|846|859|1812|5024|5743|5999|6406|7779|22953	ATP2B1|CACNA1C|CALM1|CASR|CAV3|DRD1|P2RX3|PTGS2|RGS4|SEMG1|SLC30A1|P2RX2	-1.02728	0	4	0	0	-6.27471	3.94411
1	-2.78685	GO:0010959	M1	1	0	GO Biological Processes	19	regulation of metal ion transport	19_GO:0051179 localization	-2.78685	2.41495	3.5777	30169	423	443	15	3.386	0.859334	482|490|775|801|846|859|1812|3777|5024|5743|5999|6406|7779|22953|79570	ATP1B2|ATP2B1|CACNA1C|CALM1|CASR|CAV3|DRD1|KCNK3|P2RX3|PTGS2|RGS4|SEMG1|SLC30A1|P2RX2|NKAIN1	-0.788341	0	4	0	0	-6.27471	3.94411
1	-2.70789	GO:0034765	M1	1	0	GO Biological Processes	19	regulation of ion transmembrane transport	19_GO:0051179 localization	-2.70789	2.2264	3.44378	30169	520	443	17	3.83747	0.912691	482|775|801|859|1181|1812|3766|3777|3785|5024|5999|7779|9312|22953|55799|56659|59272	ATP1B2|CACNA1C|CALM1|CAV3|CLCN2|DRD1|KCNJ10|KCNK3|KCNQ2|P2RX3|RGS4|SLC30A1|KCNB2|P2RX2|CACNA2D3|KCNK13|ACE2	-0.746056	0	4	0	0	-6.27471	3.94411
1	-2.3628	GO:0006937	M1	1	0	GO Biological Processes	19	regulation of muscle contraction	19_GO:0032501 multicellular organismal process	-2.3628	3.13111	3.44162	30169	174	443	8	1.80587	0.63268	490|775|801|859|5743|7136|9312|59272	ATP2B1|CACNA1C|CALM1|CAV3|PTGS2|TNNI2|KCNB2|ACE2	-0.581731	0	4	0	0	-6.27471	3.94411
1	-2.30604	GO:0034762	M1	1	0	GO Biological Processes	19	regulation of transmembrane transport	19_GO:0051179 localization	-2.30604	1.98354	3.01583	30169	618	443	18	4.06321	0.938048	482|775|801|859|1181|1812|3766|3777|3785|5024|5999|7779|9312|22953|55799|56659|59272|114882	ATP1B2|CACNA1C|CALM1|CAV3|CLCN2|DRD1|KCNJ10|KCNK3|KCNQ2|P2RX3|RGS4|SLC30A1|KCNB2|P2RX2|CACNA2D3|KCNK13|ACE2|OSBPL8	-0.550047	0	4	0	0	-6.27471	3.94411
1	-6.0513	GO:0015631	M1	1	0	GO Molecular Functions	21	tubulin binding		-6.0513	3.63208	6.2612	30169	375	443	20	4.51467	0.98646	859|1068|2009|4133|4692|9141|11178|23095|23499|51314|55521|79187|79805|79884|80173|81930|114327|219899|220134|347240	CAV3|CETN1|EML1|MAP2|NDN|PDCD5|LZTS1|KIF1B|MACF1|NME8|TRIM36|FSD1|VASH2|MAP9|IFT74|KIF18A|EFHC1|TBCEL|SKA1|KIF24	-2.48582	0	5	1	1	-6.0513	14.5932
1	-5.21352	GO:0005819	M1	1	0	GO Cellular Components	20	spindle		-5.21352	3.19726	5.57571	30169	426	443	20	4.51467	0.98646	801|1068|1400|2009|3161|3619|5607|7029|7272|9094|22920|25978|51490|65263|79677|79884|81930|114327|152185|220134	CALM1|CETN1|CRMP1|EML1|HMMR|INCENP|MAP2K5|TFDP2|TTK|UNC119|KIFAP3|CHMP2B|SPOUT1|PYCR3|SMC6|MAP9|KIF18A|EFHC1|SPICE1|SKA1	-2.17714	0	5	0	0	-6.0513	14.5932
1	-3.76223	GO:0051233	M1	1	0	GO Cellular Components	20	spindle midzone		-3.76223	9.45855	6.19916	30169	36	443	5	1.12867	0.501899	2009|3619|9094|79884|81930	EML1|INCENP|UNC119|MAP9|KIF18A	-1.36195	0	5	0	0	-6.0513	14.5932
1	-3.68373	GO:0008017	M1	1	0	GO Molecular Functions	21	microtubule binding		-3.68373	3.26687	4.57611	30169	271	443	13	2.93454	0.801863	1068|2009|4133|11178|23095|23499|51314|79187|79805|79884|81930|220134|347240	CETN1|EML1|MAP2|LZTS1|KIF1B|MACF1|NME8|FSD1|VASH2|MAP9|KIF18A|SKA1|KIF24	-1.33718	0	5	0	0	-6.0513	14.5932
1	-2.99363	GO:1990023	M1	1	0	GO Cellular Components	20	mitotic spindle midzone		-2.99363	14.5932	6.2103	30169	14	443	3	0.677201	0.389656	2009|79884|81930	EML1|MAP9|KIF18A	-0.918905	0	5	0	0	-6.0513	14.5932
1	-2.79267	GO:0072686	M1	1	0	GO Cellular Components	20	mitotic spindle		-2.79267	3.34926	3.89138	30169	183	443	9	2.0316	0.670287	2009|7029|51490|65263|79677|79884|81930|114327|220134	EML1|TFDP2|SPOUT1|PYCR3|SMC6|MAP9|KIF18A|EFHC1|SKA1	-0.792246	0	5	0	0	-6.0513	14.5932
1	-2.74536	GO:0005876	M1	1	0	GO Cellular Components	20	spindle microtubule		-2.74536	4.69666	4.21524	30169	87	443	6	1.3544	0.549175	801|22920|25978|79884|81930|220134	CALM1|KIFAP3|CHMP2B|MAP9|KIF18A|SKA1	-0.763743	0	5	0	0	-6.0513	14.5932
1	-2.01724	GO:0005874	M1	1	0	GO Cellular Components	20	microtubule		-2.01724	2.04597	2.77792	30169	466	443	14	3.16027	0.831165	801|2009|3619|4133|22920|23095|23499|25978|79187|79884|81930|114327|220134|347240	CALM1|EML1|INCENP|MAP2|KIFAP3|KIF1B|MACF1|CHMP2B|FSD1|MAP9|KIF18A|EFHC1|SKA1|KIF24	-0.39177	0	5	0	0	-6.0513	14.5932
1	-5.99525	GO:0009743	M1	1	0	GO Biological Processes	19	response to carbohydrate	19_GO:0050896 response to stimulus	-5.99525	4.99174	6.75592	30169	191	443	14	3.16027	0.831165	338|846|1292|2692|3795|4821|5024|5076|5290|5563|5743|22953|56652|80339	APOB|CASR|COL6A2|GHRHR|KHK|NKX2-2|P2RX3|PAX2|PIK3CA|PRKAA2|PTGS2|P2RX2|TWNK|PNPLA3	-2.48582	0	6	1	1	-5.99525	5.3413
1	-3.95927	GO:0009746	M1	1	0	GO Biological Processes	19	response to hexose	19_GO:0050896 response to stimulus	-3.95927	4.36549	5.14473	30169	156	443	10	2.25734	0.70573	846|1292|2692|3795|4821|5076|5290|5563|5743|56652	CASR|COL6A2|GHRHR|KHK|NKX2-2|PAX2|PIK3CA|PRKAA2|PTGS2|TWNK	-1.47032	0	6	0	0	-5.99525	5.3413
1	-3.78068	GO:0034284	M1	1	0	GO Biological Processes	19	response to monosaccharide	19_GO:0050896 response to stimulus	-3.78068	4.15254	4.94188	30169	164	443	10	2.25734	0.70573	846|1292|2692|3795|4821|5076|5290|5563|5743|56652	CASR|COL6A2|GHRHR|KHK|NKX2-2|PAX2|PIK3CA|PRKAA2|PTGS2|TWNK	-1.36671	0	6	0	0	-5.99525	5.3413
1	-3.38518	GO:0009749	M1	1	0	GO Biological Processes	19	response to glucose	19_GO:0050896 response to stimulus	-3.38518	4.05903	4.60033	30169	151	443	9	2.0316	0.670287	846|1292|2692|3795|4821|5076|5290|5563|56652	CASR|COL6A2|GHRHR|KHK|NKX2-2|PAX2|PIK3CA|PRKAA2|TWNK	-1.16419	0	6	0	0	-5.99525	5.3413
1	-2.72	GO:0071333	M1	1	0	GO Biological Processes	19	cellular response to glucose stimulus	19_GO:0050896 response to stimulus	-2.72	4.64329	4.17826	30169	88	443	6	1.3544	0.549175	846|2692|5076|5290|5563|56652	CASR|GHRHR|PAX2|PIK3CA|PRKAA2|TWNK	-0.751668	0	6	0	0	-5.99525	5.3413
1	-2.67035	GO:0071331	M1	1	0	GO Biological Processes	19	cellular response to hexose stimulus	19_GO:0050896 response to stimulus	-2.67035	4.54011	4.10594	30169	90	443	6	1.3544	0.549175	846|2692|5076|5290|5563|56652	CASR|GHRHR|PAX2|PIK3CA|PRKAA2|TWNK	-0.728418	0	6	0	0	-5.99525	5.3413
1	-2.62205	GO:0071326	M1	1	0	GO Biological Processes	19	cellular response to monosaccharide stimulus	19_GO:0050896 response to stimulus	-2.62205	4.44141	4.03571	30169	92	443	6	1.3544	0.549175	846|2692|5076|5290|5563|56652	CASR|GHRHR|PAX2|PIK3CA|PRKAA2|TWNK	-0.698882	0	6	0	0	-5.99525	5.3413
1	-2.35762	GO:0071322	M1	1	0	GO Biological Processes	19	cellular response to carbohydrate stimulus	19_GO:0050896 response to stimulus	-2.35762	3.92894	3.65261	30169	104	443	6	1.3544	0.549175	846|2692|5076|5290|5563|56652	CASR|GHRHR|PAX2|PIK3CA|PRKAA2|TWNK	-0.581731	0	6	0	0	-5.99525	5.3413
1	-2.20211	GO:0001678	M1	1	0	GO Biological Processes	19	cellular glucose homeostasis	19_GO:0065007 biological regulation	-2.20211	3.6483	3.42776	30169	112	443	6	1.3544	0.549175	846|2692|5076|5290|5563|56652	CASR|GHRHR|PAX2|PIK3CA|PRKAA2|TWNK	-0.487064	0	6	0	0	-5.99525	5.3413
1	-2.17704	GO:0043491	M1	1	0	GO Biological Processes	19	protein kinase B signaling	19_GO:0023052 signaling	-2.17704	5.3413	3.7879	30169	51	443	4	0.902935	0.449424	5076|5290|6788|55273	PAX2|PIK3CA|STK3|TMEM100	-0.475725	0	6	0	0	-5.99525	5.3413
1	-5.90731	GO:0007420	M1	1	0	GO Biological Processes	19	brain development	19_GO:0032502 developmental process	-5.90731	2.68116	5.73811	30169	762	443	30	6.77201	1.1938	482|490|554|801|869|1021|1600|1812|2009|2692|3283|3284|3777|4212|4821|5076|5108|5453|5999|6271|6496|6754|9355|10579|23114|23513|25836|27023|53615|114327	ATP1B2|ATP2B1|AVPR2|CALM1|CBLN1|CDK6|DAB1|DRD1|EML1|GHRHR|HSD3B1|HSD3B2|KCNK3|MEIS2|NKX2-2|PAX2|PCM1|POU3F1|RGS4|S100A1|SIX3|SSTR4|LHX2|TACC2|NFASC|SCRIB|NIPBL|FOXB1|MBD3|EFHC1	-2.45587	0	7	1	1	-5.90731	5.67513
1	-3.71645	GO:0030900	M1	1	0	GO Biological Processes	19	forebrain development	19_GO:0032502 developmental process	-3.71645	2.85242	4.448	30169	382	443	16	3.61174	0.886479	482|554|1021|1600|1812|2692|3283|3284|5108|5453|6496|6754|9355|10579|27023|114327	ATP1B2|AVPR2|CDK6|DAB1|DRD1|GHRHR|HSD3B1|HSD3B2|PCM1|POU3F1|SIX3|SSTR4|LHX2|TACC2|FOXB1|EFHC1	-1.34484	0	7	0	0	-5.90731	5.67513
1	-3.62384	GO:0042063	M1	1	0	GO Biological Processes	19	gliogenesis	19_GO:0032502 developmental process	-3.62384	3.41933	4.58402	30169	239	443	12	2.7088	0.771301	928|1021|1600|1812|3766|4692|4821|5076|5453|7223|10319|23513	CD9|CDK6|DAB1|DRD1|KCNJ10|NDN|NKX2-2|PAX2|POU3F1|TRPC4|LAMC3|SCRIB	-1.3107	0	7	0	0	-5.90731	5.67513
1	-3.36915	GO:0021537	M1	1	0	GO Biological Processes	19	telencephalon development	19_GO:0032502 developmental process	-3.36915	3.20478	4.31623	30169	255	443	12	2.7088	0.771301	482|554|1021|1600|1812|3283|3284|6496|9355|10579|27023|114327	ATP1B2|AVPR2|CDK6|DAB1|DRD1|HSD3B1|HSD3B2|SIX3|LHX2|TACC2|FOXB1|EFHC1	-1.15498	0	7	0	0	-5.90731	5.67513
1	-2.77642	GO:0010001	M1	1	0	GO Biological Processes	19	glial cell differentiation	19_GO:0032502 developmental process	-2.77642	3.33106	3.87183	30169	184	443	9	2.0316	0.670287	1021|1600|1812|3766|4821|5076|5453|7223|10319	CDK6|DAB1|DRD1|KCNJ10|NKX2-2|PAX2|POU3F1|TRPC4|LAMC3	-0.786931	0	7	0	0	-5.90731	5.67513
1	-2.72629	GO:0048708	M1	1	0	GO Biological Processes	19	astrocyte differentiation	19_GO:0032502 developmental process	-2.72629	5.67513	4.42515	30169	60	443	5	1.12867	0.501899	1021|1600|1812|4821|10319	CDK6|DAB1|DRD1|NKX2-2|LAMC3	-0.75378	0	7	0	0	-5.90731	5.67513
1	-2.3628	GO:0021543	M1	1	0	GO Biological Processes	19	pallium development	19_GO:0032502 developmental process	-2.3628	3.13111	3.44162	30169	174	443	8	1.80587	0.63268	1021|1600|1812|3283|3284|9355|10579|114327	CDK6|DAB1|DRD1|HSD3B1|HSD3B2|LHX2|TACC2|EFHC1	-0.581731	0	7	0	0	-5.90731	5.67513
1	-2.23961	GO:0021782	M1	1	0	GO Biological Processes	19	glial cell development	19_GO:0032502 developmental process	-2.23961	3.71463	3.48198	30169	110	443	6	1.3544	0.549175	1021|1812|3766|4821|5453|10319	CDK6|DRD1|KCNJ10|NKX2-2|POU3F1|LAMC3	-0.508537	0	7	0	0	-5.90731	5.67513
1	-2.22075	GO:0021761	M1	1	0	GO Biological Processes	19	limbic system development	19_GO:0032502 developmental process	-2.22075	3.68117	3.45471	30169	111	443	6	1.3544	0.549175	1021|1600|1812|3283|3284|27023	CDK6|DAB1|DRD1|HSD3B1|HSD3B2|FOXB1	-0.49153	0	7	0	0	-5.90731	5.67513
1	-2.1413	GO:0021766	M1	1	0	GO Biological Processes	19	hippocampus development	19_GO:0032502 developmental process	-2.1413	4.15254	3.48967	30169	82	443	5	1.12867	0.501899	1021|1600|1812|3283|3284	CDK6|DAB1|DRD1|HSD3B1|HSD3B2	-0.462543	0	7	0	0	-5.90731	5.67513
1	-5.68492	GO:0005911	M1	1	0	GO Cellular Components	20	cell-cell junction		-5.68492	3.10166	5.81433	30169	505	443	23	5.19187	1.0541	859|1010|1740|1948|3875|4284|4867|5290|5590|7223|8476|9076|9080|10052|11155|23114|23363|23513|23616|26872|50848|58494|200576	CAV3|CDH12|DLG2|EFNB2|KRT18|MIP|NPHP1|PIK3CA|PRKCZ|TRPC4|CDC42BPA|CLDN1|CLDN9|GJC1|LDB3|NFASC|OBSL1|SCRIB|SH3BP1|STEAP1|F11R|JAM2|PIKFYVE	-2.3847	0	8	1	1	-5.68492	3.10166
1	-5.2184	GO:0098609	M1	1	0	GO Biological Processes	19	cell-cell adhesion	19_GO:0009987 cellular process	-5.2184	2.906	5.45079	30169	539	443	23	5.19187	1.0541	482|869|1010|1088|1600|1740|2243|3549|3875|4867|5673|7087|9076|9080|23114|23363|23513|29851|50848|53841|58494|79872|83660	ATP1B2|CBLN1|CDH12|CEACAM8|DAB1|DLG2|FGA|IHH|KRT18|NPHP1|PSG5|ICAM5|CLDN1|CLDN9|NFASC|OBSL1|SCRIB|ICOS|F11R|CDHR5|JAM2|CBLL1|TLN2	-2.17714	0	8	0	0	-5.68492	3.10166
1	-2.28959	GO:0005912	M1	1	0	GO Cellular Components	20	adherens junction		-2.28959	3.04365	3.34773	30169	179	443	8	1.80587	0.63268	1010|1740|1948|3875|4867|11155|23513|23616	CDH12|DLG2|EFNB2|KRT18|NPHP1|LDB3|SCRIB|SH3BP1	-0.539281	0	8	0	0	-5.68492	3.10166
1	-5.66005	GO:0000278	M1	1	0	GO Biological Processes	19	mitotic cell cycle	19_GO:0009987 cellular process	-5.66005	2.84669	5.68119	30169	622	443	26	5.86907	1.11673	801|1021|1033|1068|1788|2009|2059|3619|4752|7272|8089|8451|9094|10534|10579|11178|25836|25978|51514|55521|64859|79884|81930|114327|152185|220134	CALM1|CDK6|CDKN3|CETN1|DNMT3A|EML1|EPS8|INCENP|NEK3|TTK|YEATS4|CUL4A|UNC119|ZNRD2|TACC2|LZTS1|NIPBL|CHMP2B|DTL|TRIM36|NABP1|MAP9|KIF18A|EFHC1|SPICE1|SKA1	-2.3847	0	9	1	1	-5.66005	5.10762
1	-3.89258	GO:1903047	M1	1	0	GO Biological Processes	19	mitotic cell cycle process	19_GO:0009987 cellular process	-3.89258	2.57473	4.46068	30169	529	443	20	4.51467	0.98646	801|1021|1033|2009|2059|3619|7272|8451|9094|10579|11178|25836|25978|51514|55521|64859|79884|81930|114327|152185	CALM1|CDK6|CDKN3|EML1|EPS8|INCENP|TTK|CUL4A|UNC119|TACC2|LZTS1|NIPBL|CHMP2B|DTL|TRIM36|NABP1|MAP9|KIF18A|EFHC1|SPICE1	-1.42454	0	9	0	0	-5.66005	5.10762
1	-3.76385	GO:0000226	M1	1	0	GO Biological Processes	19	microtubule cytoskeleton organization	19_GO:0009987 cellular process	-3.76385	2.51762	4.34827	30169	541	443	20	4.51467	0.98646	859|1068|1400|2009|3619|4133|5108|5590|7272|9659|10579|23363|55521|79187|79884|81930|114327|152185|219899|347240	CAV3|CETN1|CRMP1|EML1|INCENP|MAP2|PCM1|PRKCZ|TTK|PDE4DIP|TACC2|OBSL1|TRIM36|FSD1|MAP9|KIF18A|EFHC1|SPICE1|TBCEL|KIF24	-1.36195	0	9	0	0	-5.66005	5.10762
1	-3.70221	GO:0061640	M1	1	0	GO Biological Processes	19	cytoskeleton-dependent cytokinesis	19_GO:0009987 cellular process	-3.70221	5.04456	5.1403	30169	108	443	8	1.80587	0.63268	3619|9094|10097|25978|55521|79884|114327|151011	INCENP|UNC119|ACTR2|CHMP2B|TRIM36|MAP9|EFHC1|SEPTIN10	-1.34484	0	9	0	0	-5.66005	5.10762
1	-3.65691	GO:0051301	M1	1	0	GO Biological Processes	19	cell division	19_GO:0009987 cellular process	-3.65691	2.5421	4.28345	30169	509	443	19	4.28894	0.962618	1021|1068|2770|3619|4752|9094|10097|10534|10713|11339|25978|51490|55521|79187|79884|114327|151011|152185|220134	CDK6|CETN1|GNAI1|INCENP|NEK3|UNC119|ACTR2|ZNRD2|USP39|OIP5|CHMP2B|SPOUT1|TRIM36|FSD1|MAP9|EFHC1|SEPTIN10|SPICE1|SKA1	-1.32768	0	9	0	0	-5.66005	5.10762
1	-3.64734	GO:0000910	M1	1	0	GO Biological Processes	19	cytokinesis	19_GO:0009987 cellular process	-3.64734	4.95284	5.0702	30169	110	443	8	1.80587	0.63268	3619|9094|10097|25978|55521|79884|114327|151011	INCENP|UNC119|ACTR2|CHMP2B|TRIM36|MAP9|EFHC1|SEPTIN10	-1.3222	0	9	0	0	-5.66005	5.10762
1	-3.23704	GO:0007052	M1	1	0	GO Biological Processes	19	mitotic spindle organization	19_GO:0009987 cellular process	-3.23704	4.91455	4.71404	30169	97	443	7	1.58014	0.592498	2009|3619|7272|10579|79884|114327|152185	EML1|INCENP|TTK|TACC2|MAP9|EFHC1|SPICE1	-1.0672	0	9	0	0	-5.66005	5.10762
1	-2.93357	GO:0000281	M1	1	0	GO Biological Processes	19	mitotic cytokinesis	19_GO:0009987 cellular process	-2.93357	5.10762	4.49095	30169	80	443	6	1.3544	0.549175	3619|9094|25978|55521|79884|114327	INCENP|UNC119|CHMP2B|TRIM36|MAP9|EFHC1	-0.882232	0	9	0	0	-5.66005	5.10762
1	-2.61791	GO:0007051	M1	1	0	GO Biological Processes	19	spindle organization	19_GO:0009987 cellular process	-2.61791	3.44818	3.76651	30169	158	443	8	1.80587	0.63268	2009|3619|7272|10579|55521|79884|114327|152185	EML1|INCENP|TTK|TACC2|TRIM36|MAP9|EFHC1|SPICE1	-0.698544	0	9	0	0	-5.66005	5.10762
1	-2.51916	GO:1902850	M1	1	0	GO Biological Processes	19	microtubule cytoskeleton organization involved in mitosis	19_GO:0009987 cellular process	-2.51916	3.69543	3.74525	30169	129	443	7	1.58014	0.592498	2009|3619|7272|10579|79884|114327|152185	EML1|INCENP|TTK|TACC2|MAP9|EFHC1|SPICE1	-0.657142	0	9	0	0	-5.66005	5.10762
1	-5.48447	GO:0009612	M1	1	0	GO Biological Processes	19	response to mechanical stimulus	19_GO:0050896 response to stimulus	-5.48447	4.51859	6.26124	30169	211	443	14	3.16027	0.831165	859|2353|3549|4212|4214|5024|5290|5743|8200|8796|9994|50848|51311|56729	CAV3|FOS|IHH|MEIS2|MAP3K1|P2RX3|PIK3CA|PTGS2|GDF5|SCEL|CASP8AP2|F11R|TLR8|RETN	-2.27607	0	10	1	1	-5.48447	4.66449
1	-2.35418	GO:0071260	M1	1	0	GO Biological Processes	19	cellular response to mechanical stimulus	19_GO:0050896 response to stimulus	-2.35418	4.66449	3.82673	30169	73	443	5	1.12867	0.501899	4214|5743|9994|50848|51311	MAP3K1|PTGS2|CASP8AP2|F11R|TLR8	-0.581717	0	10	0	0	-5.48447	4.66449
1	-5.3525	GO:0030855	M1	1	0	GO Biological Processes	19	epithelial cell differentiation	19_GO:0032502 developmental process	-5.3525	2.80484	5.4837	30169	607	443	25	5.64334	1.09636	1021|1181|1775|2355|2828|3549|4440|4821|5076|5453|6496|8644|8796|9076|23513|23616|26084|26154|26298|27023|50848|55273|56033|79583|80173	CDK6|CLCN2|DNASE1L2|FOSL2|GPR4|IHH|MSI1|NKX2-2|PAX2|POU3F1|SIX3|AKR1C3|SCEL|CLDN1|SCRIB|SH3BP1|ARHGEF26|ABCA12|EHF|FOXB1|F11R|TMEM100|BARX1|TMEM231|IFT74	-2.17714	0	11	1	1	-5.3525	20.9543
1	-4.61824	GO:0002064	M1	1	0	GO Biological Processes	19	epithelial cell development	19_GO:0032502 developmental process	-4.61824	4.34691	5.61962	30169	188	443	12	2.7088	0.771301	1021|1775|2355|2828|3549|4821|6496|9076|26084|26154|50848|80173	CDK6|DNASE1L2|FOSL2|GPR4|IHH|NKX2-2|SIX3|CLDN1|ARHGEF26|ABCA12|F11R|IFT74	-1.82001	0	11	0	0	-5.3525	20.9543
1	-4.52982	GO:0003334	M1	1	0	GO Biological Processes	19	keratinocyte development	19_GO:0032502 developmental process	-4.52982	20.9543	8.78474	30169	13	443	4	0.902935	0.449424	1775|2355|26154|80173	DNASE1L2|FOSL2|ABCA12|IFT74	-1.79854	0	11	0	0	-5.3525	20.9543
1	-2.37504	GO:0030216	M1	1	0	GO Biological Processes	19	keratinocyte differentiation	19_GO:0032502 developmental process	-2.37504	3.47964	3.55111	30169	137	443	7	1.58014	0.592498	1775|2355|5453|8644|8796|26154|80173	DNASE1L2|FOSL2|POU3F1|AKR1C3|SCEL|ABCA12|IFT74	-0.583995	0	11	0	0	-5.3525	20.9543
1	-2.09897	GO:0009913	M1	1	0	GO Biological Processes	19	epidermal cell differentiation	19_GO:0032502 developmental process	-2.09897	2.82286	3.10136	30169	193	443	8	1.80587	0.63268	1775|2355|5453|8644|8796|23513|26154|80173	DNASE1L2|FOSL2|POU3F1|AKR1C3|SCEL|SCRIB|ABCA12|IFT74	-0.434592	0	11	0	0	-5.3525	20.9543
1	-5.25404	GO:0032886	M1	1	0	GO Biological Processes	19	regulation of microtubule-based process	19_GO:0050789 regulation of biological process	-5.25404	4.05367	5.94251	30169	252	443	15	3.386	0.859334	859|1672|2770|4133|5563|6406|9659|23499|25978|55521|79187|79884|81930|152185|220134	CAV3|DEFB1|GNAI1|MAP2|PRKAA2|SEMG1|PDE4DIP|MACF1|CHMP2B|TRIM36|FSD1|MAP9|KIF18A|SPICE1|SKA1	-2.17714	0	12	1	1	-5.25404	6.33503
1	-4.70587	GO:0070507	M1	1	0	GO Biological Processes	19	regulation of microtubule cytoskeleton organization	19_GO:0050789 regulation of biological process	-4.70587	4.83302	5.84052	30169	155	443	11	2.48307	0.73932	859|2770|4133|5563|9659|25978|55521|79187|79884|81930|220134	CAV3|GNAI1|MAP2|PRKAA2|PDE4DIP|CHMP2B|TRIM36|FSD1|MAP9|KIF18A|SKA1	-1.86325	0	12	0	0	-5.25404	6.33503
1	-2.54788	GO:0051493	M1	1	0	GO Biological Processes	19	regulation of cytoskeleton organization	19_GO:0050789 regulation of biological process	-2.54788	2.14792	3.28281	30169	539	443	17	3.83747	0.912691	859|2059|2770|4133|5290|5563|5999|9659|23616|25978|50848|51332|55521|79187|79884|81930|220134	CAV3|EPS8|GNAI1|MAP2|PIK3CA|PRKAA2|RGS4|PDE4DIP|SH3BP1|CHMP2B|F11R|SPTBN5|TRIM36|FSD1|MAP9|KIF18A|SKA1	-0.658728	0	12	0	0	-5.25404	6.33503
1	-2.44363	GO:0060236	M1	1	0	GO Biological Processes	19	regulation of mitotic spindle organization	19_GO:0050789 regulation of biological process	-2.44363	6.33503	4.27373	30169	43	443	4	0.902935	0.449424	2770|25978|79187|79884	GNAI1|CHMP2B|FSD1|MAP9	-0.629424	0	12	0	0	-5.25404	6.33503
1	-2.3036	GO:0090224	M1	1	0	GO Biological Processes	19	regulation of spindle organization	19_GO:0050789 regulation of biological process	-2.3036	5.79588	4.01682	30169	47	443	4	0.902935	0.449424	2770|25978|79187|79884	GNAI1|CHMP2B|FSD1|MAP9	-0.550047	0	12	0	0	-5.25404	6.33503
1	-5.25167	hsa04024	M1	1	0	KEGG Pathway	24	cAMP signaling pathway		-5.25167	4.31413	6.03654	30169	221	443	14	3.16027	0.831165	482|490|775|801|1258|1259|1395|1812|2353|2770|5290|6750|7410|55811	ATP1B2|ATP2B1|CACNA1C|CALM1|CNGB1|CNGA1|CRHR2|DRD1|FOS|GNAI1|PIK3CA|SST|VAV2|ADCY10	-2.17714	0	13	1	1	-5.25167	4.54011
1	-3.39052	hsa04935	M1	1	0	KEGG Pathway	24	Growth hormone synthesis, secretion and action		-3.39052	4.54011	4.7435	30169	120	443	8	1.80587	0.63268	775|2353|2692|2770|4214|5290|6750|55811	CACNA1C|FOS|GHRHR|GNAI1|MAP3K1|PIK3CA|SST|ADCY10	-1.16419	0	13	0	0	-5.25167	4.54011
1	-3.32287	hsa04921	M1	1	0	KEGG Pathway	24	Oxytocin signaling pathway		-3.32287	3.97996	4.52594	30169	154	443	9	2.0316	0.670287	775|801|2353|2770|5563|5607|5743|8605|55799	CACNA1C|CALM1|FOS|GNAI1|PRKAA2|MAP2K5|PTGS2|PLA2G4C|CACNA2D3	-1.13327	0	13	0	0	-5.25167	4.54011
1	-2.47031	hsa04022	M1	1	0	KEGG Pathway	24	cGMP-PKG signaling pathway		-2.47031	3.26235	3.5789	30169	167	443	8	1.80587	0.63268	482|490|775|801|1258|1259|2770|27094	ATP1B2|ATP2B1|CACNA1C|CALM1|CNGB1|CNGA1|GNAI1|KCNMB3	-0.638933	0	13	0	0	-5.25167	4.54011
1	-2.27976	hsa04971	M1	1	0	KEGG Pathway	24	Gastric acid secretion		-2.27976	4.48037	3.70857	30169	76	443	5	1.12867	0.501899	482|801|2770|3766|6750	ATP1B2|CALM1|GNAI1|KCNJ10|SST	-0.534819	0	13	0	0	-5.25167	4.54011
1	-2.1633	hsa04261	M1	1	0	KEGG Pathway	24	Adrenergic signaling in cardiomyocytes		-2.1633	3.17807	3.26458	30169	150	443	7	1.58014	0.592498	70|482|490|775|801|2770|55799	ACTC1|ATP1B2|ATP2B1|CACNA1C|CALM1|GNAI1|CACNA2D3	-0.468688	0	13	0	0	-5.25167	4.54011
1	-5.233	GO:0008283	M1	1	0	GO Biological Processes	19	cell population proliferation	19_GO:0009987 cellular process	-5.233	2.6343	5.33297	30169	698	443	27	6.09481	1.13664	685|928|1948|2009|2353|3441|3549|3558|3578|3593|5108|5897|6496|6788|7031|7299|8451|9350|10579|22920|23513|26298|57144|60560|80169|80173|84296	BTC|CD9|EFNB2|EML1|FOS|IFNA4|IHH|IL2|IL9|IL12B|PCM1|RAG2|SIX3|STK3|TFF1|TYR|CUL4A|CER1|TACC2|KIFAP3|SCRIB|EHF|PAK5|NAA35|CTC1|IFT74|GINS4	-2.17714	0	14	1	1	-5.233	2.6343
1	-2.11501	GO:0002520	M1	1	0	GO Biological Processes	19	immune system development	19_GO:0002376 immune system process	-2.11501	1.82578	2.78803	30169	746	443	20	4.51467	0.98646	775|1021|2009|2324|2353|2814|3441|3558|3578|3593|3955|5657|5897|6788|7299|8451|10935|29851|56033|80169	CACNA1C|CDK6|EML1|FLT4|FOS|GP5|IFNA4|IL2|IL9|IL12B|LFNG|PRTN3|RAG2|STK3|TYR|CUL4A|PRDX3|ICOS|BARX1|CTC1	-0.445325	0	14	0	0	-5.233	2.6343
1	-5.19799	GO:0003013	M1	1	0	GO Biological Processes	19	circulatory system process	19_GO:0032501 multicellular organismal process	-5.19799	2.98453	5.47369	30169	502	443	22	4.96614	1.03216	70|482|490|554|775|846|859|1401|1812|2243|2828|4922|5290|5743|6340|6567|7136|10052|10699|22953|59272|64849	ACTC1|ATP1B2|ATP2B1|AVPR2|CACNA1C|CASR|CAV3|CRP|DRD1|FGA|GPR4|NTS|PIK3CA|PTGS2|SCNN1G|SLC16A2|TNNI2|GJC1|CORIN|P2RX2|ACE2|SLC13A3	-2.17714	0	15	1	1	-5.19799	8.25474
1	-4.88873	GO:0008015	M1	1	0	GO Biological Processes	19	blood circulation	19_GO:0032501 multicellular organismal process	-4.88873	3.14825	5.35316	30169	411	443	19	4.28894	0.962618	70|490|554|775|846|859|1401|1812|2243|2828|4922|5290|5743|6340|7136|10052|10699|22953|59272	ACTC1|ATP2B1|AVPR2|CACNA1C|CASR|CAV3|CRP|DRD1|FGA|GPR4|NTS|PIK3CA|PTGS2|SCNN1G|TNNI2|GJC1|CORIN|P2RX2|ACE2	-1.96556	0	15	0	0	-5.19799	8.25474
1	-4.60002	GO:0090066	M1	1	0	GO Biological Processes	19	regulation of anatomical structure size	19_GO:0065007 biological regulation	-4.60002	2.80969	5.02672	30169	509	443	21	4.74041	1.00963	490|554|846|859|1401|1812|2059|2243|4133|4922|5076|5290|5743|6557|7410|23499|23616|51332|51334|53841|59272	ATP2B1|AVPR2|CASR|CAV3|CRP|DRD1|EPS8|FGA|MAP2|NTS|PAX2|PIK3CA|PTGS2|SLC12A1|VAV2|MACF1|SH3BP1|SPTBN5|PRR16|CDHR5|ACE2	-1.81369	0	15	0	0	-5.19799	8.25474
1	-3.69937	GO:0003018	M1	1	0	GO Biological Processes	19	vascular process in circulatory system	19_GO:0032501 multicellular organismal process	-3.69937	3.27896	4.59196	30169	270	443	13	2.93454	0.801863	482|490|554|846|1401|1812|2243|2828|4922|5743|6567|59272|64849	ATP1B2|ATP2B1|AVPR2|CASR|CRP|DRD1|FGA|GPR4|NTS|PTGS2|SLC16A2|ACE2|SLC13A3	-1.34484	0	15	0	0	-5.19799	8.25474
1	-3.47079	GO:0035296	M1	1	0	GO Biological Processes	19	regulation of tube diameter	19_GO:0065007 biological regulation	-3.47079	4.16948	4.70256	30169	147	443	9	2.0316	0.670287	490|554|846|1401|1812|2243|4922|5743|59272	ATP2B1|AVPR2|CASR|CRP|DRD1|FGA|NTS|PTGS2|ACE2	-1.20617	0	15	0	0	-5.19799	8.25474
1	-3.47079	GO:0097746	M1	1	0	GO Biological Processes	19	blood vessel diameter maintenance	19_GO:0032501 multicellular organismal process	-3.47079	4.16948	4.70256	30169	147	443	9	2.0316	0.670287	490|554|846|1401|1812|2243|4922|5743|59272	ATP2B1|AVPR2|CASR|CRP|DRD1|FGA|NTS|PTGS2|ACE2	-1.20617	0	15	0	0	-5.19799	8.25474
1	-3.45113	GO:0019229	M1	1	0	GO Biological Processes	19	regulation of vasoconstriction	19_GO:0032501 multicellular organismal process	-3.45113	6.38452	5.26411	30169	64	443	6	1.3544	0.549175	490|554|846|2243|5743|59272	ATP2B1|AVPR2|CASR|FGA|PTGS2|ACE2	-1.20179	0	15	0	0	-5.19799	8.25474
1	-3.44911	GO:0035150	M1	1	0	GO Biological Processes	19	regulation of tube size	19_GO:0065007 biological regulation	-3.44911	4.14131	4.67667	30169	148	443	9	2.0316	0.670287	490|554|846|1401|1812|2243|4922|5743|59272	ATP2B1|AVPR2|CASR|CRP|DRD1|FGA|NTS|PTGS2|ACE2	-1.20179	0	15	0	0	-5.19799	8.25474
1	-2.87301	GO:0045907	M1	1	0	GO Biological Processes	19	positive regulation of vasoconstriction	19_GO:0048518 positive regulation of biological process	-2.87301	8.25474	5.09029	30169	33	443	4	0.902935	0.449424	554|846|2243|5743	AVPR2|CASR|FGA|PTGS2	-0.838627	0	15	0	0	-5.19799	8.25474
1	-5.18925	GO:0031960	M1	1	0	GO Biological Processes	19	response to corticosteroid	19_GO:0050896 response to stimulus	-5.18925	4.95284	6.2154	30169	165	443	12	2.7088	0.771301	490|2353|2692|3283|3284|5207|5290|5743|6340|6754|8644|9076	ATP2B1|FOS|GHRHR|HSD3B1|HSD3B2|PFKFB1|PIK3CA|PTGS2|SCNN1G|SSTR4|AKR1C3|CLDN1	-2.17714	0	16	1	1	-5.18925	29.1864
1	-4.30173	GO:0051384	M1	1	0	GO Biological Processes	19	response to glucocorticoid	19_GO:0050896 response to stimulus	-4.30173	4.79589	5.53488	30169	142	443	10	2.25734	0.70573	490|2353|2692|3283|3284|5207|5290|5743|6754|9076	ATP2B1|FOS|GHRHR|HSD3B1|HSD3B2|PFKFB1|PIK3CA|PTGS2|SSTR4|CLDN1	-1.66949	0	16	0	0	-5.18925	29.1864
1	-4.06374	GO:0048545	M1	1	0	GO Biological Processes	19	response to steroid hormone	19_GO:0050896 response to stimulus	-4.06374	3.36898	4.88797	30169	283	443	14	3.16027	0.831165	490|2353|2692|3283|3284|4821|5207|5290|5743|6340|6750|6754|8644|9076	ATP2B1|FOS|GHRHR|HSD3B1|HSD3B2|NKX2-2|PFKFB1|PIK3CA|PTGS2|SCNN1G|SST|SSTR4|AKR1C3|CLDN1	-1.51539	0	16	0	0	-5.18925	29.1864
1	-4.02779	GO:0051412	M1	1	0	GO Biological Processes	19	response to corticosterone	19_GO:0050896 response to stimulus	-4.02779	16.0239	7.56408	30169	17	443	4	0.902935	0.449424	490|2353|3283|3284	ATP2B1|FOS|HSD3B1|HSD3B2	-1.49934	0	16	0	0	-5.18925	29.1864
1	-3.99664	hsa04925	M1	1	0	KEGG Pathway	24	Aldosterone synthesis and secretion		-3.99664	5.55931	5.51881	30169	98	443	8	1.80587	0.63268	466|482|490|775|801|3283|3284|3777	ATF1|ATP1B2|ATP2B1|CACNA1C|CALM1|HSD3B1|HSD3B2|KCNK3	-1.47461	0	16	0	0	-5.18925	29.1864
1	-3.97739	GO:0030868	M1	1	0	GO Cellular Components	20	smooth endoplasmic reticulum membrane		-3.97739	29.1864	9.10469	30169	7	443	3	0.677201	0.389656	3283|3284|55014	HSD3B1|HSD3B2|STX17	-1.47032	0	16	0	0	-5.18925	29.1864
1	-3.70441	GO:0051385	M1	1	0	GO Biological Processes	19	response to mineralocorticoid	19_GO:0050896 response to stimulus	-3.70441	9.20292	6.09484	30169	37	443	5	1.12867	0.501899	490|2353|3283|3284|6340	ATP2B1|FOS|HSD3B1|HSD3B2|SCNN1G	-1.34484	0	16	0	0	-5.18925	29.1864
1	-3.63255	GO:1901654	M1	1	0	GO Biological Processes	19	response to ketone	19_GO:0050896 response to stimulus	-3.63255	3.67214	4.67493	30169	204	443	11	2.48307	0.73932	490|2353|2770|3283|3284|4821|5290|5563|6340|8644|9076	ATP2B1|FOS|GNAI1|HSD3B1|HSD3B2|NKX2-2|PIK3CA|PRKAA2|SCNN1G|AKR1C3|CLDN1	-1.31544	0	16	0	0	-5.18925	29.1864
1	-3.60671	GO:0006702	M1	1	0	GO Biological Processes	19	androgen biosynthetic process	19_GO:0008152 metabolic process	-3.60671	22.7005	7.94846	30169	9	443	3	0.677201	0.389656	3283|3284|79644	HSD3B1|HSD3B2|SRD5A3	-1.30749	0	16	0	0	-5.18925	29.1864
1	-3.04595	hsa04913	M1	1	0	KEGG Pathway	24	Ovarian steroidogenesis		-3.04595	6.67663	4.95301	30169	51	443	5	1.12867	0.501899	3283|3284|5743|8605|8644	HSD3B1|HSD3B2|PTGS2|PLA2G4C|AKR1C3	-0.9491	0	16	0	0	-5.18925	29.1864
1	-3.03206	GO:0005790	M1	1	0	GO Cellular Components	20	smooth endoplasmic reticulum		-3.03206	9.08021	5.40537	30169	30	443	4	0.902935	0.449424	338|3283|3284|55014	APOB|HSD3B1|HSD3B2|STX17	-0.939978	0	16	0	0	-5.18925	29.1864
1	-2.68515	GO:0016229	M1	1	0	GO Molecular Functions	21	steroid dehydrogenase activity		-2.68515	7.36233	4.72727	30169	37	443	4	0.902935	0.449424	3283|3284|8644|79644	HSD3B1|HSD3B2|AKR1C3|SRD5A3	-0.735453	0	16	0	0	-5.18925	29.1864
1	-2.66965	hsa04934	M1	1	0	KEGG Pathway	24	Cushing syndrome		-2.66965	3.51492	3.83208	30169	155	443	8	1.80587	0.63268	775|1021|1395|2770|3283|3284|3777|83439	CACNA1C|CDK6|CRHR2|GNAI1|HSD3B1|HSD3B2|KCNK3|TCF7L1	-0.728418	0	16	0	0	-5.18925	29.1864
1	-2.44363	GO:0042446	M1	1	0	GO Biological Processes	19	hormone biosynthetic process	19_GO:0008152 metabolic process	-2.44363	6.33503	4.27373	30169	43	443	4	0.902935	0.449424	3283|3284|53905|79644	HSD3B1|HSD3B2|DUOX1|SRD5A3	-0.629424	0	16	0	0	-5.18925	29.1864
1	-2.1964	GO:0008207	M1	1	0	GO Biological Processes	19	C21-steroid hormone metabolic process	19_GO:0008152 metabolic process	-2.1964	7.85787	4.27061	30169	26	443	3	0.677201	0.389656	3283|3284|8644	HSD3B1|HSD3B2|AKR1C3	-0.485317	0	16	0	0	-5.18925	29.1864
1	-2.06268	GO:0008209	M1	1	0	GO Biological Processes	19	androgen metabolic process	19_GO:0008152 metabolic process	-2.06268	7.04499	3.97585	30169	29	443	3	0.677201	0.389656	3283|3284|79644	HSD3B1|HSD3B2|SRD5A3	-0.424145	0	16	0	0	-5.18925	29.1864
1	-2.02161	GO:0120178	M1	1	0	GO Biological Processes	19	steroid hormone biosynthetic process	19_GO:0008152 metabolic process	-2.02161	6.81016	3.88679	30169	30	443	3	0.677201	0.389656	3283|3284|79644	HSD3B1|HSD3B2|SRD5A3	-0.394616	0	16	0	0	-5.18925	29.1864
1	-5.14307	GO:0008285	M1	1	0	GO Biological Processes	19	negative regulation of cell population proliferation	19_GO:0048519 negative regulation of biological process	-5.14307	2.49993	5.21523	30169	790	443	29	6.54628	1.17515	430|554|928|1021|1033|1401|1948|3549|3558|3593|4692|5743|5988|6567|6750|6754|6788|7031|8200|9141|9350|11326|22920|23251|23513|59272|79577|79647|80173	ASCL2|AVPR2|CD9|CDK6|CDKN3|CRP|EFNB2|IHH|IL2|IL12B|NDN|PTGS2|RFPL1|SLC16A2|SST|SSTR4|STK3|TFF1|GDF5|PDCD5|CER1|VSIG4|KIFAP3|MINAR1|SCRIB|ACE2|CDC73|AKIRIN1|IFT74	-2.15026	0	17	1	1	-5.14307	2.49993
1	-2.45304	GO:0050678	M1	1	0	GO Biological Processes	19	regulation of epithelial cell proliferation	19_GO:0050789 regulation of biological process	-2.45304	2.30295	3.25878	30169	414	443	14	3.16027	0.831165	1021|1948|2324|3549|3593|5076|5607|6788|8200|9076|51157|79577|79805|80173	CDK6|EFNB2|FLT4|IHH|IL12B|PAX2|MAP2K5|STK3|GDF5|CLDN1|ZNF580|CDC73|VASH2|IFT74	-0.632535	0	17	0	0	-5.14307	2.49993
1	-4.92672	GO:0048871	M1	1	0	GO Biological Processes	19	multicellular organismal homeostasis	19_GO:0032501 multicellular organismal process	-4.92672	3.29524	5.43776	30169	372	443	18	4.06321	0.938048	33|363|482|1258|1812|3549|3605|4692|5290|5563|5743|6340|7031|9076|26154|50848|58494|171392	ACADL|AQP6|ATP1B2|CNGB1|DRD1|IHH|IL17A|NDN|PIK3CA|PRKAA2|PTGS2|SCNN1G|TFF1|CLDN1|ABCA12|F11R|JAM2|ZNF675	-1.98289	0	18	1	1	-4.92672	3.29524
1	-3.85886	GO:0060249	M1	1	0	GO Biological Processes	19	anatomical structure homeostasis	19_GO:0065007 biological regulation	-3.85886	3.22102	4.68777	30169	296	443	14	3.16027	0.831165	482|490|859|1258|3549|3605|5743|7031|9076|25978|26154|50848|58494|171392	ATP1B2|ATP2B1|CAV3|CNGB1|IHH|IL17A|PTGS2|TFF1|CLDN1|CHMP2B|ABCA12|F11R|JAM2|ZNF675	-1.41447	0	18	0	0	-4.92672	3.29524
1	-3.07057	GO:0001894	M1	1	0	GO Biological Processes	19	tissue homeostasis	19_GO:0032501 multicellular organismal process	-3.07057	3.14755	4.06049	30169	238	443	11	2.48307	0.73932	482|1258|3549|3605|5743|7031|9076|26154|50848|58494|171392	ATP1B2|CNGB1|IHH|IL17A|PTGS2|TFF1|CLDN1|ABCA12|F11R|JAM2|ZNF675	-0.964013	0	18	0	0	-4.92672	3.29524
1	-4.92245	GO:0009314	M1	1	0	GO Biological Processes	19	response to radiation	19_GO:0050896 response to stimulus	-4.92245	3.05388	5.33462	30169	446	443	20	4.51467	0.98646	181|1258|1788|1812|2353|3593|4212|4867|5743|6354|6785|7299|8451|8491|9094|23514|25836|27023|51514|64859	AGRP|CNGB1|DNMT3A|DRD1|FOS|IL12B|MEIS2|NPHP1|PTGS2|CCL7|ELOVL4|TYR|CUL4A|MAP4K3|UNC119|SPIDR|NIPBL|FOXB1|DTL|NABP1	-1.98289	0	19	1	1	-4.92245	5.13974
1	-4.12597	GO:0009416	M1	1	0	GO Biological Processes	19	response to light stimulus	19_GO:0050896 response to stimulus	-4.12597	3.24293	4.88514	30169	315	443	15	3.386	0.859334	181|1258|1812|2353|3593|4212|4867|5743|6785|7299|8451|8491|9094|27023|51514	AGRP|CNGB1|DRD1|FOS|IL12B|MEIS2|NPHP1|PTGS2|ELOVL4|TYR|CUL4A|MAP4K3|UNC119|FOXB1|DTL	-1.56383	0	19	0	0	-4.92245	5.13974
1	-4.09443	GO:0007610	M1	1	0	GO Biological Processes	19	behavior	19_GO:0032501 multicellular organismal process	-4.09443	2.52228	4.57438	30169	594	443	22	4.96614	1.03216	181|482|846|1600|1812|2059|2353|3766|4212|4867|5024|5108|5590|5743|6406|10097|22953|27023|51301|54982|57144|59272	AGRP|ATP1B2|CASR|DAB1|DRD1|EPS8|FOS|KCNJ10|MEIS2|NPHP1|P2RX3|PCM1|PRKCZ|PTGS2|SEMG1|ACTR2|P2RX2|FOXB1|GCNT4|CLN6|PAK5|ACE2	-1.53924	0	19	0	0	-4.92245	5.13974
1	-2.1633	GO:0007612	M1	1	0	GO Biological Processes	19	learning	19_GO:0032501 multicellular organismal process	-2.1633	3.17807	3.26458	30169	150	443	7	1.58014	0.592498	1812|2353|4212|5743|10097|27023|57144	DRD1|FOS|MEIS2|PTGS2|ACTR2|FOXB1|PAK5	-0.468688	0	19	0	0	-4.92245	5.13974
1	-2.11813	GO:0007632	M1	1	0	GO Biological Processes	19	visual behavior	19_GO:0032501 multicellular organismal process	-2.11813	5.13974	3.6823	30169	53	443	4	0.902935	0.449424	1812|4212|4867|27023	DRD1|MEIS2|NPHP1|FOXB1	-0.445325	0	19	0	0	-4.92245	5.13974
1	-2.07675	GO:0008306	M1	1	0	GO Biological Processes	19	associative learning	19_GO:0032501 multicellular organismal process	-2.07675	4.00598	3.38793	30169	85	443	5	1.12867	0.501899	1812|2353|4212|10097|27023	DRD1|FOS|MEIS2|ACTR2|FOXB1	-0.427223	0	19	0	0	-4.92245	5.13974
1	-4.85177	GO:0022836	M1	1	0	GO Molecular Functions	21	gated channel activity		-4.85177	3.39509	5.42993	30169	341	443	17	3.83747	0.912691	775|1181|1258|1259|2556|3766|3777|3780|3785|5024|6340|9312|22802|22953|27094|55799|56659	CACNA1C|CLCN2|CNGB1|CNGA1|GABRA3|KCNJ10|KCNK3|KCNN1|KCNQ2|P2RX3|SCNN1G|KCNB2|CLCA4|P2RX2|KCNMB3|CACNA2D3|KCNK13	-1.9444	0	20	1	1	-4.85177	4.31023
1	-4.79109	GO:0015267	M1	1	0	GO Molecular Functions	21	channel activity		-4.79109	2.89501	5.18425	30169	494	443	21	4.74041	1.00963	363|775|1181|1258|1259|2556|3766|3777|3780|3785|4284|5024|6340|7223|9312|10052|22802|22953|27094|55799|56659	AQP6|CACNA1C|CLCN2|CNGB1|CNGA1|GABRA3|KCNJ10|KCNK3|KCNN1|KCNQ2|MIP|P2RX3|SCNN1G|TRPC4|KCNB2|GJC1|CLCA4|P2RX2|KCNMB3|CACNA2D3|KCNK13	-1.90067	0	20	0	0	-4.85177	4.31023
1	-4.77808	GO:0022803	M1	1	0	GO Molecular Functions	21	passive transmembrane transporter activity		-4.77808	2.88916	5.17356	30169	495	443	21	4.74041	1.00963	363|775|1181|1258|1259|2556|3766|3777|3780|3785|4284|5024|6340|7223|9312|10052|22802|22953|27094|55799|56659	AQP6|CACNA1C|CLCN2|CNGB1|CNGA1|GABRA3|KCNJ10|KCNK3|KCNN1|KCNQ2|MIP|P2RX3|SCNN1G|TRPC4|KCNB2|GJC1|CLCA4|P2RX2|KCNMB3|CACNA2D3|KCNK13	-1.90067	0	20	0	0	-4.85177	4.31023
1	-4.40303	GO:0005216	M1	1	0	GO Molecular Functions	21	ion channel activity		-4.40303	2.90119	4.93802	30169	446	443	19	4.28894	0.962618	775|1181|1258|1259|2556|3766|3777|3780|3785|5024|6340|7223|9312|10052|22802|22953|27094|55799|56659	CACNA1C|CLCN2|CNGB1|CNGA1|GABRA3|KCNJ10|KCNK3|KCNN1|KCNQ2|P2RX3|SCNN1G|TRPC4|KCNB2|GJC1|CLCA4|P2RX2|KCNMB3|CACNA2D3|KCNK13	-1.71125	0	20	0	0	-4.85177	4.31023
1	-4.322	GO:0015318	M1	1	0	GO Molecular Functions	21	inorganic molecular entity transmembrane transporter activity		-4.322	2.3831	4.66003	30169	743	443	26	5.86907	1.11673	363|490|775|1181|1258|1259|2556|3766|3777|3780|3785|4284|5024|6340|6557|7223|7779|9312|10050|10052|22802|22953|27094|55799|56659|64849	AQP6|ATP2B1|CACNA1C|CLCN2|CNGB1|CNGA1|GABRA3|KCNJ10|KCNK3|KCNN1|KCNQ2|MIP|P2RX3|SCNN1G|SLC12A1|TRPC4|SLC30A1|KCNB2|SLC17A4|GJC1|CLCA4|P2RX2|KCNMB3|CACNA2D3|KCNK13|SLC13A3	-1.66949	0	20	0	0	-4.85177	4.31023
1	-3.92127	GO:0034703	M1	1	0	GO Cellular Components	20	cation channel complex		-3.92127	3.68117	4.89475	30169	222	443	12	2.7088	0.771301	775|801|1258|1259|2059|3780|3785|6340|7223|9312|27094|55799	CACNA1C|CALM1|CNGB1|CNGA1|EPS8|KCNN1|KCNQ2|SCNN1G|TRPC4|KCNB2|KCNMB3|CACNA2D3	-1.44755	0	20	0	0	-4.85177	4.31023
1	-3.85886	GO:0034702	M1	1	0	GO Cellular Components	20	ion channel complex		-3.85886	3.22102	4.68777	30169	296	443	14	3.16027	0.831165	775|801|1181|1258|1259|2059|2556|3780|3785|6340|7223|9312|27094|55799	CACNA1C|CALM1|CLCN2|CNGB1|CNGA1|EPS8|GABRA3|KCNN1|KCNQ2|SCNN1G|TRPC4|KCNB2|KCNMB3|CACNA2D3	-1.41447	0	20	0	0	-4.85177	4.31023
1	-3.75507	GO:1902495	M1	1	0	GO Cellular Components	20	transmembrane transporter complex		-3.75507	2.875	4.48428	30169	379	443	16	3.61174	0.886479	482|775|801|1181|1258|1259|2059|2556|3780|3785|4701|6340|7223|9312|27094|55799	ATP1B2|CACNA1C|CALM1|CLCN2|CNGB1|CNGA1|EPS8|GABRA3|KCNN1|KCNQ2|NDUFA7|SCNN1G|TRPC4|KCNB2|KCNMB3|CACNA2D3	-1.35958	0	20	0	0	-4.85177	4.31023
1	-3.67932	GO:0005261	M1	1	0	GO Molecular Functions	21	cation channel activity		-3.67932	2.95238	4.45896	30169	346	443	15	3.386	0.859334	775|1258|1259|3766|3777|3780|3785|5024|6340|7223|9312|22953|27094|55799|56659	CACNA1C|CNGB1|CNGA1|KCNJ10|KCNK3|KCNN1|KCNQ2|P2RX3|SCNN1G|TRPC4|KCNB2|P2RX2|KCNMB3|CACNA2D3|KCNK13	-1.33718	0	20	0	0	-4.85177	4.31023
1	-3.52406	GO:0098660	M1	1	0	GO Biological Processes	19	inorganic ion transmembrane transport	19_GO:0051179 localization	-3.52406	2.24725	4.06699	30169	697	443	23	5.19187	1.0541	363|482|490|775|846|1181|2556|2814|3766|3777|3780|3785|5024|6340|6557|7223|7779|9312|10050|22802|27094|55799|56659	AQP6|ATP1B2|ATP2B1|CACNA1C|CASR|CLCN2|GABRA3|GP5|KCNJ10|KCNK3|KCNN1|KCNQ2|P2RX3|SCNN1G|SLC12A1|TRPC4|SLC30A1|KCNB2|SLC17A4|CLCA4|KCNMB3|CACNA2D3|KCNK13	-1.24508	0	20	0	0	-4.85177	4.31023
1	-3.4346	GO:1990351	M1	1	0	GO Cellular Components	20	transporter complex		-3.4346	2.69043	4.18106	30169	405	443	16	3.61174	0.886479	482|775|801|1181|1258|1259|2059|2556|3780|3785|4701|6340|7223|9312|27094|55799	ATP1B2|CACNA1C|CALM1|CLCN2|CNGB1|CNGA1|EPS8|GABRA3|KCNN1|KCNQ2|NDUFA7|SCNN1G|TRPC4|KCNB2|KCNMB3|CACNA2D3	-1.19402	0	20	0	0	-4.85177	4.31023
1	-3.34082	GO:0030001	M1	1	0	GO Biological Processes	19	metal ion transport	19_GO:0051179 localization	-3.34082	2.27728	3.94876	30169	628	443	21	4.74041	1.00963	482|490|775|846|859|2814|3766|3777|3780|3785|6340|6557|7223|7779|9312|10050|27094|55799|56659|64849|79689	ATP1B2|ATP2B1|CACNA1C|CASR|CAV3|GP5|KCNJ10|KCNK3|KCNN1|KCNQ2|SCNN1G|SLC12A1|TRPC4|SLC30A1|KCNB2|SLC17A4|KCNMB3|CACNA2D3|KCNK13|SLC13A3|STEAP4	-1.14162	0	20	0	0	-4.85177	4.31023
1	-3.14504	GO:0071805	M1	1	0	GO Biological Processes	19	potassium ion transmembrane transport	19_GO:0051179 localization	-3.14504	3.76021	4.31359	30169	163	443	9	2.0316	0.670287	482|3766|3777|3780|3785|6557|9312|27094|56659	ATP1B2|KCNJ10|KCNK3|KCNN1|KCNQ2|SLC12A1|KCNB2|KCNMB3|KCNK13	-1.01062	0	20	0	0	-4.85177	4.31023
1	-3.12961	GO:0022890	M1	1	0	GO Molecular Functions	21	inorganic cation transmembrane transporter activity		-3.12961	2.24387	3.77929	30169	607	443	20	4.51467	0.98646	490|775|1258|1259|3766|3777|3780|3785|5024|6340|6557|7223|7779|9312|10050|22953|27094|55799|56659|64849	ATP2B1|CACNA1C|CNGB1|CNGA1|KCNJ10|KCNK3|KCNN1|KCNQ2|P2RX3|SCNN1G|SLC12A1|TRPC4|SLC30A1|KCNB2|SLC17A4|P2RX2|KCNMB3|CACNA2D3|KCNK13|SLC13A3	-1.00297	0	20	0	0	-4.85177	4.31023
1	-3.09087	GO:0046873	M1	1	0	GO Molecular Functions	21	metal ion transmembrane transporter activity		-3.09087	2.49914	3.84922	30169	436	443	16	3.61174	0.886479	490|775|3766|3777|3780|3785|6340|6557|7223|7779|9312|10050|27094|55799|56659|64849	ATP2B1|CACNA1C|KCNJ10|KCNK3|KCNN1|KCNQ2|SCNN1G|SLC12A1|TRPC4|SLC30A1|KCNB2|SLC17A4|KCNMB3|CACNA2D3|KCNK13|SLC13A3	-0.980163	0	20	0	0	-4.85177	4.31023
1	-2.96862	GO:0098655	M1	1	0	GO Biological Processes	19	cation transmembrane transport	19_GO:0051179 localization	-2.96862	2.12817	3.6106	30169	672	443	21	4.74041	1.00963	482|490|775|1258|1259|2814|3766|3777|3780|3785|5024|6340|6557|7223|7779|9312|10050|22953|27094|55799|56659	ATP1B2|ATP2B1|CACNA1C|CNGB1|CNGA1|GP5|KCNJ10|KCNK3|KCNN1|KCNQ2|P2RX3|SCNN1G|SLC12A1|TRPC4|SLC30A1|KCNB2|SLC17A4|P2RX2|KCNMB3|CACNA2D3|KCNK13	-0.907931	0	20	0	0	-4.85177	4.31023
1	-2.94452	GO:0006813	M1	1	0	GO Biological Processes	19	potassium ion transport	19_GO:0051179 localization	-2.94452	3.5225	4.07369	30169	174	443	9	2.0316	0.670287	482|3766|3777|3780|3785|6557|9312|27094|56659	ATP1B2|KCNJ10|KCNK3|KCNN1|KCNQ2|SLC12A1|KCNB2|KCNMB3|KCNK13	-0.88884	0	20	0	0	-4.85177	4.31023
1	-2.74075	GO:0022843	M1	1	0	GO Molecular Functions	21	voltage-gated cation channel activity		-2.74075	3.60803	3.92209	30169	151	443	8	1.80587	0.63268	775|3766|3777|3780|3785|9312|55799|56659	CACNA1C|KCNJ10|KCNK3|KCNN1|KCNQ2|KCNB2|CACNA2D3|KCNK13	-0.760966	0	20	0	0	-4.85177	4.31023
1	-2.72834	GO:0008324	M1	1	0	GO Molecular Functions	21	cation transmembrane transporter activity		-2.72834	2.07627	3.4023	30169	656	443	20	4.51467	0.98646	490|775|1258|1259|3766|3777|3780|3785|5024|6340|6557|7223|7779|9312|10050|22953|27094|55799|56659|64849	ATP2B1|CACNA1C|CNGB1|CNGA1|KCNJ10|KCNK3|KCNN1|KCNQ2|P2RX3|SCNN1G|SLC12A1|TRPC4|SLC30A1|KCNB2|SLC17A4|P2RX2|KCNMB3|CACNA2D3|KCNK13|SLC13A3	-0.75378	0	20	0	0	-4.85177	4.31023
1	-2.65521	GO:0005267	M1	1	0	GO Molecular Functions	21	potassium channel activity		-2.65521	3.90747	3.92827	30169	122	443	7	1.58014	0.592498	3766|3777|3780|3785|9312|27094|56659	KCNJ10|KCNK3|KCNN1|KCNQ2|KCNB2|KCNMB3|KCNK13	-0.720637	0	20	0	0	-4.85177	4.31023
1	-2.61791	GO:0015079	M1	1	0	GO Molecular Functions	21	potassium ion transmembrane transporter activity		-2.61791	3.44818	3.76651	30169	158	443	8	1.80587	0.63268	3766|3777|3780|3785|6557|9312|27094|56659	KCNJ10|KCNK3|KCNN1|KCNQ2|SLC12A1|KCNB2|KCNMB3|KCNK13	-0.698544	0	20	0	0	-4.85177	4.31023
1	-2.51752	GO:0005244	M1	1	0	GO Molecular Functions	21	voltage-gated ion channel activity		-2.51752	3.04932	3.55866	30169	201	443	9	2.0316	0.670287	775|1181|3766|3777|3780|3785|9312|55799|56659	CACNA1C|CLCN2|KCNJ10|KCNK3|KCNN1|KCNQ2|KCNB2|CACNA2D3|KCNK13	-0.657142	0	20	0	0	-4.85177	4.31023
1	-2.51752	GO:0022832	M1	1	0	GO Molecular Functions	21	voltage-gated channel activity		-2.51752	3.04932	3.55866	30169	201	443	9	2.0316	0.670287	775|1181|3766|3777|3780|3785|9312|55799|56659	CACNA1C|CLCN2|KCNJ10|KCNK3|KCNN1|KCNQ2|KCNB2|CACNA2D3|KCNK13	-0.657142	0	20	0	0	-4.85177	4.31023
1	-2.46285	GO:0005249	M1	1	0	GO Molecular Functions	21	voltage-gated potassium channel activity		-2.46285	4.12737	3.80484	30169	99	443	6	1.3544	0.549175	3766|3777|3780|3785|9312|56659	KCNJ10|KCNK3|KCNN1|KCNQ2|KCNB2|KCNK13	-0.638933	0	20	0	0	-4.85177	4.31023
1	-2.41475	GO:0098662	M1	1	0	GO Biological Processes	19	inorganic cation transmembrane transport	19_GO:0051179 localization	-2.41475	2.03288	3.12767	30169	603	443	18	4.06321	0.938048	482|490|775|2814|3766|3777|3780|3785|5024|6340|6557|7223|7779|9312|10050|27094|55799|56659	ATP1B2|ATP2B1|CACNA1C|GP5|KCNJ10|KCNK3|KCNN1|KCNQ2|P2RX3|SCNN1G|SLC12A1|TRPC4|SLC30A1|KCNB2|SLC17A4|KCNMB3|CACNA2D3|KCNK13	-0.604379	0	20	0	0	-4.85177	4.31023
1	-2.20888	GO:0008076	M1	1	0	GO Cellular Components	20	voltage-gated potassium channel complex		-2.20888	4.31023	3.59639	30169	79	443	5	1.12867	0.501899	801|3780|3785|9312|27094	CALM1|KCNN1|KCNQ2|KCNB2|KCNMB3	-0.490505	0	20	0	0	-4.85177	4.31023
1	-4.74404	GO:0031252	M1	1	0	GO Cellular Components	20	cell leading edge		-4.74404	3.07347	5.23018	30169	421	443	19	4.28894	0.962618	70|490|1021|2059|2556|5290|5590|5662|8476|10097|11133|23499|23513|23616|26084|53905|55785|81930|83660	ACTC1|ATP2B1|CDK6|EPS8|GABRA3|PIK3CA|PRKCZ|PSD|CDC42BPA|ACTR2|KPTN|MACF1|SCRIB|SH3BP1|ARHGEF26|DUOX1|FGD6|KIF18A|TLN2	-1.88087	0	21	1	1	-4.74404	3.07347
1	-2.304	GO:0001726	M1	1	0	GO Cellular Components	20	ruffle		-2.304	3.06075	3.36624	30169	178	443	8	1.80587	0.63268	1021|2059|5662|23499|26084|55785|81930|83660	CDK6|EPS8|PSD|MACF1|ARHGEF26|FGD6|KIF18A|TLN2	-0.550047	0	21	0	0	-4.74404	3.07347
1	-4.69119	GO:0098984	M1	1	0	GO Cellular Components	20	neuron to neuron synapse		-4.69119	3.29837	5.28738	30169	351	443	17	3.83747	0.912691	482|775|1740|1838|1948|2059|5024|5590|5662|6695|7779|8087|8898|9743|10097|11178|23513	ATP1B2|CACNA1C|DLG2|DTNB|EFNB2|EPS8|P2RX3|PRKCZ|PSD|SPOCK1|SLC30A1|FXR1|MTMR2|ARHGAP32|ACTR2|LZTS1|SCRIB	-1.86325	0	22	1	1	-4.69119	3.55313
1	-4.27559	GO:0098794	M1	1	0	GO Cellular Components	20	postsynapse		-4.27559	2.53043	4.69664	30169	619	443	23	5.19187	1.0541	490|775|869|1740|1812|1838|1948|2059|2556|5024|5590|5662|6695|7779|8087|8620|8898|9743|10097|11133|11178|22953|23513	ATP2B1|CACNA1C|CBLN1|DLG2|DRD1|DTNB|EFNB2|EPS8|GABRA3|P2RX3|PRKCZ|PSD|SPOCK1|SLC30A1|FXR1|NPFF|MTMR2|ARHGAP32|ACTR2|KPTN|LZTS1|P2RX2|SCRIB	-1.6567	0	22	0	0	-4.69119	3.55313
1	-4.27087	GO:0099572	M1	1	0	GO Cellular Components	20	postsynaptic specialization		-4.27087	3.18604	4.96333	30169	342	443	16	3.61174	0.886479	775|1740|1838|1948|2059|2556|5590|5662|6695|7779|8087|8898|9743|10097|11178|23513	CACNA1C|DLG2|DTNB|EFNB2|EPS8|GABRA3|PRKCZ|PSD|SPOCK1|SLC30A1|FXR1|MTMR2|ARHGAP32|ACTR2|LZTS1|SCRIB	-1.6567	0	22	0	0	-4.69119	3.55313
1	-4.03478	GO:0014069	M1	1	0	GO Cellular Components	20	postsynaptic density		-4.03478	3.18232	4.79866	30169	321	443	15	3.386	0.859334	775|1740|1838|1948|2059|5590|5662|6695|7779|8087|8898|9743|10097|11178|23513	CACNA1C|DLG2|DTNB|EFNB2|EPS8|PRKCZ|PSD|SPOCK1|SLC30A1|FXR1|MTMR2|ARHGAP32|ACTR2|LZTS1|SCRIB	-1.49979	0	22	0	0	-4.69119	3.55313
1	-3.94595	GO:0032279	M1	1	0	GO Cellular Components	20	asymmetric synapse		-3.94595	3.12393	4.71418	30169	327	443	15	3.386	0.859334	775|1740|1838|1948|2059|5590|5662|6695|7779|8087|8898|9743|10097|11178|23513	CACNA1C|DLG2|DTNB|EFNB2|EPS8|PRKCZ|PSD|SPOCK1|SLC30A1|FXR1|MTMR2|ARHGAP32|ACTR2|LZTS1|SCRIB	-1.46648	0	22	0	0	-4.69119	3.55313
1	-3.4041	GO:0030425	M1	1	0	GO Cellular Components	20	dendrite		-3.4041	2.30295	4.00513	30169	621	443	21	4.74041	1.00963	490|775|1181|1395|1812|1838|2556|4133|5024|5563|5662|8087|8620|8898|9312|9743|11178|23095|23114|55811|57795	ATP2B1|CACNA1C|CLCN2|CRHR2|DRD1|DTNB|GABRA3|MAP2|P2RX3|PRKAA2|PSD|FXR1|NPFF|MTMR2|KCNB2|ARHGAP32|LZTS1|KIF1B|NFASC|ADCY10|BRINP2	-1.17342	0	22	0	0	-4.69119	3.55313
1	-3.3859	GO:0097447	M1	1	0	GO Cellular Components	20	dendritic tree		-3.3859	2.29556	3.98895	30169	623	443	21	4.74041	1.00963	490|775|1181|1395|1812|1838|2556|4133|5024|5563|5662|8087|8620|8898|9312|9743|11178|23095|23114|55811|57795	ATP2B1|CACNA1C|CLCN2|CRHR2|DRD1|DTNB|GABRA3|MAP2|P2RX3|PRKAA2|PSD|FXR1|NPFF|MTMR2|KCNB2|ARHGAP32|LZTS1|KIF1B|NFASC|ADCY10|BRINP2	-1.16419	0	22	0	0	-4.69119	3.55313
1	-2.34792	GO:0043197	M1	1	0	GO Cellular Components	20	dendritic spine		-2.34792	3.11322	3.42257	30169	175	443	8	1.80587	0.63268	490|1812|5024|5662|8087|8898|9743|11178	ATP2B1|DRD1|P2RX3|PSD|FXR1|MTMR2|ARHGAP32|LZTS1	-0.578854	0	22	0	0	-4.69119	3.55313
1	-2.33317	GO:0044309	M1	1	0	GO Cellular Components	20	neuron spine		-2.33317	3.09553	3.40366	30169	176	443	8	1.80587	0.63268	490|1812|5024|5662|8087|8898|9743|11178	ATP2B1|DRD1|P2RX3|PSD|FXR1|MTMR2|ARHGAP32|LZTS1	-0.570813	0	22	0	0	-4.69119	3.55313
1	-2.14747	GO:0099634	M1	1	0	GO Cellular Components	20	postsynaptic specialization membrane		-2.14747	3.55313	3.34871	30169	115	443	6	1.3544	0.549175	775|1740|1948|2556|7779|23513	CACNA1C|DLG2|EFNB2|GABRA3|SLC30A1|SCRIB	-0.465739	0	22	0	0	-4.69119	3.55313
1	-4.6863	GO:0005813	M1	1	0	GO Cellular Components	20	centrosome		-4.6863	2.6235	4.99865	30169	623	443	24	5.41761	1.07549	801|1021|1068|1400|2770|3161|3875|4692|5076|5108|5324|9094|9659|22920|23363|51490|51514|59349|79187|80173|114327|152185|220134|347240	CALM1|CDK6|CETN1|CRMP1|GNAI1|HMMR|KRT18|NDN|PAX2|PCM1|PLAG1|UNC119|PDE4DIP|KIFAP3|OBSL1|SPOUT1|DTL|KLHL12|FSD1|IFT74|EFHC1|SPICE1|SKA1|KIF24	-1.86325	0	23	1	1	-4.6863	2.6235
1	-4.62324	GO:0001228	M1	1	0	GO Molecular Functions	21	DNA-binding transcription activator activity, RNA polymerase II-specific		-4.62324	2.91032	5.08454	30169	468	443	20	4.51467	0.98646	466|2005|2353|2355|4212|4692|4821|4901|5324|5966|5990|6496|7029|9355|23036|25850|26298|51157|55893|163131	ATF1|ELK4|FOS|FOSL2|MEIS2|NDN|NKX2-2|NRL|PLAG1|REL|RFX2|SIX3|TFDP2|LHX2|ZNF292|ZNF345|EHF|ZNF580|ZNF395|ZNF780B	-1.82001	0	24	1	1	-4.62324	2.91032
1	-4.57104	GO:0001216	M1	1	0	GO Molecular Functions	21	DNA-binding transcription activator activity		-4.57104	2.88566	5.04063	30169	472	443	20	4.51467	0.98646	466|2005|2353|2355|4212|4692|4821|4901|5324|5966|5990|6496|7029|9355|23036|25850|26298|51157|55893|163131	ATF1|ELK4|FOS|FOSL2|MEIS2|NDN|NKX2-2|NRL|PLAG1|REL|RFX2|SIX3|TFDP2|LHX2|ZNF292|ZNF345|EHF|ZNF580|ZNF395|ZNF780B	-1.79854	0	24	0	0	-4.62324	2.91032
1	-4.55809	GO:1901615	M1	1	0	GO Biological Processes	19	organic hydroxy compound metabolic process	19_GO:0008152 metabolic process	-4.55809	2.87956	5.02973	30169	473	443	20	4.51467	0.98646	50|319|338|1812|2638|3948|5563|6567|7299|8612|8644|8898|51301|51302|53905|54982|55304|79644|80168|120227	ACO2|APOF|APOB|DRD1|GC|LDHC|PRKAA2|SLC16A2|TYR|PLPP2|AKR1C3|MTMR2|GCNT4|CYP39A1|DUOX1|CLN6|SPTLC3|SRD5A3|MOGAT2|CYP2R1	-1.79854	0	25	1	1	-4.55809	10.2152
1	-2.99237	GO:0006066	M1	1	0	GO Biological Processes	19	alcohol metabolic process	19_GO:0008152 metabolic process	-2.99237	2.75801	3.86565	30169	321	443	13	2.93454	0.801863	50|319|338|5563|8612|8644|8898|51302|54982|55304|79644|80168|120227	ACO2|APOF|APOB|PRKAA2|PLPP2|AKR1C3|MTMR2|CYP39A1|CLN6|SPTLC3|SRD5A3|MOGAT2|CYP2R1	-0.918905	0	25	0	0	-4.55809	10.2152
1	-2.81621	GO:0008202	M1	1	0	GO Biological Processes	19	steroid metabolic process	19_GO:0008152 metabolic process	-2.81621	2.92624	3.77839	30169	256	443	11	2.48307	0.73932	319|338|2638|3283|3284|5563|8644|51302|54982|79644|120227	APOF|APOB|GC|HSD3B1|HSD3B2|PRKAA2|AKR1C3|CYP39A1|CLN6|SRD5A3|CYP2R1	-0.805882	0	25	0	0	-4.55809	10.2152
1	-2.80175	GO:0006694	M1	1	0	GO Biological Processes	19	steroid biosynthetic process	19_GO:0008152 metabolic process	-2.80175	4.14531	4.12542	30169	115	443	7	1.58014	0.592498	3283|3284|5563|8644|51302|79644|120227	HSD3B1|HSD3B2|PRKAA2|AKR1C3|CYP39A1|SRD5A3|CYP2R1	-0.7994	0	25	0	0	-4.55809	10.2152
1	-2.55703	GO:1902652	M1	1	0	GO Biological Processes	19	secondary alcohol metabolic process	19_GO:0008152 metabolic process	-2.55703	3.75363	3.79621	30169	127	443	7	1.58014	0.592498	50|319|338|5563|51302|54982|120227	ACO2|APOF|APOB|PRKAA2|CYP39A1|CLN6|CYP2R1	-0.660311	0	25	0	0	-4.55809	10.2152
1	-2.52621	GO:0071379	M1	1	0	GO Biological Processes	19	cellular response to prostaglandin stimulus	19_GO:0050896 response to stimulus	-2.52621	10.2152	5.03259	30169	20	443	3	0.677201	0.389656	338|5563|8644	APOB|PRKAA2|AKR1C3	-0.657401	0	25	0	0	-4.55809	10.2152
1	-2.37779	GO:1901617	M1	1	0	GO Biological Processes	19	organic hydroxy compound biosynthetic process	19_GO:0008152 metabolic process	-2.37779	3.14921	3.4608	30169	173	443	8	1.80587	0.63268	3948|5563|7299|8644|51302|55304|79644|120227	LDHC|PRKAA2|TYR|AKR1C3|CYP39A1|SPTLC3|SRD5A3|CYP2R1	-0.585552	0	25	0	0	-4.55809	10.2152
1	-2.08967	GO:0046164	M1	1	0	GO Biological Processes	19	alcohol catabolic process	19_GO:0008152 metabolic process	-2.08967	5.04456	3.63148	30169	54	443	4	0.902935	0.449424	8644|8898|51302|79644	AKR1C3|MTMR2|CYP39A1|SRD5A3	-0.434557	0	25	0	0	-4.55809	10.2152
1	-4.54956	GO:0045177	M1	1	0	GO Cellular Components	20	apical part of cell		-4.54956	2.97455	5.064	30169	435	443	19	4.28894	0.962618	363|482|490|846|4284|5108|5590|6340|6557|6567|9076|10050|22802|22953|51332|53841|53905|55811|59272	AQP6|ATP1B2|ATP2B1|CASR|MIP|PCM1|PRKCZ|SCNN1G|SLC12A1|SLC16A2|CLDN1|SLC17A4|CLCA4|P2RX2|SPTBN5|CDHR5|DUOX1|ADCY10|ACE2	-1.79854	0	26	1	1	-4.54956	3.32203
1	-4.43237	GO:0016324	M1	1	0	GO Cellular Components	20	apical plasma membrane		-4.43237	3.146	5.05644	30169	368	443	17	3.83747	0.912691	363|482|490|846|4284|5590|6340|6557|6567|9076|10050|22802|22953|53841|53905|55811|59272	AQP6|ATP1B2|ATP2B1|CASR|MIP|PRKCZ|SCNN1G|SLC12A1|SLC16A2|CLDN1|SLC17A4|CLCA4|P2RX2|CDHR5|DUOX1|ADCY10|ACE2	-1.73105	0	26	0	0	-4.54956	3.32203
1	-2.0105	GO:0098661	M1	1	0	GO Biological Processes	19	inorganic anion transmembrane transport	19_GO:0051179 localization	-2.0105	3.32203	3.15017	30169	123	443	6	1.3544	0.549175	363|846|1181|2556|6557|22802	AQP6|CASR|CLCN2|GABRA3|SLC12A1|CLCA4	-0.390769	0	26	0	0	-4.54956	3.32203
1	-4.54002	GO:0009725	M1	1	0	GO Biological Processes	19	response to hormone	19_GO:0050896 response to stimulus	-4.54002	2.40673	4.80789	30169	764	443	27	6.09481	1.13664	181|338|490|1395|2353|2692|2770|3283|3284|3795|4440|4821|5207|5290|5563|5590|5743|6340|6750|6754|7031|8644|9076|10603|56729|80339|140710	AGRP|APOB|ATP2B1|CRHR2|FOS|GHRHR|GNAI1|HSD3B1|HSD3B2|KHK|MSI1|NKX2-2|PFKFB1|PIK3CA|PRKAA2|PRKCZ|PTGS2|SCNN1G|SST|SSTR4|TFF1|AKR1C3|CLDN1|SH2B2|RETN|PNPLA3|SOGA1	-1.79854	0	27	1	1	-4.54002	3.50055
1	-3.96883	GO:0043434	M1	1	0	GO Biological Processes	19	response to peptide hormone	19_GO:0050896 response to stimulus	-3.96883	3.00172	4.68395	30169	363	443	16	3.61174	0.886479	181|1395|2353|2692|2770|3795|5207|5290|5590|5743|6340|7031|10603|56729|80339|140710	AGRP|CRHR2|FOS|GHRHR|GNAI1|KHK|PFKFB1|PIK3CA|PRKCZ|PTGS2|SCNN1G|TFF1|SH2B2|RETN|PNPLA3|SOGA1	-1.47032	0	27	0	0	-4.54002	3.50055
1	-3.84689	GO:1901652	M1	1	0	GO Biological Processes	19	response to peptide	19_GO:0050896 response to stimulus	-3.84689	2.71802	4.4876	30169	451	443	18	4.06321	0.938048	181|846|1395|2353|2692|2770|3795|5207|5290|5590|5743|6340|7031|10603|56729|58533|80339|140710	AGRP|CASR|CRHR2|FOS|GHRHR|GNAI1|KHK|PFKFB1|PIK3CA|PRKCZ|PTGS2|SCNN1G|TFF1|SH2B2|RETN|SNX6|PNPLA3|SOGA1	-1.41144	0	27	0	0	-4.54002	3.50055
1	-3.45473	GO:0032868	M1	1	0	GO Biological Processes	19	response to insulin	19_GO:0050896 response to stimulus	-3.45473	3.50055	4.48141	30169	214	443	11	2.48307	0.73932	181|2353|2692|3795|5207|5290|5590|10603|56729|80339|140710	AGRP|FOS|GHRHR|KHK|PFKFB1|PIK3CA|PRKCZ|SH2B2|RETN|PNPLA3|SOGA1	-1.20179	0	27	0	0	-4.54002	3.50055
1	-2.62816	GO:0032870	M1	1	0	GO Biological Processes	19	cellular response to hormone stimulus	19_GO:0050896 response to stimulus	-2.62816	2.25129	3.38781	30169	484	443	16	3.61174	0.886479	181|338|490|1395|2353|2692|5290|5563|5590|6340|6750|6754|8644|10603|80339|140710	AGRP|APOB|ATP2B1|CRHR2|FOS|GHRHR|PIK3CA|PRKAA2|PRKCZ|SCNN1G|SST|SSTR4|AKR1C3|SH2B2|PNPLA3|SOGA1	-0.703379	0	27	0	0	-4.54002	3.50055
1	-2.52836	GO:0071417	M1	1	0	GO Biological Processes	19	cellular response to organonitrogen compound	19_GO:0050896 response to stimulus	-2.52836	2.08474	3.24277	30169	588	443	18	4.06321	0.938048	846|859|1395|1788|1812|2353|2692|5024|5290|5590|5743|6340|10097|10603|23514|58533|80339|140710	CASR|CAV3|CRHR2|DNMT3A|DRD1|FOS|GHRHR|P2RX3|PIK3CA|PRKCZ|PTGS2|SCNN1G|ACTR2|SH2B2|SPIDR|SNX6|PNPLA3|SOGA1	-0.657401	0	27	0	0	-4.54002	3.50055
1	-2.20768	GO:1901653	M1	1	0	GO Biological Processes	19	cellular response to peptide	19_GO:0050896 response to stimulus	-2.20768	2.4322	3.08414	30169	308	443	11	2.48307	0.73932	846|1395|2353|2692|5290|5590|6340|10603|58533|80339|140710	CASR|CRHR2|FOS|GHRHR|PIK3CA|PRKCZ|SCNN1G|SH2B2|SNX6|PNPLA3|SOGA1	-0.490505	0	27	0	0	-4.54002	3.50055
1	-2.11539	GO:1901699	M1	1	0	GO Biological Processes	19	cellular response to nitrogen compound	19_GO:0050896 response to stimulus	-2.11539	1.89757	2.8152	30169	646	443	18	4.06321	0.938048	846|859|1395|1788|1812|2353|2692|5024|5290|5590|5743|6340|10097|10603|23514|58533|80339|140710	CASR|CAV3|CRHR2|DNMT3A|DRD1|FOS|GHRHR|P2RX3|PIK3CA|PRKCZ|PTGS2|SCNN1G|ACTR2|SH2B2|SPIDR|SNX6|PNPLA3|SOGA1	-0.445325	0	27	0	0	-4.54002	3.50055
1	-2.01471	GO:0071375	M1	1	0	GO Biological Processes	19	cellular response to peptide hormone stimulus	19_GO:0050896 response to stimulus	-2.01471	2.54321	2.93631	30169	241	443	9	2.0316	0.670287	1395|2353|2692|5290|5590|6340|10603|80339|140710	CRHR2|FOS|GHRHR|PIK3CA|PRKCZ|SCNN1G|SH2B2|PNPLA3|SOGA1	-0.39177	0	27	0	0	-4.54002	3.50055
1	-4.51552	GO:0008610	M1	1	0	GO Biological Processes	19	lipid biosynthetic process	19_GO:0008152 metabolic process	-4.51552	2.62368	4.89163	30169	597	443	23	5.19187	1.0541	1119|3283|3284|5290|5563|5743|5833|5947|6785|8605|8612|8644|8898|10351|30837|51302|55304|79644|80168|80339|120227|160851|200576	CHKA|HSD3B1|HSD3B2|PIK3CA|PRKAA2|PTGS2|PCYT2|RBP1|ELOVL4|PLA2G4C|PLPP2|AKR1C3|MTMR2|ABCA8|SOCS7|CYP39A1|SPTLC3|SRD5A3|MOGAT2|PNPLA3|CYP2R1|DGKH|PIKFYVE	-1.79445	0	28	1	1	-4.51552	4.16948
1	-3.50877	GO:0046486	M1	1	0	GO Biological Processes	19	glycerolipid metabolic process	19_GO:0008152 metabolic process	-3.50877	2.84547	4.29418	30169	359	443	15	3.386	0.859334	338|859|1119|5290|5833|8605|8898|9588|30837|64788|80168|80339|114882|160851|200576	APOB|CAV3|CHKA|PIK3CA|PCYT2|PLA2G4C|MTMR2|PRDX6|SOCS7|LMF1|MOGAT2|PNPLA3|OSBPL8|DGKH|PIKFYVE	-1.23342	0	28	0	0	-4.51552	4.16948
1	-3.32048	GO:0090407	M1	1	0	GO Biological Processes	19	organophosphate biosynthetic process	19_GO:0008152 metabolic process	-3.32048	2.38732	3.9787	30169	542	443	19	4.28894	0.962618	790|1119|2984|3948|4701|4837|5290|5833|6785|8605|8898|10351|30837|55811|79644|80339|160851|200576|441024	CAD|CHKA|GUCY2C|LDHC|NDUFA7|NNMT|PIK3CA|PCYT2|ELOVL4|PLA2G4C|MTMR2|ABCA8|SOCS7|ADCY10|SRD5A3|PNPLA3|DGKH|PIKFYVE|MTHFD2L	-1.13327	0	28	0	0	-4.51552	4.16948
1	-2.96852	GO:0008654	M1	1	0	GO Biological Processes	19	phospholipid biosynthetic process	19_GO:0008152 metabolic process	-2.96852	3.05762	3.94771	30169	245	443	11	2.48307	0.73932	1119|5290|5833|8605|8898|10351|30837|79644|80339|160851|200576	CHKA|PIK3CA|PCYT2|PLA2G4C|MTMR2|ABCA8|SOCS7|SRD5A3|PNPLA3|DGKH|PIKFYVE	-0.907931	0	28	0	0	-4.51552	4.16948
1	-2.94205	GO:0006644	M1	1	0	GO Biological Processes	19	phospholipid metabolic process	19_GO:0008152 metabolic process	-2.94205	2.60498	3.77126	30169	366	443	14	3.16027	0.831165	1119|5290|5833|8605|8612|8898|9588|10351|30837|79644|80339|114882|160851|200576	CHKA|PIK3CA|PCYT2|PLA2G4C|PLPP2|MTMR2|PRDX6|ABCA8|SOCS7|SRD5A3|PNPLA3|OSBPL8|DGKH|PIKFYVE	-0.888552	0	28	0	0	-4.51552	4.16948
1	-2.72943	GO:0045017	M1	1	0	GO Biological Processes	19	glycerolipid biosynthetic process	19_GO:0008152 metabolic process	-2.72943	3.04025	3.74155	30169	224	443	10	2.25734	0.70573	1119|5290|5833|8605|8898|30837|80168|80339|160851|200576	CHKA|PIK3CA|PCYT2|PLA2G4C|MTMR2|SOCS7|MOGAT2|PNPLA3|DGKH|PIKFYVE	-0.75378	0	28	0	0	-4.51552	4.16948
1	-2.48471	hsa05231	M1	1	0	KEGG Pathway	24	Choline metabolism in cancer		-2.48471	4.16948	3.83649	30169	98	443	6	1.3544	0.549175	1119|2353|5290|8605|8612|160851	CHKA|FOS|PIK3CA|PLA2G4C|PLPP2|DGKH	-0.639379	0	28	0	0	-4.51552	4.16948
1	-2.47498	GO:0046474	M1	1	0	GO Biological Processes	19	glycerophospholipid biosynthetic process	19_GO:0008152 metabolic process	-2.47498	3.00448	3.50685	30169	204	443	9	2.0316	0.670287	1119|5290|5833|8605|8898|30837|80339|160851|200576	CHKA|PIK3CA|PCYT2|PLA2G4C|MTMR2|SOCS7|PNPLA3|DGKH|PIKFYVE	-0.638933	0	28	0	0	-4.51552	4.16948
1	-2.35554	GO:0006650	M1	1	0	GO Biological Processes	19	glycerophospholipid metabolic process	19_GO:0008152 metabolic process	-2.35554	2.54802	3.25614	30169	294	443	11	2.48307	0.73932	1119|5290|5833|8605|8898|9588|30837|80339|114882|160851|200576	CHKA|PIK3CA|PCYT2|PLA2G4C|MTMR2|PRDX6|SOCS7|PNPLA3|OSBPL8|DGKH|PIKFYVE	-0.581717	0	28	0	0	-4.51552	4.16948
1	-4.48892	GO:0019725	M1	1	0	GO Biological Processes	19	cellular homeostasis	19_GO:0065007 biological regulation	-4.48892	2.54983	4.84174	30169	641	443	24	5.41761	1.07549	482|490|797|846|859|1812|2692|4499|5076|5290|5563|6340|6354|6357|6557|7223|7779|9588|10935|25978|26154|54982|56652|79689	ATP1B2|ATP2B1|CALCB|CASR|CAV3|DRD1|GHRHR|MT1M|PAX2|PIK3CA|PRKAA2|SCNN1G|CCL7|CCL13|SLC12A1|TRPC4|SLC30A1|PRDX6|PRDX3|CHMP2B|ABCA12|CLN6|TWNK|STEAP4	-1.77784	0	29	1	1	-4.48892	5.23858
1	-3.36934	GO:0055082	M1	1	0	GO Biological Processes	19	cellular chemical homeostasis	19_GO:0065007 biological regulation	-3.36934	2.40955	4.02342	30169	537	443	19	4.28894	0.962618	482|490|797|846|859|1812|2692|4499|5076|5290|5563|6340|6354|6357|7223|7779|54982|56652|79689	ATP1B2|ATP2B1|CALCB|CASR|CAV3|DRD1|GHRHR|MT1M|PAX2|PIK3CA|PRKAA2|SCNN1G|CCL7|CCL13|TRPC4|SLC30A1|CLN6|TWNK|STEAP4	-1.15498	0	29	0	0	-4.48892	5.23858
1	-3.35354	GO:0055065	M1	1	0	GO Biological Processes	19	metal ion homeostasis	19_GO:0065007 biological regulation	-3.35354	2.64472	4.10349	30169	412	443	16	3.61174	0.886479	482|490|797|846|859|1812|3766|4499|6340|6354|6357|6557|7223|7779|26872|79689	ATP1B2|ATP2B1|CALCB|CASR|CAV3|DRD1|KCNJ10|MT1M|SCNN1G|CCL7|CCL13|SLC12A1|TRPC4|SLC30A1|STEAP1|STEAP4	-1.14514	0	29	0	0	-4.48892	5.23858
1	-2.968	GO:0006875	M1	1	0	GO Biological Processes	19	cellular metal ion homeostasis	19_GO:0065007 biological regulation	-2.968	2.74093	3.84014	30169	323	443	13	2.93454	0.801863	482|490|797|846|859|1812|4499|6340|6354|6357|7223|7779|79689	ATP1B2|ATP2B1|CALCB|CASR|CAV3|DRD1|MT1M|SCNN1G|CCL7|CCL13|TRPC4|SLC30A1|STEAP4	-0.907931	0	29	0	0	-4.48892	5.23858
1	-2.91511	GO:0055080	M1	1	0	GO Biological Processes	19	cation homeostasis	19_GO:0065007 biological regulation	-2.91511	2.32943	3.64819	30169	497	443	17	3.83747	0.912691	482|490|797|846|859|1812|3766|4499|6340|6354|6357|6557|7223|7779|26872|54982|79689	ATP1B2|ATP2B1|CALCB|CASR|CAV3|DRD1|KCNJ10|MT1M|SCNN1G|CCL7|CCL13|SLC12A1|TRPC4|SLC30A1|STEAP1|CLN6|STEAP4	-0.86868	0	29	0	0	-4.48892	5.23858
1	-2.77823	GO:0098771	M1	1	0	GO Biological Processes	19	inorganic ion homeostasis	19_GO:0065007 biological regulation	-2.77823	2.26119	3.51364	30169	512	443	17	3.83747	0.912691	482|490|797|846|859|1812|3766|4499|6340|6354|6357|6557|7223|7779|26872|54982|79689	ATP1B2|ATP2B1|CALCB|CASR|CAV3|DRD1|KCNJ10|MT1M|SCNN1G|CCL7|CCL13|SLC12A1|TRPC4|SLC30A1|STEAP1|CLN6|STEAP4	-0.786931	0	29	0	0	-4.48892	5.23858
1	-2.70118	GO:0072503	M1	1	0	GO Biological Processes	19	cellular divalent inorganic cation homeostasis	19_GO:0065007 biological regulation	-2.70118	3.01334	3.70878	30169	226	443	10	2.25734	0.70573	490|797|846|859|1812|4499|6354|6357|7223|7779	ATP2B1|CALCB|CASR|CAV3|DRD1|MT1M|CCL7|CCL13|TRPC4|SLC30A1	-0.741531	0	29	0	0	-4.48892	5.23858
1	-2.68141	GO:0006874	M1	1	0	GO Biological Processes	19	cellular calcium ion homeostasis	19_GO:0065007 biological regulation	-2.68141	3.22586	3.75728	30169	190	443	9	2.0316	0.670287	490|797|846|859|1812|6354|6357|7223|7779	ATP2B1|CALCB|CASR|CAV3|DRD1|CCL7|CCL13|TRPC4|SLC30A1	-0.733416	0	29	0	0	-4.48892	5.23858
1	-2.66484	GO:0050801	M1	1	0	GO Biological Processes	19	ion homeostasis	19_GO:0065007 biological regulation	-2.66484	2.20519	3.40075	30169	525	443	17	3.83747	0.912691	482|490|797|846|859|1812|3766|4499|6340|6354|6357|6557|7223|7779|26872|54982|79689	ATP1B2|ATP2B1|CALCB|CASR|CAV3|DRD1|KCNJ10|MT1M|SCNN1G|CCL7|CCL13|SLC12A1|TRPC4|SLC30A1|STEAP1|CLN6|STEAP4	-0.725749	0	29	0	0	-4.48892	5.23858
1	-2.55696	GO:0030003	M1	1	0	GO Biological Processes	19	cellular cation homeostasis	19_GO:0065007 biological regulation	-2.55696	2.36581	3.36969	30169	403	443	14	3.16027	0.831165	482|490|797|846|859|1812|4499|6340|6354|6357|7223|7779|54982|79689	ATP1B2|ATP2B1|CALCB|CASR|CAV3|DRD1|MT1M|SCNN1G|CCL7|CCL13|TRPC4|SLC30A1|CLN6|STEAP4	-0.660311	0	29	0	0	-4.48892	5.23858
1	-2.39821	GO:0006873	M1	1	0	GO Biological Processes	19	cellular ion homeostasis	19_GO:0065007 biological regulation	-2.39821	2.27005	3.19976	30169	420	443	14	3.16027	0.831165	482|490|797|846|859|1812|4499|6340|6354|6357|7223|7779|54982|79689	ATP1B2|ATP2B1|CALCB|CASR|CAV3|DRD1|MT1M|SCNN1G|CCL7|CCL13|TRPC4|SLC30A1|CLN6|STEAP4	-0.599985	0	29	0	0	-4.48892	5.23858
1	-2.30038	GO:0055074	M1	1	0	GO Biological Processes	19	calcium ion homeostasis	19_GO:0065007 biological regulation	-2.30038	2.82449	3.2928	30169	217	443	9	2.0316	0.670287	490|797|846|859|1812|6354|6357|7223|7779	ATP2B1|CALCB|CASR|CAV3|DRD1|CCL7|CCL13|TRPC4|SLC30A1	-0.547907	0	29	0	0	-4.48892	5.23858
1	-2.24713	GO:0072507	M1	1	0	GO Biological Processes	19	divalent inorganic cation homeostasis	19_GO:0065007 biological regulation	-2.24713	2.5993	3.17395	30169	262	443	10	2.25734	0.70573	490|797|846|859|1812|4499|6354|6357|7223|7779	ATP2B1|CALCB|CASR|CAV3|DRD1|MT1M|CCL7|CCL13|TRPC4|SLC30A1	-0.510642	0	29	0	0	-4.48892	5.23858
1	-2.14725	GO:0051480	M1	1	0	GO Biological Processes	19	regulation of cytosolic calcium ion concentration	19_GO:0065007 biological regulation	-2.14725	5.23858	3.73442	30169	52	443	4	0.902935	0.449424	490|797|859|7223	ATP2B1|CALCB|CAV3|TRPC4	-0.465739	0	29	0	0	-4.48892	5.23858
1	-4.37583	GO:0072659	M1	1	0	GO Biological Processes	19	protein localization to plasma membrane	19_GO:0051179 localization	-4.37583	4.10663	5.36759	30169	199	443	12	2.7088	0.771301	859|3875|5590|8548|9312|10966|23114|23499|23513|26154|50848|79156	CAV3|KRT18|PRKCZ|BLZF1|KCNB2|RAB40B|NFASC|MACF1|SCRIB|ABCA12|F11R|PLEKHF1	-1.70534	0	30	1	1	-4.37583	6.81016
1	-3.70827	GO:1990778	M1	1	0	GO Biological Processes	19	protein localization to cell periphery	19_GO:0051179 localization	-3.70827	3.49239	4.67241	30169	234	443	12	2.7088	0.771301	859|3875|5590|8548|9312|10966|23114|23499|23513|26154|50848|79156	CAV3|KRT18|PRKCZ|BLZF1|KCNB2|RAB40B|NFASC|MACF1|SCRIB|ABCA12|F11R|PLEKHF1	-1.34484	0	30	0	0	-4.37583	6.81016
1	-2.4778	GO:0072657	M1	1	0	GO Biological Processes	19	protein localization to membrane	19_GO:0051179 localization	-2.4778	2.24018	3.25763	30169	456	443	15	3.386	0.859334	859|1740|3875|5590|8548|9312|10966|23114|23499|23513|26154|50848|55146|79156|200576	CAV3|DLG2|KRT18|PRKCZ|BLZF1|KCNB2|RAB40B|NFASC|MACF1|SCRIB|ABCA12|F11R|ZDHHC4|PLEKHF1|PIKFYVE	-0.638933	0	30	0	0	-4.37583	6.81016
1	-2.23879	GO:0061951	M1	1	0	GO Biological Processes	19	establishment of protein localization to plasma membrane	19_GO:0051179 localization	-2.23879	5.55931	3.89921	30169	49	443	4	0.902935	0.449424	3875|8548|23499|23513	KRT18|BLZF1|MACF1|SCRIB	-0.508537	0	30	0	0	-4.37583	6.81016
1	-2.15389	GO:0051668	M1	1	0	GO Biological Processes	19	localization within membrane	19_GO:0051179 localization	-2.15389	2.00668	2.88975	30169	543	443	16	3.61174	0.886479	859|1740|3875|5590|8548|9312|10311|10966|23114|23499|23513|26154|50848|55146|79156|200576	CAV3|DLG2|KRT18|PRKCZ|BLZF1|KCNB2|VPS26C|RAB40B|NFASC|MACF1|SCRIB|ABCA12|F11R|ZDHHC4|PLEKHF1|PIKFYVE	-0.465739	0	30	0	0	-4.37583	6.81016
1	-2.02161	GO:0043001	M1	1	0	GO Biological Processes	19	Golgi to plasma membrane protein transport	19_GO:0051179 localization	-2.02161	6.81016	3.88679	30169	30	443	3	0.677201	0.389656	3875|8548|23499	KRT18|BLZF1|MACF1	-0.394616	0	30	0	0	-4.37583	6.81016
1	-4.36968	GO:0007268	M1	1	0	GO Biological Processes	19	chemical synaptic transmission	19_GO:0023052 signaling	-4.36968	2.98983	4.95227	30169	410	443	18	4.06321	0.938048	869|1740|1812|2556|2572|3777|3780|3785|5024|6750|8618|8620|9094|10052|22953|23095|23513|27115	CBLN1|DLG2|DRD1|GABRA3|GAD2|KCNK3|KCNN1|KCNQ2|P2RX3|SST|CADPS|NPFF|UNC119|GJC1|P2RX2|KIF1B|SCRIB|PDE7B	-1.70534	0	31	1	1	-4.36968	2.98983
1	-4.36968	GO:0098916	M1	1	0	GO Biological Processes	19	anterograde trans-synaptic signaling	19_GO:0023052 signaling	-4.36968	2.98983	4.95227	30169	410	443	18	4.06321	0.938048	869|1740|1812|2556|2572|3777|3780|3785|5024|6750|8618|8620|9094|10052|22953|23095|23513|27115	CBLN1|DLG2|DRD1|GABRA3|GAD2|KCNK3|KCNN1|KCNQ2|P2RX3|SST|CADPS|NPFF|UNC119|GJC1|P2RX2|KIF1B|SCRIB|PDE7B	-1.70534	0	31	0	0	-4.36968	2.98983
1	-4.29974	GO:0099536	M1	1	0	GO Biological Processes	19	synaptic signaling	19_GO:0023052 signaling	-4.29974	2.85007	4.8488	30169	454	443	19	4.28894	0.962618	869|1740|1812|1838|2556|2572|3777|3780|3785|5024|6750|8618|8620|9094|10052|22953|23095|23513|27115	CBLN1|DLG2|DRD1|DTNB|GABRA3|GAD2|KCNK3|KCNN1|KCNQ2|P2RX3|SST|CADPS|NPFF|UNC119|GJC1|P2RX2|KIF1B|SCRIB|PDE7B	-1.66949	0	31	0	0	-4.36968	2.98983
1	-4.15685	GO:0099537	M1	1	0	GO Biological Processes	19	trans-synaptic signaling	19_GO:0023052 signaling	-4.15685	2.87753	4.76438	30169	426	443	18	4.06321	0.938048	869|1740|1812|2556|2572|3777|3780|3785|5024|6750|8618|8620|9094|10052|22953|23095|23513|27115	CBLN1|DLG2|DRD1|GABRA3|GAD2|KCNK3|KCNN1|KCNQ2|P2RX3|SST|CADPS|NPFF|UNC119|GJC1|P2RX2|KIF1B|SCRIB|PDE7B	-1.58765	0	31	0	0	-4.36968	2.98983
1	-4.30209	GO:0001654	M1	1	0	GO Biological Processes	19	eye development	19_GO:0032502 developmental process	-4.30209	3.07089	4.93953	30169	377	443	17	3.83747	0.912691	490|775|1181|3549|4212|4284|4867|4901|5076|6496|9355|9573|10319|23363|25836|55184|79583	ATP2B1|CACNA1C|CLCN2|IHH|MEIS2|MIP|NPHP1|NRL|PAX2|SIX3|LHX2|GDF3|LAMC3|OBSL1|NIPBL|DZANK1|TMEM231	-1.66949	0	32	1	1	-4.30209	7.85787
1	-4.24561	GO:0150063	M1	1	0	GO Biological Processes	19	visual system development	19_GO:0032502 developmental process	-4.24561	3.03865	4.88868	30169	381	443	17	3.83747	0.912691	490|775|1181|3549|4212|4284|4867|4901|5076|6496|9355|9573|10319|23363|25836|55184|79583	ATP2B1|CACNA1C|CLCN2|IHH|MEIS2|MIP|NPHP1|NRL|PAX2|SIX3|LHX2|GDF3|LAMC3|OBSL1|NIPBL|DZANK1|TMEM231	-1.64023	0	32	0	0	-4.30209	7.85787
1	-4.16246	GO:0048880	M1	1	0	GO Biological Processes	19	sensory system development	19_GO:0032502 developmental process	-4.16246	2.99154	4.81366	30169	387	443	17	3.83747	0.912691	490|775|1181|3549|4212|4284|4867|4901|5076|6496|9355|9573|10319|23363|25836|55184|79583	ATP2B1|CACNA1C|CLCN2|IHH|MEIS2|MIP|NPHP1|NRL|PAX2|SIX3|LHX2|GDF3|LAMC3|OBSL1|NIPBL|DZANK1|TMEM231	-1.58765	0	32	0	0	-4.30209	7.85787
1	-3.95827	GO:0007601	M1	1	0	GO Biological Processes	19	visual perception	19_GO:0032501 multicellular organismal process	-3.95827	3.71463	4.93331	30169	220	443	12	2.7088	0.771301	1258|1259|3766|4284|4901|5076|6496|7299|9094|10052|10319|54982	CNGB1|CNGA1|KCNJ10|MIP|NRL|PAX2|SIX3|TYR|UNC119|GJC1|LAMC3|CLN6	-1.47032	0	32	0	0	-4.30209	7.85787
1	-3.88471	GO:0050953	M1	1	0	GO Biological Processes	19	sensory perception of light stimulus	19_GO:0032501 multicellular organismal process	-3.88471	3.6483	4.85664	30169	224	443	12	2.7088	0.771301	1258|1259|3766|4284|4901|5076|6496|7299|9094|10052|10319|54982	CNGB1|CNGA1|KCNJ10|MIP|NRL|PAX2|SIX3|TYR|UNC119|GJC1|LAMC3|CLN6	-1.42227	0	32	0	0	-4.30209	7.85787
1	-3.53915	GO:0007423	M1	1	0	GO Biological Processes	19	sensory organ development	19_GO:0032502 developmental process	-3.53915	2.41924	4.1498	30169	563	443	20	4.51467	0.98646	430|490|775|1181|3549|3777|4212|4284|4867|4901|5076|6496|9355|9573|10319|23363|23513|25836|55184|79583	ASCL2|ATP2B1|CACNA1C|CLCN2|IHH|KCNK3|MEIS2|MIP|NPHP1|NRL|PAX2|SIX3|LHX2|GDF3|LAMC3|OBSL1|SCRIB|NIPBL|DZANK1|TMEM231	-1.2528	0	32	0	0	-4.30209	7.85787
1	-3.32287	GO:0060041	M1	1	0	GO Biological Processes	19	retina development in camera-type eye	19_GO:0032502 developmental process	-3.32287	3.97996	4.52594	30169	154	443	9	2.0316	0.670287	490|1181|3549|4867|4901|5076|9355|10319|23363	ATP2B1|CLCN2|IHH|NPHP1|NRL|PAX2|LHX2|LAMC3|OBSL1	-1.13327	0	32	0	0	-4.30209	7.85787
1	-2.89619	GO:0043010	M1	1	0	GO Biological Processes	19	camera-type eye development	19_GO:0032502 developmental process	-2.89619	2.69094	3.76474	30169	329	443	13	2.93454	0.801863	490|775|1181|3549|4284|4867|4901|5076|6496|9355|10319|23363|79583	ATP2B1|CACNA1C|CLCN2|IHH|MIP|NPHP1|NRL|PAX2|SIX3|LHX2|LAMC3|OBSL1|TMEM231	-0.857626	0	32	0	0	-4.30209	7.85787
1	-2.1964	GO:0048596	M1	1	0	GO Biological Processes	19	embryonic camera-type eye morphogenesis	19_GO:0032502 developmental process	-2.1964	7.85787	4.27061	30169	26	443	3	0.677201	0.389656	3549|5076|6496	IHH|PAX2|SIX3	-0.485317	0	32	0	0	-4.30209	7.85787
1	-2.04501	GO:0048592	M1	1	0	GO Biological Processes	19	eye morphogenesis	19_GO:0032502 developmental process	-2.04501	3.01716	3.10338	30169	158	443	7	1.58014	0.592498	3549|4901|5076|6496|23363|25836|55184	IHH|NRL|PAX2|SIX3|OBSL1|NIPBL|DZANK1	-0.408982	0	32	0	0	-4.30209	7.85787
1	-4.23889	GO:0009792	M1	1	0	GO Biological Processes	19	embryo development ending in birth or egg hatching	19_GO:0032502 developmental process	-4.23889	2.4578	4.64062	30169	665	443	24	5.41761	1.07549	338|430|3549|3955|5076|6788|7779|7942|8451|8796|9355|9573|10742|23414|23509|23513|25836|27023|53615|55273|59349|79583|79805|84296	APOB|ASCL2|IHH|LFNG|PAX2|STK3|SLC30A1|TFEB|CUL4A|SCEL|LHX2|GDF3|RAI2|ZFPM2|POFUT1|SCRIB|NIPBL|FOXB1|MBD3|TMEM100|KLHL12|TMEM231|VASH2|GINS4	-1.64023	0	33	1	1	-4.23889	2.46362
1	-3.609	GO:0043009	M1	1	0	GO Biological Processes	19	chordate embryonic development	19_GO:0032502 developmental process	-3.609	2.33007	4.16183	30169	643	443	22	4.96614	1.03216	338|430|3549|3955|5076|6788|7779|7942|8451|9355|9573|23414|23509|23513|25836|27023|53615|55273|59349|79583|79805|84296	APOB|ASCL2|IHH|LFNG|PAX2|STK3|SLC30A1|TFEB|CUL4A|LHX2|GDF3|ZFPM2|POFUT1|SCRIB|NIPBL|FOXB1|MBD3|TMEM100|KLHL12|TMEM231|VASH2|GINS4	-1.30749	0	33	0	0	-4.23889	2.46362
1	-2.71644	GO:0001701	M1	1	0	GO Biological Processes	19	in utero embryonic development	19_GO:0032502 developmental process	-2.71644	2.46362	3.53765	30169	387	443	14	3.16027	0.831165	338|430|3549|6788|7779|7942|8451|9573|23414|53615|55273|79583|79805|84296	APOB|ASCL2|IHH|STK3|SLC30A1|TFEB|CUL4A|GDF3|ZFPM2|MBD3|TMEM100|TMEM231|VASH2|GINS4	-0.751668	0	33	0	0	-4.23889	2.46362
1	-4.22548	GO:2000117	M1	1	0	GO Biological Processes	19	negative regulation of cysteine-type endopeptidase activity	19_GO:0048519 negative regulation of biological process	-4.22548	5.98695	5.81619	30169	91	443	8	1.80587	0.63268	1473|2537|3578|5076|5607|5743|6478|10935	CST5|IFI6|IL9|PAX2|MAP2K5|PTGS2|SIAH2|PRDX3	-1.63437	0	34	1	1	-4.22548	6.11168
1	-3.82051	GO:0043154	M1	1	0	GO Biological Processes	19	negative regulation of cysteine-type endopeptidase activity involved in apoptotic process	19_GO:0048519 negative regulation of biological process	-3.82051	6.11168	5.51823	30169	78	443	7	1.58014	0.592498	2537|3578|5076|5607|5743|6478|10935	IFI6|IL9|PAX2|MAP2K5|PTGS2|SIAH2|PRDX3	-1.39539	0	34	0	0	-4.22548	6.11168
1	-3.41519	GO:0010951	M1	1	0	GO Biological Processes	19	negative regulation of endopeptidase activity	19_GO:0048519 negative regulation of biological process	-3.41519	3.24293	4.3648	30169	252	443	12	2.7088	0.771301	1473|2537|3578|5076|5273|5607|5743|6478|6695|10935|26952|80760	CST5|IFI6|IL9|PAX2|SERPINB10|MAP2K5|PTGS2|SIAH2|SPOCK1|PRDX3|SMR3A|ITIH5	-1.18124	0	34	0	0	-4.22548	6.11168
1	-3.29371	GO:0052547	M1	1	0	GO Biological Processes	19	regulation of peptidase activity	19_GO:0008152 metabolic process	-3.29371	2.52228	4.01196	30169	459	443	17	3.83747	0.912691	1473|2537|3578|5076|5273|5607|5743|5988|6406|6478|6695|9141|9994|10935|23198|26952|80760	CST5|IFI6|IL9|PAX2|SERPINB10|MAP2K5|PTGS2|RFPL1|SEMG1|SIAH2|SPOCK1|PDCD5|CASP8AP2|PRDX3|PSME4|SMR3A|ITIH5	-1.11237	0	34	0	0	-4.22548	6.11168
1	-3.24998	GO:0010466	M1	1	0	GO Biological Processes	19	negative regulation of peptidase activity	19_GO:0048519 negative regulation of biological process	-3.24998	3.1073	4.19017	30169	263	443	12	2.7088	0.771301	1473|2537|3578|5076|5273|5607|5743|6478|6695|10935|26952|80760	CST5|IFI6|IL9|PAX2|SERPINB10|MAP2K5|PTGS2|SIAH2|SPOCK1|PRDX3|SMR3A|ITIH5	-1.07443	0	34	0	0	-4.22548	6.11168
1	-3.1759	GO:0052548	M1	1	0	GO Biological Processes	19	regulation of endopeptidase activity	19_GO:0008152 metabolic process	-3.1759	2.54585	3.93205	30169	428	443	16	3.61174	0.886479	1473|2537|3578|5076|5273|5607|5743|5988|6406|6478|6695|9141|9994|10935|26952|80760	CST5|IFI6|IL9|PAX2|SERPINB10|MAP2K5|PTGS2|RFPL1|SEMG1|SIAH2|SPOCK1|PDCD5|CASP8AP2|PRDX3|SMR3A|ITIH5	-1.02728	0	34	0	0	-4.22548	6.11168
1	-3.1156	GO:2000116	M1	1	0	GO Biological Processes	19	regulation of cysteine-type endopeptidase activity	19_GO:0008152 metabolic process	-3.1156	3.18773	4.1101	30169	235	443	11	2.48307	0.73932	1473|2537|3578|5076|5607|5743|5988|6478|9141|9994|10935	CST5|IFI6|IL9|PAX2|MAP2K5|PTGS2|RFPL1|SIAH2|PDCD5|CASP8AP2|PRDX3	-0.991523	0	34	0	0	-4.22548	6.11168
1	-3.01666	GO:0043281	M1	1	0	GO Biological Processes	19	regulation of cysteine-type endopeptidase activity involved in apoptotic process	19_GO:0008152 metabolic process	-3.01666	3.32203	4.07241	30169	205	443	10	2.25734	0.70573	2537|3578|5076|5607|5743|5988|6478|9141|9994|10935	IFI6|IL9|PAX2|MAP2K5|PTGS2|RFPL1|SIAH2|PDCD5|CASP8AP2|PRDX3	-0.93164	0	34	0	0	-4.22548	6.11168
1	-2.86468	GO:0051346	M1	1	0	GO Biological Processes	19	negative regulation of hydrolase activity	19_GO:0065007 biological regulation	-2.86468	2.55609	3.69162	30169	373	443	14	3.16027	0.831165	1473|2537|3578|5076|5273|5590|5607|5743|6478|6695|10935|26952|50848|80760	CST5|IFI6|IL9|PAX2|SERPINB10|PRKCZ|MAP2K5|PTGS2|SIAH2|SPOCK1|PRDX3|SMR3A|F11R|ITIH5	-0.834431	0	34	0	0	-4.22548	6.11168
1	-2.2045	GO:0045861	M1	1	0	GO Biological Processes	19	negative regulation of proteolysis	19_GO:0048519 negative regulation of biological process	-2.2045	2.32164	3.04482	30169	352	443	12	2.7088	0.771301	1473|2537|3578|5076|5273|5607|5743|6478|6695|10935|26952|80760	CST5|IFI6|IL9|PAX2|SERPINB10|MAP2K5|PTGS2|SIAH2|SPOCK1|PRDX3|SMR3A|ITIH5	-0.488462	0	34	0	0	-4.22548	6.11168
1	-2.08838	GO:2001236	M1	1	0	GO Biological Processes	19	regulation of extrinsic apoptotic signaling pathway	19_GO:0023052 signaling	-2.08838	3.07556	3.16261	30169	155	443	7	1.58014	0.592498	2243|2537|5607|6478|6788|51330|57144	FGA|IFI6|MAP2K5|SIAH2|STK3|TNFRSF12A|PAK5	-0.434557	0	34	0	0	-4.22548	6.11168
1	-4.16865	GO:0016773	M1	1	0	GO Molecular Functions	21	phosphotransferase activity, alcohol group as acceptor		-4.16865	2.4322	4.58359	30169	672	443	24	5.41761	1.07549	790|1021|1119|2324|2984|3795|4214|4752|5207|5290|5563|5590|5607|6788|7272|8476|8491|8798|10641|10922|57144|79834|160851|200576	CAD|CDK6|CHKA|FLT4|GUCY2C|KHK|MAP3K1|NEK3|PFKFB1|PIK3CA|PRKAA2|PRKCZ|MAP2K5|STK3|TTK|CDC42BPA|MAP4K3|DYRK4|NPRL2|FASTK|PAK5|PEAK1|DGKH|PIKFYVE	-1.58765	0	35	1	1	-4.16865	6.05347
1	-4.04888	GO:0016301	M1	1	0	GO Molecular Functions	21	kinase activity		-4.04888	2.33865	4.46339	30169	728	443	25	5.64334	1.09636	790|1021|1119|1740|2324|2984|3795|4214|4752|5207|5290|5563|5590|5607|6788|7272|8476|8491|8798|10641|10922|57144|79834|160851|200576	CAD|CDK6|CHKA|DLG2|FLT4|GUCY2C|KHK|MAP3K1|NEK3|PFKFB1|PIK3CA|PRKAA2|PRKCZ|MAP2K5|STK3|TTK|CDC42BPA|MAP4K3|DYRK4|NPRL2|FASTK|PAK5|PEAK1|DGKH|PIKFYVE	-1.50726	0	35	0	0	-4.16865	6.05347
1	-3.95562	GO:0004672	M1	1	0	GO Molecular Functions	21	protein kinase activity		-3.95562	2.53121	4.48529	30169	565	443	21	4.74041	1.00963	790|1021|1119|2324|2984|4214|4752|5290|5563|5590|5607|6788|7272|8476|8491|8798|10641|10922|57144|79834|200576	CAD|CDK6|CHKA|FLT4|GUCY2C|MAP3K1|NEK3|PIK3CA|PRKAA2|PRKCZ|MAP2K5|STK3|TTK|CDC42BPA|MAP4K3|DYRK4|NPRL2|FASTK|PAK5|PEAK1|PIKFYVE	-1.47032	0	35	0	0	-4.16865	6.05347
1	-3.4581	GO:0106310	M1	1	0	GO Molecular Functions	21	protein serine kinase activity		-3.4581	2.81411	4.24496	30169	363	443	15	3.386	0.859334	1021|4214|4752|5290|5563|5590|5607|6788|7272|8476|8491|8798|10922|57144|200576	CDK6|MAP3K1|NEK3|PIK3CA|PRKAA2|PRKCZ|MAP2K5|STK3|TTK|CDC42BPA|MAP4K3|DYRK4|FASTK|PAK5|PIKFYVE	-1.20179	0	35	0	0	-4.16865	6.05347
1	-3.10762	GO:0006468	M1	1	0	GO Biological Processes	19	protein phosphorylation	19_GO:0008152 metabolic process	-3.10762	2.13728	3.71928	30169	701	443	22	4.96614	1.03216	790|1021|1119|1812|2324|2984|3558|3619|4214|4752|5563|5590|5607|6788|7272|8476|8491|8798|10922|57144|79834|200576	CAD|CDK6|CHKA|DRD1|FLT4|GUCY2C|IL2|INCENP|MAP3K1|NEK3|PRKAA2|PRKCZ|MAP2K5|STK3|TTK|CDC42BPA|MAP4K3|DYRK4|FASTK|PAK5|PEAK1|PIKFYVE	-0.986081	0	35	0	0	-4.16865	6.05347
1	-2.71811	GO:0004674	M1	1	0	GO Molecular Functions	21	protein serine/threonine kinase activity		-2.71811	2.37564	3.50737	30169	430	443	15	3.386	0.859334	1021|4214|4752|5290|5563|5590|5607|6788|7272|8476|8491|8798|10922|57144|200576	CDK6|MAP3K1|NEK3|PIK3CA|PRKAA2|PRKCZ|MAP2K5|STK3|TTK|CDC42BPA|MAP4K3|DYRK4|FASTK|PAK5|PIKFYVE	-0.751668	0	35	0	0	-4.16865	6.05347
1	-2.37178	GO:0004712	M1	1	0	GO Molecular Functions	21	protein serine/threonine/tyrosine kinase activity		-2.37178	6.05347	4.1414	30169	45	443	4	0.902935	0.449424	5563|5607|7272|8798	PRKAA2|MAP2K5|TTK|DYRK4	-0.581914	0	35	0	0	-4.16865	6.05347
1	-2.00276	GO:0018108	M1	1	0	GO Biological Processes	19	peptidyl-tyrosine phosphorylation	19_GO:0008152 metabolic process	-2.00276	2.96094	3.04555	30169	161	443	7	1.58014	0.592498	1119|2324|3558|5607|7272|8798|79834	CHKA|FLT4|IL2|MAP2K5|TTK|DYRK4|PEAK1	-0.3878	0	35	0	0	-4.16865	6.05347
1	-3.97739	GO:1903348	M1	1	0	GO Biological Processes	19	positive regulation of bicellular tight junction assembly	19_GO:0048518 positive regulation of biological process	-3.97739	29.1864	9.10469	30169	7	443	3	0.677201	0.389656	3605|4867|9076	IL17A|NPHP1|CLDN1	-1.47032	0	36	1	1	-3.97739	29.1864
1	-3.67467	hsa04530	M1	1	0	KEGG Pathway	24	Tight junction		-3.67467	4.02968	4.82155	30169	169	443	10	2.25734	0.70573	1740|4214|5563|5590|9076|9080|10097|23513|50848|58494	DLG2|MAP3K1|PRKAA2|PRKCZ|CLDN1|CLDN9|ACTR2|SCRIB|F11R|JAM2	-1.33718	0	36	0	0	-3.97739	29.1864
1	-3.56541	GO:2000810	M1	1	0	GO Biological Processes	19	regulation of bicellular tight junction assembly	19_GO:0050789 regulation of biological process	-3.56541	12.3821	6.51957	30169	22	443	4	0.902935	0.449424	3605|4867|9076|50848	IL17A|NPHP1|CLDN1|F11R	-1.27533	0	36	0	0	-3.97739	29.1864
1	-3.02051	GO:0001618	M1	1	0	GO Molecular Functions	21	virus receptor activity		-3.02051	5.30662	4.61916	30169	77	443	6	1.3544	0.549175	1948|4340|9076|9080|50848|59272	EFNB2|MOG|CLDN1|CLDN9|F11R|ACE2	-0.933155	0	36	0	0	-3.97739	29.1864
1	-2.99108	GO:0140272	M1	1	0	GO Molecular Functions	21	exogenous protein binding		-2.99108	5.23858	4.57569	30169	78	443	6	1.3544	0.549175	1948|4340|9076|9080|50848|59272	EFNB2|MOG|CLDN1|CLDN9|F11R|ACE2	-0.918905	0	36	0	0	-3.97739	29.1864
1	-2.99013	GO:0044000	M1	1	0	GO Biological Processes	19	movement in host	19_GO:0044419 biological process involved in interspecies interaction between organisms	-2.99013	3.94792	4.23718	30169	138	443	8	1.80587	0.63268	1948|4340|9076|9080|25978|50848|59272|200576	EFNB2|MOG|CLDN1|CLDN9|CHMP2B|F11R|ACE2|PIKFYVE	-0.918905	0	36	0	0	-3.97739	29.1864
1	-2.96013	GO:0046718	M1	1	0	GO Biological Processes	19	viral entry into host cell	19_GO:0016032 viral process	-2.96013	4.41399	4.3389	30169	108	443	7	1.58014	0.592498	1948|4340|9076|9080|50848|59272|200576	EFNB2|MOG|CLDN1|CLDN9|F11R|ACE2|PIKFYVE	-0.902266	0	36	0	0	-3.97739	29.1864
1	-2.91358	GO:0044409	M1	1	0	GO Biological Processes	19	entry into host	19_GO:0044419 biological process involved in interspecies interaction between organisms	-2.91358	4.33374	4.27609	30169	110	443	7	1.58014	0.592498	1948|4340|9076|9080|50848|59272|200576	EFNB2|MOG|CLDN1|CLDN9|F11R|ACE2|PIKFYVE	-0.86868	0	36	0	0	-3.97739	29.1864
1	-2.82361	hsa04670	M1	1	0	KEGG Pathway	24	Leukocyte transendothelial migration		-2.82361	4.18168	4.15486	30169	114	443	7	1.58014	0.592498	2770|5290|7410|9076|9080|50848|58494	GNAI1|PIK3CA|VAV2|CLDN1|CLDN9|F11R|JAM2	-0.806691	0	36	0	0	-3.97739	29.1864
1	-2.66965	GO:0051701	M1	1	0	GO Biological Processes	19	biological process involved in interaction with host	19_GO:0044419 biological process involved in interspecies interaction between organisms	-2.66965	3.51492	3.83208	30169	155	443	8	1.80587	0.63268	1948|4340|9076|9080|25978|50848|59272|200576	EFNB2|MOG|CLDN1|CLDN9|CHMP2B|F11R|ACE2|PIKFYVE	-0.728418	0	36	0	0	-3.97739	29.1864
1	-2.55703	GO:0005923	M1	1	0	GO Cellular Components	20	bicellular tight junction		-2.55703	3.75363	3.79621	30169	127	443	7	1.58014	0.592498	4867|5590|9076|9080|23616|50848|58494	NPHP1|PRKCZ|CLDN1|CLDN9|SH3BP1|F11R|JAM2	-0.660311	0	36	0	0	-3.97739	29.1864
1	-2.46377	GO:0070160	M1	1	0	GO Cellular Components	20	tight junction		-2.46377	3.61145	3.67068	30169	132	443	7	1.58014	0.592498	4867|5590|9076|9080|23616|50848|58494	NPHP1|PRKCZ|CLDN1|CLDN9|SH3BP1|F11R|JAM2	-0.638933	0	36	0	0	-3.97739	29.1864
1	-2.31853	GO:0019058	M1	1	0	GO Biological Processes	19	viral life cycle	19_GO:0016032 viral process	-2.31853	3.07804	3.38489	30169	177	443	8	1.80587	0.63268	1948|4340|9076|9080|25978|50848|59272|200576	EFNB2|MOG|CLDN1|CLDN9|CHMP2B|F11R|ACE2|PIKFYVE	-0.560592	0	36	0	0	-3.97739	29.1864
1	-2.16348	GO:0045446	M1	1	0	GO Biological Processes	19	endothelial cell differentiation	19_GO:0032502 developmental process	-2.16348	4.2038	3.52467	30169	81	443	5	1.12867	0.501899	9076|26084|50848|55273|56033	CLDN1|ARHGEF26|F11R|TMEM100|BARX1	-0.468688	0	36	0	0	-3.97739	29.1864
1	-2.14805	GO:0043296	M1	1	0	GO Cellular Components	20	apical junction complex		-2.14805	3.15703	3.24384	30169	151	443	7	1.58014	0.592498	4867|5590|9076|9080|23616|50848|58494	NPHP1|PRKCZ|CLDN1|CLDN9|SH3BP1|F11R|JAM2	-0.465739	0	36	0	0	-3.97739	29.1864
1	-3.87417	hsa04060	M1	1	0	KEGG Pathway	24	Cytokine-cytokine receptor interaction		-3.87417	3.23194	4.70277	30169	295	443	14	3.16027	0.831165	3441|3558|3578|3593|3594|3598|3605|3977|6354|6357|8200|9173|9573|51330	IFNA4|IL2|IL9|IL12B|IL12RB1|IL13RA2|IL17A|LIFR|CCL7|CCL13|GDF5|IL1RL1|GDF3|TNFRSF12A	-1.41727	0	37	1	1	-3.87417	3.92894
1	-3.85519	GO:0048018	M1	1	0	GO Molecular Functions	21	receptor ligand activity		-3.85519	2.6353	4.45991	30169	491	443	19	4.28894	0.962618	181|685|797|3441|3558|3578|3593|3605|4922|6320|6354|6357|6750|7031|8200|8620|9350|9573|56729	AGRP|BTC|CALCB|IFNA4|IL2|IL9|IL12B|IL17A|NTS|CLEC11A|CCL7|CCL13|SST|TFF1|GDF5|NPFF|CER1|GDF3|RETN	-1.41447	0	37	0	0	-3.87417	3.92894
1	-3.77676	GO:0030546	M1	1	0	GO Molecular Functions	21	signaling receptor activator activity		-3.77676	2.59825	4.39037	30169	498	443	19	4.28894	0.962618	181|685|797|3441|3558|3578|3593|3605|4922|6320|6354|6357|6750|7031|8200|8620|9350|9573|56729	AGRP|BTC|CALCB|IFNA4|IL2|IL9|IL12B|IL17A|NTS|CLEC11A|CCL7|CCL13|SST|TFF1|GDF5|NPFF|CER1|GDF3|RETN	-1.36671	0	37	0	0	-3.87417	3.92894
1	-3.28192	GO:0030545	M1	1	0	GO Molecular Functions	21	signaling receptor regulator activity		-3.28192	2.36984	3.94327	30169	546	443	19	4.28894	0.962618	181|685|797|3441|3558|3578|3593|3605|4922|6320|6354|6357|6750|7031|8200|8620|9350|9573|56729	AGRP|BTC|CALCB|IFNA4|IL2|IL9|IL12B|IL17A|NTS|CLEC11A|CCL7|CCL13|SST|TFF1|GDF5|NPFF|CER1|GDF3|RETN	-1.10348	0	37	0	0	-3.87417	3.92894
1	-3.16416	hsa04630	M1	1	0	KEGG Pathway	24	JAK-STAT signaling pathway		-3.16416	3.78342	4.33643	30169	162	443	9	2.0316	0.670287	3441|3558|3578|3593|3594|3598|3977|5290|30837	IFNA4|IL2|IL9|IL12B|IL12RB1|IL13RA2|LIFR|PIK3CA|SOCS7	-1.01914	0	37	0	0	-3.87417	3.92894
1	-2.59846	GO:0005126	M1	1	0	GO Molecular Functions	21	cytokine receptor binding		-2.59846	2.74402	3.53373	30169	273	443	11	2.48307	0.73932	1672|3441|3558|3578|3593|3594|3977|6354|6357|9994|58533	DEFB1|IFNA4|IL2|IL9|IL12B|IL12RB1|LIFR|CCL7|CCL13|CASP8AP2|SNX6	-0.692564	0	37	0	0	-3.87417	3.92894
1	-2.5519	GO:0005125	M1	1	0	GO Molecular Functions	21	cytokine activity		-2.5519	2.87348	3.53479	30169	237	443	10	2.25734	0.70573	3441|3558|3578|3593|3605|6354|6357|8200|9350|9573	IFNA4|IL2|IL9|IL12B|IL17A|CCL7|CCL13|GDF5|CER1|GDF3	-0.660306	0	37	0	0	-3.87417	3.92894
1	-2.55094	GO:0008083	M1	1	0	GO Molecular Functions	21	growth factor activity		-2.55094	3.36304	3.6815	30169	162	443	8	1.80587	0.63268	685|3558|3578|3593|6320|7031|8200|9573	BTC|IL2|IL9|IL12B|CLEC11A|TFF1|GDF5|GDF3	-0.660306	0	37	0	0	-3.87417	3.92894
1	-2.49347	GO:0019221	M1	1	0	GO Biological Processes	19	cytokine-mediated signaling pathway	19_GO:0023052 signaling	-2.49347	2.41891	3.33405	30169	366	443	13	2.93454	0.801863	3441|3593|3594|3598|3605|3875|3977|6354|6357|9173|10936|53905|171392	IFNA4|IL12B|IL12RB1|IL13RA2|IL17A|KRT18|LIFR|CCL7|CCL13|IL1RL1|GPR75|DUOX1|ZNF675	-0.639379	0	37	0	0	-3.87417	3.92894
1	-2.35762	GO:0071346	M1	1	0	GO Biological Processes	19	cellular response to interferon-gamma	19_GO:0044419 biological process involved in interspecies interaction between organisms	-2.35762	3.92894	3.65261	30169	104	443	6	1.3544	0.549175	3593|3594|6354|6357|9076|10097	IL12B|IL12RB1|CCL7|CCL13|CLDN1|ACTR2	-0.581731	0	37	0	0	-3.87417	3.92894
1	-2.26466	GO:0071345	M1	1	0	GO Biological Processes	19	cellular response to cytokine stimulus	19_GO:0050896 response to stimulus	-2.26466	1.88647	2.9432	30169	722	443	20	4.51467	0.98646	338|587|2059|2353|3441|3593|3594|3598|3605|3875|3977|5990|6354|6357|9076|9173|10097|10936|53905|171392	APOB|BCAT2|EPS8|FOS|IFNA4|IL12B|IL12RB1|IL13RA2|IL17A|KRT18|LIFR|RFX2|CCL7|CCL13|CLDN1|IL1RL1|ACTR2|GPR75|DUOX1|ZNF675	-0.521857	0	37	0	0	-3.87417	3.92894
1	-3.82239	GO:0044703	M1	1	0	GO Biological Processes	19	multi-organism reproductive process	19_GO:0022414 reproductive process	-3.82239	3.86143	4.88103	30169	194	443	11	2.48307	0.73932	181|2353|3549|5673|5743|6406|7932|8605|10699|10935|59272	AGRP|FOS|IHH|PSG5|PTGS2|SEMG1|OR2H2|PLA2G4C|CORIN|PRDX3|ACE2	-1.39539	0	38	1	1	-3.82239	5.5821
1	-3.22386	GO:0009636	M1	1	0	GO Biological Processes	19	response to toxic substance	19_GO:0050896 response to stimulus	-3.22386	3.2856	4.22904	30169	228	443	11	2.48307	0.73932	1788|2353|2984|4499|5743|7779|9076|9588|10249|10935|53905	DNMT3A|FOS|GUCY2C|MT1M|PTGS2|SLC30A1|CLDN1|PRDX6|GLYAT|PRDX3|DUOX1	-1.05685	0	38	0	0	-3.82239	5.5821
1	-3.04903	GO:0044706	M1	1	0	GO Biological Processes	19	multi-multicellular organism process	19_GO:0032501 multicellular organismal process	-3.04903	3.35476	4.10948	30169	203	443	10	2.25734	0.70573	181|2353|3549|5673|5743|6406|8605|10699|10935|59272	AGRP|FOS|IHH|PSG5|PTGS2|SEMG1|PLA2G4C|CORIN|PRDX3|ACE2	-0.9491	0	38	0	0	-3.82239	5.5821
1	-2.69434	GO:0060135	M1	1	0	GO Biological Processes	19	maternal process involved in female pregnancy	19_GO:0022414 reproductive process	-2.69434	5.5821	4.37316	30169	61	443	5	1.12867	0.501899	181|3549|5743|10935|59272	AGRP|IHH|PTGS2|PRDX3|ACE2	-0.739481	0	38	0	0	-3.82239	5.5821
1	-2.3628	GO:0007565	M1	1	0	GO Biological Processes	19	female pregnancy	19_GO:0022414 reproductive process	-2.3628	3.13111	3.44162	30169	174	443	8	1.80587	0.63268	181|2353|3549|5673|5743|10699|10935|59272	AGRP|FOS|IHH|PSG5|PTGS2|CORIN|PRDX3|ACE2	-0.581731	0	38	0	0	-3.82239	5.5821
1	-2.06184	GO:0004601	M1	1	0	GO Molecular Functions	21	peroxidase activity		-2.06184	4.95284	3.5819	30169	55	443	4	0.902935	0.449424	5743|9588|10935|53905	PTGS2|PRDX6|PRDX3|DUOX1	-0.424145	0	38	0	0	-3.82239	5.5821
1	-2.00796	GO:0016684	M1	1	0	GO Molecular Functions	21	oxidoreductase activity, acting on peroxide as acceptor		-2.00796	4.77906	3.48625	30169	57	443	4	0.902935	0.449424	5743|9588|10935|53905	PTGS2|PRDX6|PRDX3|DUOX1	-0.390627	0	38	0	0	-3.82239	5.5821
1	-3.73778	GO:0005875	M1	1	0	GO Cellular Components	20	microtubule associated complex		-3.73778	4.1025	4.89318	30169	166	443	10	2.25734	0.70573	70|2009|3619|4133|22920|23095|51314|51332|81930|118491	ACTC1|EML1|INCENP|MAP2|KIFAP3|KIF1B|NME8|SPTBN5|KIF18A|CFAP70	-1.34704	0	39	1	1	-3.73778	4.1025
1	-2.76842	GO:0007018	M1	1	0	GO Biological Processes	19	microtubule-based movement	19_GO:0009987 cellular process	-2.76842	2.49587	3.59186	30169	382	443	14	3.16027	0.831165	338|1740|3948|5108|5590|10097|22920|23095|51314|55811|80173|81930|118491|347240	APOB|DLG2|LDHC|PCM1|PRKCZ|ACTR2|KIFAP3|KIF1B|NME8|ADCY10|IFT74|KIF18A|CFAP70|KIF24	-0.784953	0	39	0	0	-3.73778	4.1025
1	-2.00276	GO:0099568	M1	1	0	GO Cellular Components	20	cytoplasmic region		-2.00276	2.38953	2.87725	30169	285	443	10	2.25734	0.70573	1740|2770|4133|5590|22920|23095|51314|51332|114327|118491	DLG2|GNAI1|MAP2|PRKCZ|KIFAP3|KIF1B|NME8|SPTBN5|EFHC1|CFAP70	-0.3878	0	39	0	0	-3.73778	4.1025
1	-3.70221	GO:0010927	M1	1	0	GO Biological Processes	19	cellular component assembly involved in morphogenesis	19_GO:0032502 developmental process	-3.70221	5.04456	5.1403	30169	108	443	8	1.80587	0.63268	70|928|3549|5990|8898|11155|23363|200576	ACTC1|CD9|IHH|RFX2|MTMR2|LDB3|OBSL1|PIKFYVE	-1.34484	0	40	1	1	-3.70221	9.28658
1	-3.24542	GO:0032989	M1	1	0	GO Biological Processes	19	cellular component morphogenesis	19_GO:0032502 developmental process	-3.24542	2.29298	3.88535	30169	594	443	20	4.51467	0.98646	70|928|1400|1600|1948|3549|4133|4692|4752|5076|5590|5990|8898|9355|10196|11155|23114|23363|27023|200576	ACTC1|CD9|CRMP1|DAB1|EFNB2|IHH|MAP2|NDN|NEK3|PAX2|PRKCZ|RFX2|MTMR2|LHX2|PRMT3|LDB3|NFASC|OBSL1|FOXB1|PIKFYVE	-1.07273	0	40	0	0	-3.70221	9.28658
1	-2.40503	GO:0032288	M1	1	0	GO Biological Processes	19	myelin assembly	19_GO:0032502 developmental process	-2.40503	9.28658	4.74648	30169	22	443	3	0.677201	0.389656	928|8898|200576	CD9|MTMR2|PIKFYVE	-0.604379	0	40	0	0	-3.70221	9.28658
1	-2.18368	GO:0042552	M1	1	0	GO Biological Processes	19	myelination	19_GO:0032502 developmental process	-2.18368	3.61601	3.40111	30169	113	443	6	1.3544	0.549175	928|3766|5453|8898|23114|200576	CD9|KCNJ10|POU3F1|MTMR2|NFASC|PIKFYVE	-0.478489	0	40	0	0	-3.70221	9.28658
1	-2.14747	GO:0007272	M1	1	0	GO Biological Processes	19	ensheathment of neurons	19_GO:0032502 developmental process	-2.14747	3.55313	3.34871	30169	115	443	6	1.3544	0.549175	928|3766|5453|8898|23114|200576	CD9|KCNJ10|POU3F1|MTMR2|NFASC|PIKFYVE	-0.465739	0	40	0	0	-3.70221	9.28658
1	-2.14747	GO:0008366	M1	1	0	GO Biological Processes	19	axon ensheathment	19_GO:0032502 developmental process	-2.14747	3.55313	3.34871	30169	115	443	6	1.3544	0.549175	928|3766|5453|8898|23114|200576	CD9|KCNJ10|POU3F1|MTMR2|NFASC|PIKFYVE	-0.465739	0	40	0	0	-3.70221	9.28658
1	-3.70221	GO:0007586	M1	1	0	GO Biological Processes	19	digestion	19_GO:0032501 multicellular organismal process	-3.70221	5.04456	5.1403	30169	108	443	8	1.80587	0.63268	3605|5225|6750|6779|7031|50848|51302|80168	IL17A|PGC|SST|STATH|TFF1|F11R|CYP39A1|MOGAT2	-1.34484	0	41	1	1	-3.70221	5.04456
1	-2.32896	GO:0022600	M1	1	0	GO Biological Processes	19	digestive system process	19_GO:0032501 multicellular organismal process	-2.32896	4.60146	3.78664	30169	74	443	5	1.12867	0.501899	3605|6779|7031|50848|80168	IL17A|STATH|TFF1|F11R|MOGAT2	-0.568823	0	41	0	0	-3.70221	5.04456
1	-3.69937	GO:0046394	M1	1	0	GO Biological Processes	19	carboxylic acid biosynthetic process	19_GO:0008152 metabolic process	-3.69937	3.27896	4.59196	30169	270	443	13	2.93454	0.801863	587|790|2572|3948|5352|5563|5743|5947|6785|8644|51302|65263|441024	BCAT2|CAD|GAD2|LDHC|PLOD2|PRKAA2|PTGS2|RBP1|ELOVL4|AKR1C3|CYP39A1|PYCR3|MTHFD2L	-1.34484	0	42	1	1	-3.69937	5.37644
1	-3.66817	GO:0016053	M1	1	0	GO Biological Processes	19	organic acid biosynthetic process	19_GO:0008152 metabolic process	-3.66817	3.25485	4.56033	30169	272	443	13	2.93454	0.801863	587|790|2572|3948|5352|5563|5743|5947|6785|8644|51302|65263|441024	BCAT2|CAD|GAD2|LDHC|PLOD2|PRKAA2|PTGS2|RBP1|ELOVL4|AKR1C3|CYP39A1|PYCR3|MTHFD2L	-1.33482	0	42	0	0	-3.69937	5.37644
1	-3.43475	GO:0044283	M1	1	0	GO Biological Processes	19	small molecule biosynthetic process	19_GO:0008152 metabolic process	-3.43475	2.5958	4.14483	30169	446	443	17	3.83747	0.912691	587|790|2572|3948|5207|5352|5563|5743|5947|6785|8644|51302|55304|65263|79644|120227|441024	BCAT2|CAD|GAD2|LDHC|PFKFB1|PLOD2|PRKAA2|PTGS2|RBP1|ELOVL4|AKR1C3|CYP39A1|SPTLC3|PYCR3|SRD5A3|CYP2R1|MTHFD2L	-1.19402	0	42	0	0	-3.69937	5.37644
1	-3.05042	GO:0008652	M1	1	0	GO Biological Processes	19	cellular amino acid biosynthetic process	19_GO:0008152 metabolic process	-3.05042	5.37644	4.66339	30169	76	443	6	1.3544	0.549175	587|790|2572|5352|65263|441024	BCAT2|CAD|GAD2|PLOD2|PYCR3|MTHFD2L	-0.9491	0	42	0	0	-3.69937	5.37644
1	-2.57564	GO:1901605	M1	1	0	GO Biological Processes	19	alpha-amino acid metabolic process	19_GO:0008152 metabolic process	-2.57564	3.11124	3.62927	30169	197	443	9	2.0316	0.670287	587|790|2572|5352|7299|10249|65263|89874|441024	BCAT2|CAD|GAD2|PLOD2|TYR|GLYAT|PYCR3|SLC25A21|MTHFD2L	-0.674429	0	42	0	0	-3.69937	5.37644
1	-2.487	GO:1901607	M1	1	0	GO Biological Processes	19	alpha-amino acid biosynthetic process	19_GO:0008152 metabolic process	-2.487	5.00747	4.0387	30169	68	443	5	1.12867	0.501899	587|790|5352|65263|441024	BCAT2|CAD|PLOD2|PYCR3|MTHFD2L	-0.639379	0	42	0	0	-3.69937	5.37644
1	-2.18244	GO:0016491	M1	1	0	GO Molecular Functions	21	oxidoreductase activity		-2.18244	1.8531	2.85843	30169	735	443	20	4.51467	0.98646	33|3283|3284|3948|4701|5352|5743|7299|8644|9588|10935|26872|51302|53905|55289|65263|79644|79689|120227|441024	ACADL|HSD3B1|HSD3B2|LDHC|NDUFA7|PLOD2|PTGS2|TYR|AKR1C3|PRDX6|PRDX3|STEAP1|CYP39A1|DUOX1|ACOXL|PYCR3|SRD5A3|STEAP4|CYP2R1|MTHFD2L	-0.478219	0	42	0	0	-3.69937	5.37644
1	-2.05326	GO:0006520	M1	1	0	GO Biological Processes	19	cellular amino acid metabolic process	19_GO:0008152 metabolic process	-2.05326	2.4322	2.93923	30169	280	443	10	2.25734	0.70573	587|790|2572|5352|6567|7299|10249|65263|89874|441024	BCAT2|CAD|GAD2|PLOD2|SLC16A2|TYR|GLYAT|PYCR3|SLC25A21|MTHFD2L	-0.416401	0	42	0	0	-3.69937	5.37644
1	-3.67467	GO:0007568	M1	1	0	GO Biological Processes	19	aging	19_GO:0032502 developmental process	-3.67467	4.02968	4.82155	30169	169	443	10	2.25734	0.70573	490|1284|1788|2353|5076|5743|9076|53615|56729|80169	ATP2B1|COL4A2|DNMT3A|FOS|PAX2|PTGS2|CLDN1|MBD3|RETN|CTC1	-1.33718	0	43	1	1	-3.67467	10.2152
1	-2.77597	GO:0035633	M1	1	0	GO Biological Processes	19	maintenance of blood-brain barrier	19_GO:0032501 multicellular organismal process	-2.77597	7.78304	4.90159	30169	35	443	4	0.902935	0.449424	5743|9076|50848|58494	PTGS2|CLDN1|F11R|JAM2	-0.786931	0	43	0	0	-3.67467	10.2152
1	-2.52621	GO:0010288	M1	1	0	GO Biological Processes	19	response to lead ion	19_GO:0050896 response to stimulus	-2.52621	10.2152	5.03259	30169	20	443	3	0.677201	0.389656	1788|5743|9076	DNMT3A|PTGS2|CLDN1	-0.657401	0	43	0	0	-3.67467	10.2152
1	-2.04361	GO:0032355	M1	1	0	GO Biological Processes	19	response to estradiol	19_GO:0050896 response to stimulus	-2.04361	3.37694	3.19823	30169	121	443	6	1.3544	0.549175	338|1788|3549|5743|53615|81930	APOB|DNMT3A|IHH|PTGS2|MBD3|KIF18A	-0.408413	0	43	0	0	-3.67467	10.2152
1	-3.63804	GO:0048471	M1	1	0	GO Cellular Components	20	perinuclear region of cytoplasm		-3.63804	2.24203	4.14413	30169	729	443	24	5.41761	1.07549	554|1033|1600|2009|2572|3875|4212|5290|5590|7299|8087|8796|8898|9588|10966|11155|23363|54521|55273|55811|79156|80168|171392|200576	AVPR2|CDKN3|DAB1|EML1|GAD2|KRT18|MEIS2|PIK3CA|PRKCZ|TYR|FXR1|SCEL|MTMR2|PRDX6|RAB40B|LDB3|OBSL1|WDR44|TMEM100|ADCY10|PLEKHF1|MOGAT2|ZNF675|PIKFYVE	-1.31693	0	44	1	1	-3.63804	2.24203
1	-3.6183	GO:0030424	M1	1	0	GO Cellular Components	20	axon		-3.6183	2.3337	4.16987	30169	642	443	22	4.96614	1.03216	790|846|1395|1400|1740|2059|2572|3785|4133|4752|4922|5024|5563|5590|6695|8087|8620|8898|23095|23114|55811|79884	CAD|CASR|CRHR2|CRMP1|DLG2|EPS8|GAD2|KCNQ2|MAP2|NEK3|NTS|P2RX3|PRKAA2|PRKCZ|SPOCK1|FXR1|NPFF|MTMR2|KIF1B|NFASC|ADCY10|MAP9	-1.30909	0	45	1	1	-3.6183	3.55313
1	-2.71658	GO:0098793	M1	1	0	GO Cellular Components	20	presynapse		-2.71658	2.23069	3.45244	30169	519	443	17	3.83747	0.912691	490|790|846|1395|1812|1948|2572|3766|4922|5024|8087|8618|8620|8898|10966|23095|23513	ATP2B1|CAD|CASR|CRHR2|DRD1|EFNB2|GAD2|KCNJ10|NTS|P2RX3|FXR1|CADPS|NPFF|MTMR2|RAB40B|KIF1B|SCRIB	-0.751668	0	45	0	0	-3.6183	3.55313
1	-2.53815	GO:0150034	M1	1	0	GO Cellular Components	20	distal axon		-2.53815	2.69467	3.46532	30169	278	443	11	2.48307	0.73932	790|846|1395|1400|2059|4133|4922|5024|8087|8620|55811	CAD|CASR|CRHR2|CRMP1|EPS8|MAP2|NTS|P2RX3|FXR1|NPFF|ADCY10	-0.657401	0	45	0	0	-3.6183	3.55313
1	-2.14747	GO:0043679	M1	1	0	GO Cellular Components	20	axon terminus		-2.14747	3.55313	3.34871	30169	115	443	6	1.3544	0.549175	790|846|1395|4922|5024|8620	CAD|CASR|CRHR2|NTS|P2RX3|NPFF	-0.465739	0	45	0	0	-3.6183	3.55313
1	-3.60511	hsa04978	M1	1	0	KEGG Pathway	24	Mineral absorption		-3.60511	6.81016	5.49949	30169	60	443	6	1.3544	0.549175	482|490|1181|4499|7779|26872	ATP1B2|ATP2B1|CLCN2|MT1M|SLC30A1|STEAP1	-1.30749	0	46	1	1	-3.60511	6.81016
1	-2.14725	GO:0010043	M1	1	0	GO Biological Processes	19	response to zinc ion	19_GO:0050896 response to stimulus	-2.14725	5.23858	3.73442	30169	52	443	4	0.902935	0.449424	3777|3795|4499|7779	KCNK3|KHK|MT1M|SLC30A1	-0.465739	0	46	0	0	-3.60511	6.81016
1	-3.59606	GO:0042445	M1	1	0	GO Biological Processes	19	hormone metabolic process	19_GO:0008152 metabolic process	-3.59606	3.63649	4.63526	30169	206	443	11	2.48307	0.73932	2692|3283|3284|5947|6567|8644|10699|51301|53905|59272|79644	GHRHR|HSD3B1|HSD3B2|RBP1|SLC16A2|AKR1C3|CORIN|GCNT4|DUOX1|ACE2|SRD5A3	-1.30223	0	47	1	1	-3.59606	9.7288
1	-3.14131	GO:0010817	M1	1	0	GO Biological Processes	19	regulation of hormone levels	19_GO:0065007 biological regulation	-3.14131	2.37104	3.83863	30169	517	443	18	4.06321	0.938048	587|846|1181|2243|2692|3283|3284|5947|6567|8644|10196|10699|26154|51301|53905|56729|59272|79644	BCAT2|CASR|CLCN2|FGA|GHRHR|HSD3B1|HSD3B2|RBP1|SLC16A2|AKR1C3|PRMT3|CORIN|ABCA12|GCNT4|DUOX1|RETN|ACE2|SRD5A3	-1.0095	0	47	0	0	-3.59606	9.7288
1	-2.46398	GO:0042403	M1	1	0	GO Biological Processes	19	thyroid hormone metabolic process	19_GO:0008152 metabolic process	-2.46398	9.7288	4.88474	30169	21	443	3	0.677201	0.389656	6567|51301|53905	SLC16A2|GCNT4|DUOX1	-0.638933	0	47	0	0	-3.59606	9.7288
1	-2.3929	GO:0006575	M1	1	0	GO Biological Processes	19	cellular modified amino acid metabolic process	19_GO:0008152 metabolic process	-2.3929	3.16752	3.48012	30169	172	443	8	1.80587	0.63268	33|5352|6567|26873|51301|53905|114882|441024	ACADL|PLOD2|SLC16A2|OPLAH|GCNT4|DUOX1|OSBPL8|MTHFD2L	-0.597079	0	47	0	0	-3.59606	9.7288
1	-2.03529	GO:0018958	M1	1	0	GO Biological Processes	19	phenol-containing compound metabolic process	19_GO:0008152 metabolic process	-2.03529	3.91388	3.32266	30169	87	443	5	1.12867	0.501899	1812|6567|7299|51301|53905	DRD1|SLC16A2|TYR|GCNT4|DUOX1	-0.401065	0	47	0	0	-3.59606	9.7288
1	-3.48853	GO:0005637	M1	1	0	GO Cellular Components	20	nuclear inner membrane		-3.48853	6.48586	5.32103	30169	63	443	6	1.3544	0.549175	2692|5024|5743|6676|22953|26049	GHRHR|P2RX3|PTGS2|SPAG4|P2RX2|FAM169A	-1.21679	0	48	1	1	-3.48853	6.48586
1	-2.69986	GO:0031965	M1	1	0	GO Cellular Components	20	nuclear membrane		-2.69986	2.67941	3.59864	30169	305	443	12	2.7088	0.771301	2692|5024|5108|5743|6676|7779|8089|22953|26049|51514|79647|114882	GHRHR|P2RX3|PCM1|PTGS2|SPAG4|SLC30A1|YEATS4|P2RX2|FAM169A|DTL|AKIRIN1|OSBPL8	-0.741531	0	48	0	0	-3.48853	6.48586
1	-2.59295	GO:0005635	M1	1	0	GO Cellular Components	20	nuclear envelope		-2.59295	2.23284	3.35184	30169	488	443	16	3.61174	0.886479	2692|5024|5108|5590|5743|6676|7779|8089|8605|10966|22953|25978|26049|51514|79647|114882	GHRHR|P2RX3|PCM1|PRKCZ|PTGS2|SPAG4|SLC30A1|YEATS4|PLA2G4C|RAB40B|P2RX2|CHMP2B|FAM169A|DTL|AKIRIN1|OSBPL8	-0.689326	0	48	0	0	-3.48853	6.48586
1	-3.45656	GO:0016812	M1	1	0	GO Molecular Functions	21	hydrolase activity, acting on carbon-nitrogen (but not peptide) bonds, in cyclic amides		-3.45656	20.4305	7.50208	30169	10	443	3	0.677201	0.389656	790|1807|26873	CAD|DPYS|OPLAH	-1.20179	0	49	1	1	-3.45656	20.4305
1	-2.64185	GO:0072529	M1	1	0	GO Biological Processes	19	pyrimidine-containing compound catabolic process	19_GO:0008152 metabolic process	-2.64185	7.16859	4.64491	30169	38	443	4	0.902935	0.449424	957|1807|8930|9582	ENTPD5|DPYS|MBD4|APOBEC3B	-0.709685	0	49	0	0	-3.45656	20.4305
1	-2.40503	GO:0006244	M1	1	0	GO Biological Processes	19	pyrimidine nucleotide catabolic process	19_GO:0008152 metabolic process	-2.40503	9.28658	4.74648	30169	22	443	3	0.677201	0.389656	957|1807|8930	ENTPD5|DPYS|MBD4	-0.604379	0	49	0	0	-3.45656	20.4305
1	-2.14725	GO:0006220	M1	1	0	GO Biological Processes	19	pyrimidine nucleotide metabolic process	19_GO:0008152 metabolic process	-2.14725	5.23858	3.73442	30169	52	443	4	0.902935	0.449424	790|957|1807|8930	CAD|ENTPD5|DPYS|MBD4	-0.465739	0	49	0	0	-3.45656	20.4305
1	-2.1413	GO:0072527	M1	1	0	GO Biological Processes	19	pyrimidine-containing compound metabolic process	19_GO:0008152 metabolic process	-2.1413	4.15254	3.48967	30169	82	443	5	1.12867	0.501899	790|957|1807|8930|9582	CAD|ENTPD5|DPYS|MBD4|APOBEC3B	-0.462543	0	49	0	0	-3.45656	20.4305
1	-2.08838	GO:0046434	M1	1	0	GO Biological Processes	19	organophosphate catabolic process	19_GO:0008152 metabolic process	-2.08838	3.07556	3.16261	30169	155	443	7	1.58014	0.592498	957|1807|8605|8898|8930|9588|27115	ENTPD5|DPYS|PLA2G4C|MTMR2|MBD4|PRDX6|PDE7B	-0.434557	0	49	0	0	-3.45656	20.4305
1	-3.42247	GO:0034330	M1	1	0	GO Biological Processes	19	cell junction organization	19_GO:0009987 cellular process	-3.42247	2.50681	4.10097	30169	489	443	18	4.06321	0.938048	869|928|1010|1812|1948|5657|8898|9076|9080|10052|10196|22953|23114|23363|23616|26470|79834|83660	CBLN1|CD9|CDH12|DRD1|EFNB2|PRTN3|MTMR2|CLDN1|CLDN9|GJC1|PRMT3|P2RX2|NFASC|OBSL1|SH3BP1|SEZ6L2|PEAK1|TLN2	-1.18521	0	50	1	1	-3.42247	3.13111
1	-3.14982	GO:0034329	M1	1	0	GO Biological Processes	19	cell junction assembly	19_GO:0009987 cellular process	-3.14982	3.02674	4.08374	30169	270	443	12	2.7088	0.771301	869|928|1010|1812|1948|9076|9080|10052|23363|23616|79834|83660	CBLN1|CD9|CDH12|DRD1|EFNB2|CLDN1|CLDN9|GJC1|OBSL1|SH3BP1|PEAK1|TLN2	-1.01062	0	50	0	0	-3.42247	3.13111
1	-2.3628	GO:0045216	M1	1	0	GO Biological Processes	19	cell-cell junction organization	19_GO:0009987 cellular process	-2.3628	3.13111	3.44162	30169	174	443	8	1.80587	0.63268	928|1010|1948|5657|9076|9080|10052|83660	CD9|CDH12|EFNB2|PRTN3|CLDN1|CLDN9|GJC1|TLN2	-0.581731	0	50	0	0	-3.42247	3.13111
1	-3.3665	GO:0035239	M1	1	0	GO Biological Processes	19	tube morphogenesis	19_GO:0032502 developmental process	-3.3665	2.23617	3.9502	30169	670	443	22	4.96614	1.03216	338|846|1284|1948|2324|2828|3549|5076|5290|5743|6788|7410|9355|10052|23251|23414|23509|23513|25836|51330|55273|80000	APOB|CASR|COL4A2|EFNB2|FLT4|GPR4|IHH|PAX2|PIK3CA|PTGS2|STK3|VAV2|LHX2|GJC1|MINAR1|ZFPM2|POFUT1|SCRIB|NIPBL|TNFRSF12A|TMEM100|GREB1L	-1.15498	0	51	1	1	-3.3665	2.51452
1	-2.80682	GO:0048514	M1	1	0	GO Biological Processes	19	blood vessel morphogenesis	19_GO:0032502 developmental process	-2.80682	2.42642	3.59805	30169	421	443	15	3.386	0.859334	338|1284|1948|2324|2828|3549|5290|5743|7410|10052|23251|23414|23509|51330|55273	APOB|COL4A2|EFNB2|FLT4|GPR4|IHH|PIK3CA|PTGS2|VAV2|GJC1|MINAR1|ZFPM2|POFUT1|TNFRSF12A|TMEM100	-0.800791	0	51	0	0	-3.3665	2.51452
1	-2.63933	GO:0001944	M1	1	0	GO Biological Processes	19	vasculature development	19_GO:0032502 developmental process	-2.63933	2.19266	3.37517	30169	528	443	17	3.83747	0.912691	338|1284|1948|2324|2828|3549|5290|5743|7410|10052|23251|23414|23509|51330|55273|79583|79805	APOB|COL4A2|EFNB2|FLT4|GPR4|IHH|PIK3CA|PTGS2|VAV2|GJC1|MINAR1|ZFPM2|POFUT1|TNFRSF12A|TMEM100|TMEM231|VASH2	-0.709685	0	51	0	0	-3.3665	2.51452
1	-2.47562	GO:0001525	M1	1	0	GO Biological Processes	19	angiogenesis	19_GO:0032502 developmental process	-2.47562	2.51452	3.35116	30169	325	443	12	2.7088	0.771301	1284|1948|2324|2828|3549|5290|5743|7410|23251|23509|51330|55273	COL4A2|EFNB2|FLT4|GPR4|IHH|PIK3CA|PTGS2|VAV2|MINAR1|POFUT1|TNFRSF12A|TMEM100	-0.638933	0	51	0	0	-3.3665	2.51452
1	-2.43209	GO:0001568	M1	1	0	GO Biological Processes	19	blood vessel development	19_GO:0032502 developmental process	-2.43209	2.14916	3.18561	30169	507	443	16	3.61174	0.886479	338|1284|1948|2324|2828|3549|5290|5743|7410|10052|23251|23414|23509|51330|55273|79805	APOB|COL4A2|EFNB2|FLT4|GPR4|IHH|PIK3CA|PTGS2|VAV2|GJC1|MINAR1|ZFPM2|POFUT1|TNFRSF12A|TMEM100|VASH2	-0.619143	0	51	0	0	-3.3665	2.51452
1	-3.34501	GO:0045596	M1	1	0	GO Biological Processes	19	negative regulation of cell differentiation	19_GO:0032502 developmental process	-3.34501	2.18153	3.91167	30169	718	443	23	5.19187	1.0541	430|859|1021|1401|1600|3549|3558|4133|4212|4821|5108|5897|5999|6496|8200|8451|9355|9573|22920|23414|79577|79647|171392	ASCL2|CAV3|CDK6|CRP|DAB1|IHH|IL2|MAP2|MEIS2|NKX2-2|PCM1|RAG2|RGS4|SIX3|GDF5|CUL4A|LHX2|GDF3|KIFAP3|ZFPM2|CDC73|AKIRIN1|ZNF675	-1.14277	0	52	1	1	-3.34501	7.85787
1	-2.278	GO:1902106	M1	1	0	GO Biological Processes	19	negative regulation of leukocyte differentiation	19_GO:0002376 immune system process	-2.278	3.78342	3.5375	30169	108	443	6	1.3544	0.549175	1021|3549|3558|5897|8451|171392	CDK6|IHH|IL2|RAG2|CUL4A|ZNF675	-0.534133	0	52	0	0	-3.34501	7.85787
1	-2.1964	GO:0045672	M1	1	0	GO Biological Processes	19	positive regulation of osteoclast differentiation	19_GO:0002376 immune system process	-2.1964	7.85787	4.27061	30169	26	443	3	0.677201	0.389656	2353|3593|3605	FOS|IL12B|IL17A	-0.485317	0	52	0	0	-3.34501	7.85787
1	-2.16547	GO:1903707	M1	1	0	GO Biological Processes	19	negative regulation of hemopoiesis	19_GO:0002376 immune system process	-2.16547	3.58429	3.37476	30169	114	443	6	1.3544	0.549175	1021|3549|3558|5897|8451|171392	CDK6|IHH|IL2|RAG2|CUL4A|ZNF675	-0.468688	0	52	0	0	-3.34501	7.85787
1	-2.118	GO:1902105	M1	1	0	GO Biological Processes	19	regulation of leukocyte differentiation	19_GO:0002376 immune system process	-2.118	2.36315	2.97846	30169	317	443	11	2.48307	0.73932	1021|2353|3549|3558|3593|3594|3605|5590|5897|8451|171392	CDK6|FOS|IHH|IL2|IL12B|IL12RB1|IL17A|PRKCZ|RAG2|CUL4A|ZNF675	-0.445325	0	52	0	0	-3.34501	7.85787
1	-2.06579	GO:1903706	M1	1	0	GO Biological Processes	19	regulation of hemopoiesis	19_GO:0002376 immune system process	-2.06579	2.14363	2.85681	30169	413	443	13	2.93454	0.801863	1021|2353|3549|3558|3593|3594|3605|4212|5590|5897|8451|79577|171392	CDK6|FOS|IHH|IL2|IL12B|IL12RB1|IL17A|MEIS2|PRKCZ|RAG2|CUL4A|CDC73|ZNF675	-0.424145	0	52	0	0	-3.34501	7.85787
1	-2.02697	GO:0002761	M1	1	0	GO Biological Processes	19	regulation of myeloid leukocyte differentiation	19_GO:0002376 immune system process	-2.02697	3.34926	3.17407	30169	122	443	6	1.3544	0.549175	1021|2353|3593|3605|8451|171392	CDK6|FOS|IL12B|IL17A|CUL4A|ZNF675	-0.396711	0	52	0	0	-3.34501	7.85787
1	-3.32301	GO:0032754	M1	1	0	GO Biological Processes	19	positive regulation of interleukin-5 production	19_GO:0048518 positive regulation of biological process	-3.32301	18.5732	7.11626	30169	11	443	3	0.677201	0.389656	3578|5590|9173	IL9|PRKCZ|IL1RL1	-1.13327	0	53	1	1	-3.32301	18.5732
1	-2.52621	GO:0032674	M1	1	0	GO Biological Processes	19	regulation of interleukin-5 production	19_GO:0032501 multicellular organismal process	-2.52621	10.2152	5.03259	30169	20	443	3	0.677201	0.389656	3578|5590|9173	IL9|PRKCZ|IL1RL1	-0.657401	0	53	0	0	-3.32301	18.5732
1	-3.30819	GO:0070252	M1	1	0	GO Biological Processes	19	actin-mediated cell contraction	19_GO:0009987 cellular process	-3.30819	6.00896	5.04799	30169	68	443	6	1.3544	0.549175	70|775|859|4626|5290|10052	ACTC1|CACNA1C|CAV3|MYH8|PIK3CA|GJC1	-1.12392	0	54	1	1	-3.30819	13.6203
1	-3.17499	GO:0044291	M1	1	0	GO Cellular Components	20	cell-cell contact zone		-3.17499	5.67513	4.84848	30169	72	443	6	1.3544	0.549175	859|5290|10052|23363|23513|58494	CAV3|PIK3CA|GJC1|OBSL1|SCRIB|JAM2	-1.02728	0	54	0	0	-3.30819	13.6203
1	-3.14607	GO:0030016	M1	1	0	GO Cellular Components	20	myofibril		-3.14607	3.2151	4.14363	30169	233	443	11	2.48307	0.73932	70|775|801|859|4626|7136|8087|9457|9659|11155|23363	ACTC1|CACNA1C|CALM1|CAV3|MYH8|TNNI2|FXR1|FHL5|PDE4DIP|LDB3|OBSL1	-1.01062	0	54	0	0	-3.30819	13.6203
1	-3.01175	GO:0043292	M1	1	0	GO Cellular Components	20	contractile fiber		-3.01175	3.09553	3.99555	30169	242	443	11	2.48307	0.73932	70|775|801|859|4626|7136|8087|9457|9659|11155|23363	ACTC1|CACNA1C|CALM1|CAV3|MYH8|TNNI2|FXR1|FHL5|PDE4DIP|LDB3|OBSL1	-0.929057	0	54	0	0	-3.30819	13.6203
1	-2.90146	GO:0086064	M1	1	0	GO Biological Processes	19	cell communication by electrical coupling involved in cardiac conduction	19_GO:0023052 signaling	-2.90146	13.6203	5.96829	30169	15	443	3	0.677201	0.389656	482|775|10052	ATP1B2|CACNA1C|GJC1	-0.860798	0	54	0	0	-3.30819	13.6203
1	-2.61532	GO:0035637	M1	1	0	GO Biological Processes	19	multicellular organismal signaling	19_GO:0023052 signaling	-2.61532	3.84444	3.87462	30169	124	443	7	1.58014	0.592498	482|775|1812|5024|10052|23114|27094	ATP1B2|CACNA1C|DRD1|P2RX3|GJC1|NFASC|KCNMB3	-0.698544	0	54	0	0	-3.30819	13.6203
1	-2.59839	GO:0060047	M1	1	0	GO Biological Processes	19	heart contraction	19_GO:0032501 multicellular organismal process	-2.59839	4.39365	4.00134	30169	93	443	6	1.3544	0.549175	70|775|859|5290|7136|10052	ACTC1|CACNA1C|CAV3|PIK3CA|TNNI2|GJC1	-0.692564	0	54	0	0	-3.30819	13.6203
1	-2.52621	GO:0010644	M1	1	0	GO Biological Processes	19	cell communication by electrical coupling	19_GO:0009987 cellular process	-2.52621	10.2152	5.03259	30169	20	443	3	0.677201	0.389656	482|775|10052	ATP1B2|CACNA1C|GJC1	-0.657401	0	54	0	0	-3.30819	13.6203
1	-2.48471	GO:0001508	M1	1	0	GO Biological Processes	19	action potential	19_GO:0065007 biological regulation	-2.48471	4.16948	3.83649	30169	98	443	6	1.3544	0.549175	775|859|1812|5024|10052|27094	CACNA1C|CAV3|DRD1|P2RX3|GJC1|KCNMB3	-0.639379	0	54	0	0	-3.30819	13.6203
1	-2.48471	GO:0030048	M1	1	0	GO Biological Processes	19	actin filament-based movement	19_GO:0009987 cellular process	-2.48471	4.16948	3.83649	30169	98	443	6	1.3544	0.549175	70|775|859|4626|5290|10052	ACTC1|CACNA1C|CAV3|MYH8|PIK3CA|GJC1	-0.639379	0	54	0	0	-3.30819	13.6203
1	-2.40722	GO:0086003	M1	1	0	GO Biological Processes	19	cardiac muscle cell contraction	19_GO:0032501 multicellular organismal process	-2.40722	6.19105	4.20654	30169	44	443	4	0.902935	0.449424	775|859|5290|10052	CACNA1C|CAV3|PIK3CA|GJC1	-0.604379	0	54	0	0	-3.30819	13.6203
1	-2.33932	GO:0030017	M1	1	0	GO Cellular Components	20	sarcomere		-2.33932	2.86409	3.34076	30169	214	443	9	2.0316	0.670287	70|775|801|859|4626|7136|9457|11155|23363	ACTC1|CACNA1C|CALM1|CAV3|MYH8|TNNI2|FHL5|LDB3|OBSL1	-0.573787	0	54	0	0	-3.30819	13.6203
1	-2.27976	GO:0060048	M1	1	0	GO Biological Processes	19	cardiac muscle contraction	19_GO:0032501 multicellular organismal process	-2.27976	4.48037	3.70857	30169	76	443	5	1.12867	0.501899	775|859|5290|7136|10052	CACNA1C|CAV3|PIK3CA|TNNI2|GJC1	-0.534819	0	54	0	0	-3.30819	13.6203
1	-2.25869	GO:0006941	M1	1	0	GO Biological Processes	19	striated muscle contraction	19_GO:0032501 multicellular organismal process	-2.25869	3.74871	3.50958	30169	109	443	6	1.3544	0.549175	775|859|4626|5290|7136|10052	CACNA1C|CAV3|MYH8|PIK3CA|TNNI2|GJC1	-0.518193	0	54	0	0	-3.30819	13.6203
1	-2.23961	GO:0003015	M1	1	0	GO Biological Processes	19	heart process	19_GO:0032501 multicellular organismal process	-2.23961	3.71463	3.48198	30169	110	443	6	1.3544	0.549175	70|775|859|5290|7136|10052	ACTC1|CACNA1C|CAV3|PIK3CA|TNNI2|GJC1	-0.508537	0	54	0	0	-3.30819	13.6203
1	-2.20755	GO:0014704	M1	1	0	GO Cellular Components	20	intercalated disc		-2.20755	5.44813	3.84281	30169	50	443	4	0.902935	0.449424	859|5290|10052|23363	CAV3|PIK3CA|GJC1|OBSL1	-0.490505	0	54	0	0	-3.30819	13.6203
1	-2.1402	GO:0006936	M1	1	0	GO Biological Processes	19	muscle contraction	19_GO:0032501 multicellular organismal process	-2.1402	2.66484	3.09404	30169	230	443	9	2.0316	0.670287	775|859|1812|4626|5024|5290|7136|10052|22953	CACNA1C|CAV3|DRD1|MYH8|P2RX3|PIK3CA|TNNI2|GJC1|P2RX2	-0.462365	0	54	0	0	-3.30819	13.6203
1	-3.20744	GO:0035869	M1	1	0	GO Cellular Components	20	ciliary transition zone		-3.20744	5.75506	4.89693	30169	71	443	6	1.3544	0.549175	1068|4867|5108|22920|51332|79583	CETN1|NPHP1|PCM1|KIFAP3|SPTBN5|TMEM231	-1.04419	0	55	1	1	-3.20744	6.64406
1	-2.51951	GO:0032391	M1	1	0	GO Cellular Components	20	photoreceptor connecting cilium		-2.51951	6.64406	4.41474	30169	41	443	4	0.902935	0.449424	1068|4867|22920|51332	CETN1|NPHP1|KIFAP3|SPTBN5	-0.657142	0	55	0	0	-3.20744	6.64406
1	-2.02697	GO:0097733	M1	1	0	GO Cellular Components	20	photoreceptor cell cilium		-2.02697	3.34926	3.17407	30169	122	443	6	1.3544	0.549175	1068|1258|1259|4867|22920|51332	CETN1|CNGB1|CNGA1|NPHP1|KIFAP3|SPTBN5	-0.396711	0	55	0	0	-3.20744	6.64406
1	-3.20282	GO:0030432	M1	1	0	GO Biological Processes	19	peristalsis	19_GO:0032501 multicellular organismal process	-3.20282	17.0254	6.77817	30169	12	443	3	0.677201	0.389656	1812|5024|22953	DRD1|P2RX3|P2RX2	-1.04419	0	56	1	1	-3.20282	17.0254
1	-2.91023	GO:0014074	M1	1	0	GO Biological Processes	19	response to purine-containing compound	19_GO:0050896 response to stimulus	-2.91023	3.83671	4.13628	30169	142	443	8	1.80587	0.63268	466|2353|5024|5207|5743|7299|22953|53905	ATF1|FOS|P2RX3|PFKFB1|PTGS2|TYR|P2RX2|DUOX1	-0.867453	0	56	0	0	-3.20282	17.0254
1	-2.83321	GO:0015276	M1	1	0	GO Molecular Functions	21	ligand-gated ion channel activity		-2.83321	3.73159	4.03899	30169	146	443	8	1.80587	0.63268	1258|1259|2556|3766|3780|5024|6340|22953	CNGB1|CNGA1|GABRA3|KCNJ10|KCNN1|P2RX3|SCNN1G|P2RX2	-0.811118	0	56	0	0	-3.20282	17.0254
1	-2.83321	GO:0022834	M1	1	0	GO Molecular Functions	21	ligand-gated channel activity		-2.83321	3.73159	4.03899	30169	146	443	8	1.80587	0.63268	1258|1259|2556|3766|3780|5024|6340|22953	CNGB1|CNGA1|GABRA3|KCNJ10|KCNN1|P2RX3|SCNN1G|P2RX2	-0.811118	0	56	0	0	-3.20282	17.0254
1	-2.78012	GO:0099094	M1	1	0	GO Molecular Functions	21	ligand-gated cation channel activity		-2.78012	4.10958	4.09632	30169	116	443	7	1.58014	0.592498	1258|1259|3766|3780|5024|6340|22953	CNGB1|CNGA1|KCNJ10|KCNN1|P2RX3|SCNN1G|P2RX2	-0.786931	0	56	0	0	-3.20282	17.0254
1	-2.77108	hsa04742	M1	1	0	KEGG Pathway	24	Taste transduction		-2.77108	4.75127	4.25279	30169	86	443	6	1.3544	0.549175	775|2556|5024|6340|22953|50833	CACNA1C|GABRA3|P2RX3|SCNN1G|P2RX2|TAS2R16	-0.785768	0	56	0	0	-3.20282	17.0254
1	-2.66198	GO:0005639	M1	1	0	GO Cellular Components	20	integral component of nuclear inner membrane		-2.66198	11.3503	5.36221	30169	18	443	3	0.677201	0.389656	5024|6676|22953	P2RX3|SPAG4|P2RX2	-0.725749	0	56	0	0	-3.20282	17.0254
1	-2.66198	GO:0031229	M1	1	0	GO Cellular Components	20	intrinsic component of nuclear inner membrane		-2.66198	11.3503	5.36221	30169	18	443	3	0.677201	0.389656	5024|6676|22953	P2RX3|SPAG4|P2RX2	-0.725749	0	56	0	0	-3.20282	17.0254
1	-2.538	GO:0046683	M1	1	0	GO Biological Processes	19	response to organophosphorus	19_GO:0050896 response to stimulus	-2.538	3.72431	3.7706	30169	128	443	7	1.58014	0.592498	2353|5024|5207|5743|7299|22953|53905	FOS|P2RX3|PFKFB1|PTGS2|TYR|P2RX2|DUOX1	-0.657401	0	56	0	0	-3.20282	17.0254
1	-2.52621	GO:0014821	M1	1	0	GO Biological Processes	19	phasic smooth muscle contraction	19_GO:0032501 multicellular organismal process	-2.52621	10.2152	5.03259	30169	20	443	3	0.677201	0.389656	1812|5024|22953	DRD1|P2RX3|P2RX2	-0.657401	0	56	0	0	-3.20282	17.0254
1	-2.46398	GO:0001614	M1	1	0	GO Molecular Functions	21	purinergic nucleotide receptor activity		-2.46398	9.7288	4.88474	30169	21	443	3	0.677201	0.389656	5024|22953|53836	P2RX3|P2RX2|GPR87	-0.638933	0	56	0	0	-3.20282	17.0254
1	-2.46398	GO:0016502	M1	1	0	GO Molecular Functions	21	nucleotide receptor activity		-2.46398	9.7288	4.88474	30169	21	443	3	0.677201	0.389656	5024|22953|53836	P2RX3|P2RX2|GPR87	-0.638933	0	56	0	0	-3.20282	17.0254
1	-2.34904	GO:0007274	M1	1	0	GO Biological Processes	19	neuromuscular synaptic transmission	19_GO:0023052 signaling	-2.34904	8.88281	4.61676	30169	23	443	3	0.677201	0.389656	5024|22953|23095	P2RX3|P2RX2|KIF1B	-0.578854	0	56	0	0	-3.20282	17.0254
1	-2.01275	GO:0001666	M1	1	0	GO Biological Processes	19	response to hypoxia	19_GO:0050896 response to stimulus	-2.01275	2.39794	2.88954	30169	284	443	10	2.25734	0.70573	430|846|859|1788|2353|3777|5024|5352|5743|22953	ASCL2|CASR|CAV3|DNMT3A|FOS|KCNK3|P2RX3|PLOD2|PTGS2|P2RX2	-0.391415	0	56	0	0	-3.20282	17.0254
1	-3.18748	GO:0007507	M1	1	0	GO Biological Processes	19	heart development	19_GO:0032502 developmental process	-3.18748	2.32721	3.85606	30169	556	443	19	4.28894	0.962618	70|775|859|3549|5607|6788|7029|9350|10052|11155|23363|23414|23509|25836|53615|55273|64208|80000|80173	ACTC1|CACNA1C|CAV3|IHH|MAP2K5|STK3|TFDP2|CER1|GJC1|LDB3|OBSL1|ZFPM2|POFUT1|NIPBL|MBD3|TMEM100|POPDC3|GREB1L|IFT74	-1.03161	0	57	1	1	-3.18748	2.32721
1	-3.13837	GO:0030029	M1	1	0	GO Biological Processes	19	actin filament-based process	19_GO:0009987 cellular process	-3.13837	2.24758	3.78736	30169	606	443	20	4.51467	0.98646	70|775|859|2059|4626|4867|5290|8476|10052|10097|11133|11155|23363|23616|50848|51332|55785|81624|116986|253980	ACTC1|CACNA1C|CAV3|EPS8|MYH8|NPHP1|PIK3CA|CDC42BPA|GJC1|ACTR2|KPTN|LDB3|OBSL1|SH3BP1|F11R|SPTBN5|FGD6|DIAPH3|AGAP2|KCTD13	-1.00915	0	58	1	1	-3.13837	3.58429
1	-2.50735	GO:0030036	M1	1	0	GO Biological Processes	19	actin cytoskeleton organization	19_GO:0009987 cellular process	-2.50735	2.12817	3.24155	30169	544	443	17	3.83747	0.912691	70|859|2059|4867|5290|8476|10097|11133|11155|23363|23616|50848|51332|55785|81624|116986|253980	ACTC1|CAV3|EPS8|NPHP1|PIK3CA|CDC42BPA|ACTR2|KPTN|LDB3|OBSL1|SH3BP1|F11R|SPTBN5|FGD6|DIAPH3|AGAP2|KCTD13	-0.649248	0	58	0	0	-3.13837	3.58429
1	-2.47343	GO:0015629	M1	1	0	GO Cellular Components	20	actin cytoskeleton		-2.47343	2.17057	3.22863	30169	502	443	16	3.61174	0.886479	70|4626|5590|7136|8476|9743|10097|10699|11133|11155|23499|51332|79834|81624|83660|160851	ACTC1|MYH8|PRKCZ|TNNI2|CDC42BPA|ARHGAP32|ACTR2|CORIN|KPTN|LDB3|MACF1|SPTBN5|PEAK1|DIAPH3|TLN2|DGKH	-0.638933	0	58	0	0	-3.13837	3.58429
1	-2.16547	GO:0031032	M1	1	0	GO Biological Processes	19	actomyosin structure organization	19_GO:0009987 cellular process	-2.16547	3.58429	3.37476	30169	114	443	6	1.3544	0.549175	70|8476|11155|23363|50848|253980	ACTC1|CDC42BPA|LDB3|OBSL1|F11R|KCTD13	-0.468688	0	58	0	0	-3.13837	3.58429
1	-3.09363	GO:0005513	M1	1	0	GO Biological Processes	19	detection of calcium ion	19_GO:0050896 response to stimulus	-3.09363	15.7157	6.47849	30169	13	443	3	0.677201	0.389656	801|846|27094	CALM1|CASR|KCNMB3	-0.980163	0	59	1	1	-3.09363	15.7157
1	-2.20991	GO:0051592	M1	1	0	GO Biological Processes	19	response to calcium ion	19_GO:0050896 response to stimulus	-2.20991	3.24293	3.32784	30169	147	443	7	1.58014	0.592498	801|846|2243|2353|5563|8644|27094	CALM1|CASR|FGA|FOS|PRKAA2|AKR1C3|KCNMB3	-0.490505	0	59	0	0	-3.09363	15.7157
1	-3.09363	GO:0097284	M1	1	0	GO Biological Processes	19	hepatocyte apoptotic process	19_GO:0009987 cellular process	-3.09363	15.7157	6.47849	30169	13	443	3	0.677201	0.389656	1788|3875|6788	DNMT3A|KRT18|STK3	-0.980163	0	60	1	1	-3.09363	15.7157
1	-3.04595	GO:1904019	M1	1	0	GO Biological Processes	19	epithelial cell apoptotic process	19_GO:0009987 cellular process	-3.04595	6.67663	4.95301	30169	51	443	5	1.12867	0.501899	685|1788|3875|6496|6788	BTC|DNMT3A|KRT18|SIX3|STK3	-0.9491	0	60	0	0	-3.09363	15.7157
1	-3.08918	GO:0033280	M1	1	0	GO Biological Processes	19	response to vitamin D	19_GO:0050896 response to stimulus	-3.08918	9.39332	5.52037	30169	29	443	4	0.902935	0.449424	490|846|5743|7299	ATP2B1|CASR|PTGS2|TYR	-0.980163	0	61	1	1	-3.08918	9.39332
1	-3.00465	GO:0071496	M1	1	0	GO Biological Processes	19	cellular response to external stimulus	19_GO:0050896 response to stimulus	-3.00465	2.76663	3.87848	30169	320	443	13	2.93454	0.801863	490|846|2353|4214|5563|5743|7942|8644|9994|10641|11133|50848|51311	ATP2B1|CASR|FOS|MAP3K1|PRKAA2|PTGS2|TFEB|AKR1C3|CASP8AP2|NPRL2|KPTN|F11R|TLR8	-0.924274	0	61	0	0	-3.08918	9.39332
1	-2.8116	GO:0031667	M1	1	0	GO Biological Processes	19	response to nutrient levels	19_GO:0050896 response to stimulus	-2.8116	2.34833	3.57312	30169	464	443	16	3.61174	0.886479	490|846|1788|2353|5076|5207|5563|5743|6750|7299|7942|8644|9573|10641|11133|53615	ATP2B1|CASR|DNMT3A|FOS|PAX2|PFKFB1|PRKAA2|PTGS2|SST|TYR|TFEB|AKR1C3|GDF3|NPRL2|KPTN|MBD3	-0.803419	0	61	0	0	-3.08918	9.39332
1	-2.54104	GO:0009991	M1	1	0	GO Biological Processes	19	response to extracellular stimulus	19_GO:0050896 response to stimulus	-2.54104	2.20572	3.29854	30169	494	443	16	3.61174	0.886479	490|846|1788|2353|5076|5207|5563|5743|6750|7299|7942|8644|9573|10641|11133|53615	ATP2B1|CASR|DNMT3A|FOS|PAX2|PFKFB1|PRKAA2|PTGS2|SST|TYR|TFEB|AKR1C3|GDF3|NPRL2|KPTN|MBD3	-0.657401	0	61	0	0	-3.08918	9.39332
1	-2.20991	GO:0007584	M1	1	0	GO Biological Processes	19	response to nutrient	19_GO:0050896 response to stimulus	-2.20991	3.24293	3.32784	30169	147	443	7	1.58014	0.592498	490|846|1788|5743|6750|7299|8644	ATP2B1|CASR|DNMT3A|PTGS2|SST|TYR|AKR1C3	-0.490505	0	61	0	0	-3.08918	9.39332
1	-2.20888	GO:0033273	M1	1	0	GO Biological Processes	19	response to vitamin	19_GO:0050896 response to stimulus	-2.20888	4.31023	3.59639	30169	79	443	5	1.12867	0.501899	490|846|1788|5743|7299	ATP2B1|CASR|DNMT3A|PTGS2|TYR	-0.490505	0	61	0	0	-3.08918	9.39332
1	-3.08918	GO:0019933	M1	1	0	GO Biological Processes	19	cAMP-mediated signaling	19_GO:0023052 signaling	-3.08918	9.39332	5.52037	30169	29	443	4	0.902935	0.449424	466|1672|2692|27115	ATF1|DEFB1|GHRHR|PDE7B	-0.980163	0	62	1	1	-3.08918	9.39332
1	-2.08967	GO:0019935	M1	1	0	GO Biological Processes	19	cyclic-nucleotide-mediated signaling	19_GO:0023052 signaling	-2.08967	5.04456	3.63148	30169	54	443	4	0.902935	0.449424	466|1672|2692|27115	ATF1|DEFB1|GHRHR|PDE7B	-0.434557	0	62	0	0	-3.08918	9.39332
1	-3.03206	GO:0005184	M1	1	0	GO Molecular Functions	21	neuropeptide hormone activity		-3.03206	9.08021	5.40537	30169	30	443	4	0.902935	0.449424	181|797|4922|8620	AGRP|CALCB|NTS|NPFF	-0.939978	0	63	1	1	-3.03206	9.08021
1	-2.53393	hsa04080	M1	1	0	KEGG Pathway	24	Neuroactive ligand-receptor interaction		-2.53393	2.44564	3.37801	30169	362	443	13	2.93454	0.801863	554|797|1395|1812|2556|2692|4922|5024|6750|6754|7201|8620|22953	AVPR2|CALCB|CRHR2|DRD1|GABRA3|GHRHR|NTS|P2RX3|SST|SSTR4|TRHR|NPFF|P2RX2	-0.657401	0	63	0	0	-3.03206	9.08021
1	-2.02697	GO:0005179	M1	1	0	GO Molecular Functions	21	hormone activity		-2.02697	3.34926	3.17407	30169	122	443	6	1.3544	0.549175	181|797|4922|6750|8620|56729	AGRP|CALCB|NTS|SST|NPFF|RETN	-0.396711	0	63	0	0	-3.03206	9.08021
1	-3.02051	GO:0031279	M1	1	0	GO Biological Processes	19	regulation of cyclase activity	19_GO:0065007 biological regulation	-3.02051	5.30662	4.61916	30169	77	443	6	1.3544	0.549175	554|775|801|1812|2692|53836	AVPR2|CACNA1C|CALM1|DRD1|GHRHR|GPR87	-0.933155	0	64	1	1	-3.02051	7.78304
1	-2.8608	GO:0045761	M1	1	0	GO Biological Processes	19	regulation of adenylate cyclase activity	19_GO:0065007 biological regulation	-2.8608	6.0805	4.64548	30169	56	443	5	1.12867	0.501899	554|775|1812|2692|53836	AVPR2|CACNA1C|DRD1|GHRHR|GPR87	-0.832606	0	64	0	0	-3.02051	7.78304
1	-2.77597	GO:0045762	M1	1	0	GO Biological Processes	19	positive regulation of adenylate cyclase activity	19_GO:0065007 biological regulation	-2.77597	7.78304	4.90159	30169	35	443	4	0.902935	0.449424	554|775|1812|2692	AVPR2|CACNA1C|DRD1|GHRHR	-0.786931	0	64	0	0	-3.02051	7.78304
1	-2.27976	GO:0051339	M1	1	0	GO Biological Processes	19	regulation of lyase activity	19_GO:0065007 biological regulation	-2.27976	4.48037	3.70857	30169	76	443	5	1.12867	0.501899	554|775|1812|2692|53836	AVPR2|CACNA1C|DRD1|GHRHR|GPR87	-0.534819	0	64	0	0	-3.02051	7.78304
1	-2.23879	GO:0031281	M1	1	0	GO Biological Processes	19	positive regulation of cyclase activity	19_GO:0065007 biological regulation	-2.23879	5.55931	3.89921	30169	49	443	4	0.902935	0.449424	554|775|1812|2692	AVPR2|CACNA1C|DRD1|GHRHR	-0.508537	0	64	0	0	-3.02051	7.78304
1	-2.20755	GO:0051349	M1	1	0	GO Biological Processes	19	positive regulation of lyase activity	19_GO:0065007 biological regulation	-2.20755	5.44813	3.84281	30169	50	443	4	0.902935	0.449424	554|775|1812|2692	AVPR2|CACNA1C|DRD1|GHRHR	-0.490505	0	64	0	0	-3.02051	7.78304
1	-2.10541	GO:0007190	M1	1	0	GO Biological Processes	19	activation of adenylate cyclase activity	19_GO:0065007 biological regulation	-2.10541	7.2966	4.06924	30169	28	443	3	0.677201	0.389656	554|1812|2692	AVPR2|DRD1|GHRHR	-0.438412	0	64	0	0	-3.02051	7.78304
1	-2.9843	GO:0040008	M1	1	0	GO Biological Processes	19	regulation of growth	19_GO:0040007 growth	-2.9843	2.18274	3.64458	30169	624	443	20	4.51467	0.98646	859|2692|3549|3558|3578|4133|4499|5290|5607|5897|5999|6695|6788|8200|23251|23414|23499|25836|57144|79577	CAV3|GHRHR|IHH|IL2|IL9|MAP2|MT1M|PIK3CA|MAP2K5|RAG2|RGS4|SPOCK1|STK3|GDF5|MINAR1|ZFPM2|MACF1|NIPBL|PAK5|CDC73	-0.915324	0	65	1	1	-2.9843	2.18274
1	-2.98132	GO:0022407	M1	1	0	GO Biological Processes	19	regulation of cell-cell adhesion	19_GO:0050789 regulation of biological process	-2.98132	2.36271	3.71264	30169	490	443	17	3.83747	0.912691	928|1948|2243|3549|3558|3593|3594|5290|5590|5607|5897|11326|22920|23513|26154|29851|50848	CD9|EFNB2|FGA|IHH|IL2|IL12B|IL12RB1|PIK3CA|PRKCZ|MAP2K5|RAG2|VSIG4|KIFAP3|SCRIB|ABCA12|ICOS|F11R	-0.914589	0	66	1	1	-2.98132	9.7288
1	-2.50685	GO:0004896	M1	1	0	GO Molecular Functions	21	cytokine receptor activity		-2.50685	4.21247	3.86857	30169	97	443	6	1.3544	0.549175	3593|3594|3598|3977|9173|10936	IL12B|IL12RB1|IL13RA2|LIFR|IL1RL1|GPR75	-0.649248	0	66	0	0	-2.98132	9.7288
1	-2.48104	GO:0010453	M1	1	0	GO Biological Processes	19	regulation of cell fate commitment	19_GO:0032502 developmental process	-2.48104	6.48586	4.34309	30169	42	443	4	0.902935	0.449424	3593|3594|9573|53615	IL12B|IL12RB1|GDF3|MBD3	-0.638933	0	66	0	0	-2.98132	9.7288
1	-2.46398	GO:2000319	M1	1	0	GO Biological Processes	19	regulation of T-helper 17 cell differentiation	19_GO:0002376 immune system process	-2.46398	9.7288	4.88474	30169	21	443	3	0.677201	0.389656	3558|3593|3594	IL2|IL12B|IL12RB1	-0.638933	0	66	0	0	-2.98132	9.7288
1	-2.44363	GO:0045622	M1	1	0	GO Biological Processes	19	regulation of T-helper cell differentiation	19_GO:0002376 immune system process	-2.44363	6.33503	4.27373	30169	43	443	4	0.902935	0.449424	3558|3593|3594|5590	IL2|IL12B|IL12RB1|PRKCZ	-0.629424	0	66	0	0	-2.98132	9.7288
1	-2.35418	GO:0046637	M1	1	0	GO Biological Processes	19	regulation of alpha-beta T cell differentiation	19_GO:0002376 immune system process	-2.35418	4.66449	3.82673	30169	73	443	5	1.12867	0.501899	3549|3558|3593|3594|5590	IHH|IL2|IL12B|IL12RB1|PRKCZ	-0.581717	0	66	0	0	-2.98132	9.7288
1	-2.34904	GO:0045624	M1	1	0	GO Biological Processes	19	positive regulation of T-helper cell differentiation	19_GO:0002376 immune system process	-2.34904	8.88281	4.61676	30169	23	443	3	0.677201	0.389656	3593|3594|5590	IL12B|IL12RB1|PRKCZ	-0.578854	0	66	0	0	-2.98132	9.7288
1	-2.33725	GO:0046006	M1	1	0	GO Biological Processes	19	regulation of activated T cell proliferation	19_GO:0002376 immune system process	-2.33725	5.92188	4.07819	30169	46	443	4	0.902935	0.449424	3558|3593|3594|23513	IL2|IL12B|IL12RB1|SCRIB	-0.573787	0	66	0	0	-2.98132	9.7288
1	-2.25783	GO:0019955	M1	1	0	GO Molecular Functions	21	cytokine binding		-2.25783	3.31049	3.39275	30169	144	443	7	1.58014	0.592498	3593|3594|3598|3977|8200|9173|9350	IL12B|IL12RB1|IL13RA2|LIFR|GDF5|IL1RL1|CER1	-0.518193	0	66	0	0	-2.98132	9.7288
1	-2.25575	GO:0032729	M1	1	0	GO Biological Processes	19	positive regulation of interferon-gamma production	19_GO:0048518 positive regulation of biological process	-2.25575	4.42218	3.67054	30169	77	443	5	1.12867	0.501899	3558|3593|3594|23513|51311	IL2|IL12B|IL12RB1|SCRIB|TLR8	-0.51717	0	66	0	0	-2.98132	9.7288
1	-2.24306	GO:0045785	M1	1	0	GO Biological Processes	19	positive regulation of cell adhesion	19_GO:0048518 positive regulation of biological process	-2.24306	2.11059	3.00686	30169	484	443	15	3.386	0.859334	1021|1948|2243|3549|3558|3593|3594|4284|5290|5590|22920|29851|50848|59339|80173	CDK6|EFNB2|FGA|IHH|IL2|IL12B|IL12RB1|MIP|PIK3CA|PRKCZ|KIFAP3|ICOS|F11R|PLEKHA2|IFT74	-0.508537	0	66	0	0	-2.98132	9.7288
1	-2.11813	GO:0046638	M1	1	0	GO Biological Processes	19	positive regulation of alpha-beta T cell differentiation	19_GO:0002376 immune system process	-2.11813	5.13974	3.6823	30169	53	443	4	0.902935	0.449424	3549|3593|3594|5590	IHH|IL12B|IL12RB1|PRKCZ	-0.445325	0	66	0	0	-2.98132	9.7288
1	-2.07746	GO:0002708	M1	1	0	GO Biological Processes	19	positive regulation of lymphocyte mediated immunity	19_GO:0002376 immune system process	-2.07746	3.43369	3.24731	30169	119	443	6	1.3544	0.549175	2208|3558|3593|3594|4068|5590	FCER2|IL2|IL12B|IL12RB1|SH2D1A|PRKCZ	-0.427223	0	66	0	0	-2.98132	9.7288
1	-2.07746	GO:0032649	M1	1	0	GO Biological Processes	19	regulation of interferon-gamma production	19_GO:0032501 multicellular organismal process	-2.07746	3.43369	3.24731	30169	119	443	6	1.3544	0.549175	3558|3593|3594|9173|23513|51311	IL2|IL12B|IL12RB1|IL1RL1|SCRIB|TLR8	-0.427223	0	66	0	0	-2.98132	9.7288
1	-2.06989	GO:0022409	M1	1	0	GO Biological Processes	19	positive regulation of cell-cell adhesion	19_GO:0048518 positive regulation of biological process	-2.06989	2.32645	2.9213	30169	322	443	11	2.48307	0.73932	1948|2243|3549|3558|3593|3594|5290|5590|22920|29851|50848	EFNB2|FGA|IHH|IL2|IL12B|IL12RB1|PIK3CA|PRKCZ|KIFAP3|ICOS|F11R	-0.424145	0	66	0	0	-2.98132	9.7288
1	-2.06268	GO:0042104	M1	1	0	GO Biological Processes	19	positive regulation of activated T cell proliferation	19_GO:0002376 immune system process	-2.06268	7.04499	3.97585	30169	29	443	3	0.677201	0.389656	3558|3593|3594	IL2|IL12B|IL12RB1	-0.424145	0	66	0	0	-2.98132	9.7288
1	-2.03461	GO:0043370	M1	1	0	GO Biological Processes	19	regulation of CD4-positive, alpha-beta T cell differentiation	19_GO:0002376 immune system process	-2.03461	4.8644	3.53351	30169	56	443	4	0.902935	0.449424	3558|3593|3594|5590	IL2|IL12B|IL12RB1|PRKCZ	-0.401065	0	66	0	0	-2.98132	9.7288
1	-2.02161	GO:0002825	M1	1	0	GO Biological Processes	19	regulation of T-helper 1 type immune response	19_GO:0002376 immune system process	-2.02161	6.81016	3.88679	30169	30	443	3	0.677201	0.389656	3593|3594|9173	IL12B|IL12RB1|IL1RL1	-0.394616	0	66	0	0	-2.98132	9.7288
1	-2.92411	GO:0034389	M1	1	0	GO Biological Processes	19	lipid droplet organization	19_GO:0009987 cellular process	-2.92411	8.5127	5.19072	30169	32	443	4	0.902935	0.449424	5563|8605|63924|80339	PRKAA2|PLA2G4C|CIDEC|PNPLA3	-0.874931	0	67	1	1	-2.92411	8.5127
1	-2.41226	GO:0016746	M1	1	0	GO Molecular Functions	21	acyltransferase activity		-2.41226	2.74603	3.37052	30169	248	443	10	2.25734	0.70573	6785|7047|8605|9085|9588|10249|55146|55304|80168|80339	ELOVL4|TGM4|PLA2G4C|CDY1|PRDX6|GLYAT|ZDHHC4|SPTLC3|MOGAT2|PNPLA3	-0.604379	0	67	0	0	-2.92411	8.5127
1	-2.39892	GO:0005811	M1	1	0	GO Cellular Components	20	lipid droplet		-2.39892	4.00598	3.71234	30169	102	443	6	1.3544	0.549175	338|1119|5947|8605|63924|80339	APOB|CHKA|RBP1|PLA2G4C|CIDEC|PNPLA3	-0.599985	0	67	0	0	-2.92411	8.5127
1	-2.24964	GO:0016747	M1	1	0	GO Molecular Functions	21	acyltransferase activity, transferring groups other than amino-acyl groups		-2.24964	2.77337	3.23011	30169	221	443	9	2.0316	0.670287	6785|8605|9085|9588|10249|55146|55304|80168|80339	ELOVL4|PLA2G4C|CDY1|PRDX6|GLYAT|ZDHHC4|SPTLC3|MOGAT2|PNPLA3	-0.512108	0	67	0	0	-2.92411	8.5127
1	-2.12498	GO:0044242	M1	1	0	GO Biological Processes	19	cellular lipid catabolic process	19_GO:0008152 metabolic process	-2.12498	2.85242	3.13518	30169	191	443	8	1.80587	0.63268	33|338|8605|8644|9588|55289|79644|80339	ACADL|APOB|PLA2G4C|AKR1C3|PRDX6|ACOXL|SRD5A3|PNPLA3	-0.44897	0	67	0	0	-2.92411	8.5127
1	-2.08967	GO:0008374	M1	1	0	GO Molecular Functions	21	O-acyltransferase activity		-2.08967	5.04456	3.63148	30169	54	443	4	0.902935	0.449424	8605|9588|80168|80339	PLA2G4C|PRDX6|MOGAT2|PNPLA3	-0.434557	0	67	0	0	-2.92411	8.5127
1	-2.08967	GO:0046503	M1	1	0	GO Biological Processes	19	glycerolipid catabolic process	19_GO:0008152 metabolic process	-2.08967	5.04456	3.63148	30169	54	443	4	0.902935	0.449424	338|8605|9588|80339	APOB|PLA2G4C|PRDX6|PNPLA3	-0.434557	0	67	0	0	-2.92411	8.5127
1	-2.87301	GO:0090279	M1	1	0	GO Biological Processes	19	regulation of calcium ion import	19_GO:0051179 localization	-2.87301	8.25474	5.09029	30169	33	443	4	0.902935	0.449424	846|859|6406|7779	CASR|CAV3|SEMG1|SLC30A1	-0.838627	0	68	1	1	-2.87301	10.7529
1	-2.59207	GO:0070509	M1	1	0	GO Biological Processes	19	calcium ion import	19_GO:0051179 localization	-2.59207	10.7529	5.19126	30169	19	443	3	0.677201	0.389656	846|7223|7779	CASR|TRPC4|SLC30A1	-0.689326	0	68	0	0	-2.87301	10.7529
1	-2.32896	GO:0051926	M1	1	0	GO Biological Processes	19	negative regulation of calcium ion transport	19_GO:0051179 localization	-2.32896	4.60146	3.78664	30169	74	443	5	1.12867	0.501899	801|859|5743|6406|7779	CALM1|CAV3|PTGS2|SEMG1|SLC30A1	-0.568823	0	68	0	0	-2.87301	10.7529
1	-2.86468	GO:0050878	M1	1	0	GO Biological Processes	19	regulation of body fluid levels	19_GO:0065007 biological regulation	-2.86468	2.55609	3.69162	30169	373	443	14	3.16027	0.831165	363|554|928|2243|2692|2814|5290|6340|6779|7410|9076|26154|27023|160851	AQP6|AVPR2|CD9|FGA|GHRHR|GP5|PIK3CA|SCNN1G|STATH|VAV2|CLDN1|ABCA12|FOXB1|DGKH	-0.834431	0	69	1	1	-2.86468	5.00747
1	-2.487	GO:0030104	M1	1	0	GO Biological Processes	19	water homeostasis	19_GO:0065007 biological regulation	-2.487	5.00747	4.0387	30169	68	443	5	1.12867	0.501899	363|2692|6340|9076|26154	AQP6|GHRHR|SCNN1G|CLDN1|ABCA12	-0.639379	0	69	0	0	-2.86468	5.00747
1	-2.38146	GO:0042060	M1	1	0	GO Biological Processes	19	wound healing	19_GO:0050896 response to stimulus	-2.38146	2.44676	3.24575	30169	334	443	12	2.7088	0.771301	859|928|2243|2814|2828|5290|7410|9076|23499|23513|25978|160851	CAV3|CD9|FGA|GP5|GPR4|PIK3CA|VAV2|CLDN1|MACF1|SCRIB|CHMP2B|DGKH	-0.588028	0	69	0	0	-2.86468	5.00747
1	-2.8522	GO:0031644	M1	1	0	GO Biological Processes	19	regulation of nervous system process	19_GO:0032501 multicellular organismal process	-2.8522	3.75733	4.06298	30169	145	443	8	1.80587	0.63268	869|5024|5590|5999|8898|26952|55273|58494	CBLN1|P2RX3|PRKCZ|RGS4|MTMR2|SMR3A|TMEM100|JAM2	-0.826053	0	70	1	1	-2.8522	6.19105
1	-2.63227	GO:0050805	M1	1	0	GO Biological Processes	19	negative regulation of synaptic transmission	19_GO:0023052 signaling	-2.63227	5.40489	4.27253	30169	63	443	5	1.12867	0.501899	869|1812|5743|7779|8898	CBLN1|DRD1|PTGS2|SLC30A1|MTMR2	-0.705878	0	70	0	0	-2.8522	6.19105
1	-2.40722	GO:0098815	M1	1	0	GO Biological Processes	19	modulation of excitatory postsynaptic potential	19_GO:0023052 signaling	-2.40722	6.19105	4.20654	30169	44	443	4	0.902935	0.449424	869|5590|5999|8898	CBLN1|PRKCZ|RGS4|MTMR2	-0.604379	0	70	0	0	-2.8522	6.19105
1	-2.00796	GO:0043954	M1	1	0	GO Biological Processes	19	cellular component maintenance	19_GO:0009987 cellular process	-2.00796	4.77906	3.48625	30169	57	443	4	0.902935	0.449424	869|5657|8898|9076	CBLN1|PRTN3|MTMR2|CLDN1	-0.390627	0	70	0	0	-2.8522	6.19105
1	-2.83065	GO:0009897	M1	1	0	GO Cellular Components	20	external side of plasma membrane		-2.83065	2.3585	3.59217	30169	462	443	16	3.61174	0.886479	482|928|2208|2243|3593|3594|3598|3605|3977|4340|6340|9173|10462|50833|51311|114625	ATP1B2|CD9|FCER2|FGA|IL12B|IL12RB1|IL13RA2|IL17A|LIFR|MOG|SCNN1G|IL1RL1|CLEC10A|TAS2R16|TLR8|ERMAP	-0.81057	0	71	1	1	-2.83065	2.3585
1	-2.82277	GO:0043549	M1	1	0	GO Biological Processes	19	regulation of kinase activity	19_GO:0008152 metabolic process	-2.82277	1.99279	3.44294	30169	786	443	23	5.19187	1.0541	685|801|859|1033|1600|2324|3558|3593|3619|5207|5290|5590|5607|6788|7410|9094|10641|10935|30837|58533|114882|116986|171392	BTC|CALM1|CAV3|CDKN3|DAB1|FLT4|IL2|IL12B|INCENP|PFKFB1|PIK3CA|PRKCZ|MAP2K5|STK3|VAV2|UNC119|NPRL2|PRDX3|SOCS7|SNX6|OSBPL8|AGAP2|ZNF675	-0.806691	0	72	1	1	-2.82277	3.93976
1	-2.67548	GO:0019209	M1	1	0	GO Molecular Functions	21	kinase activator activity		-2.67548	3.93976	3.95552	30169	121	443	7	1.58014	0.592498	685|801|3558|3619|5290|6788|116986	BTC|CALM1|IL2|INCENP|PIK3CA|STK3|AGAP2	-0.729184	0	72	0	0	-2.82277	3.93976
1	-2.54104	GO:0033674	M1	1	0	GO Biological Processes	19	positive regulation of kinase activity	19_GO:0048518 positive regulation of biological process	-2.54104	2.20572	3.29854	30169	494	443	16	3.61174	0.886479	685|801|1600|2324|3558|3593|3619|5207|5290|5590|5607|6788|7410|9094|114882|116986	BTC|CALM1|DAB1|FLT4|IL2|IL12B|INCENP|PFKFB1|PIK3CA|PRKCZ|MAP2K5|STK3|VAV2|UNC119|OSBPL8|AGAP2	-0.657401	0	72	0	0	-2.82277	3.93976
1	-2.41046	GO:0001934	M1	1	0	GO Biological Processes	19	positive regulation of protein phosphorylation	19_GO:0048518 positive regulation of biological process	-2.41046	1.90939	3.07664	30169	749	443	21	4.74041	1.00963	685|801|1600|2324|3441|3558|3593|3619|5290|5590|5607|5743|6788|7272|8087|8200|9094|9573|11030|114882|116986	BTC|CALM1|DAB1|FLT4|IFNA4|IL2|IL12B|INCENP|PIK3CA|PRKCZ|MAP2K5|PTGS2|STK3|TTK|FXR1|GDF5|UNC119|GDF3|RBPMS|OSBPL8|AGAP2	-0.604379	0	72	0	0	-2.82277	3.93976
1	-2.19077	GO:0051347	M1	1	0	GO Biological Processes	19	positive regulation of transferase activity	19_GO:0065007 biological regulation	-2.19077	1.97564	2.91156	30169	586	443	17	3.83747	0.912691	685|801|1600|2324|3558|3593|3619|5207|5290|5590|5607|6788|7410|9094|84296|114882|116986	BTC|CALM1|DAB1|FLT4|IL2|IL12B|INCENP|PFKFB1|PIK3CA|PRKCZ|MAP2K5|STK3|VAV2|UNC119|GINS4|OSBPL8|AGAP2	-0.480681	0	72	0	0	-2.82277	3.93976
1	-2.14747	GO:0030295	M1	1	0	GO Molecular Functions	21	protein kinase activator activity		-2.14747	3.55313	3.34871	30169	115	443	6	1.3544	0.549175	685|801|3619|5290|6788|116986	BTC|CALM1|INCENP|PIK3CA|STK3|AGAP2	-0.465739	0	72	0	0	-2.82277	3.93976
1	-2.81602	GO:0033268	M1	1	0	GO Cellular Components	20	node of Ranvier		-2.81602	12.769	5.74835	30169	16	443	3	0.677201	0.389656	3785|6695|23114	KCNQ2|SPOCK1|NFASC	-0.805882	0	73	1	1	-2.81602	12.769
1	-2.63227	GO:0044304	M1	1	0	GO Cellular Components	20	main axon		-2.63227	5.40489	4.27253	30169	63	443	5	1.12867	0.501899	1740|3785|4133|6695|23114	DLG2|KCNQ2|MAP2|SPOCK1|NFASC	-0.705878	0	73	0	0	-2.81602	12.769
1	-2.52621	GO:0043194	M1	1	0	GO Cellular Components	20	axon initial segment		-2.52621	10.2152	5.03259	30169	20	443	3	0.677201	0.389656	3785|4133|23114	KCNQ2|MAP2|NFASC	-0.657401	0	73	0	0	-2.81602	12.769
1	-2.81602	GO:0072176	M1	1	0	GO Biological Processes	19	nephric duct development	19_GO:0032502 developmental process	-2.81602	12.769	5.74835	30169	16	443	3	0.677201	0.389656	1948|5076|80000	EFNB2|PAX2|GREB1L	-0.805882	0	74	1	1	-2.81602	12.769
1	-2.80507	GO:0051640	M1	1	0	GO Biological Processes	19	organelle localization	19_GO:0051179 localization	-2.80507	2.27451	3.54017	30169	509	443	17	3.83747	0.912691	801|859|1600|3619|5108|5590|7942|10097|10342|22920|23513|25978|51490|55014|59349|81930|152185	CALM1|CAV3|DAB1|INCENP|PCM1|PRKCZ|TFEB|ACTR2|TFG|KIFAP3|SCRIB|CHMP2B|SPOUT1|STX17|KLHL12|KIF18A|SPICE1	-0.800791	0	75	1	1	-2.80507	4.25635
1	-2.186	GO:0050000	M1	1	0	GO Biological Processes	19	chromosome localization	19_GO:0051179 localization	-2.186	4.25635	3.56024	30169	80	443	5	1.12867	0.501899	3619|10097|25978|81930|152185	INCENP|ACTR2|CHMP2B|KIF18A|SPICE1	-0.478854	0	75	0	0	-2.80507	4.25635
1	-2.77137	GO:0050839	M1	1	0	GO Molecular Functions	21	cell adhesion molecule binding		-2.77137	2.19683	3.4836	30169	558	443	18	4.06321	0.938048	846|928|1010|2208|2243|3875|7087|7223|9588|23114|23499|23513|25978|50848|53841|58494|81624|83660	CASR|CD9|CDH12|FCER2|FGA|KRT18|ICAM5|TRPC4|PRDX6|NFASC|MACF1|SCRIB|CHMP2B|F11R|CDHR5|JAM2|DIAPH3|TLN2	-0.785768	0	76	1	1	-2.77137	3.05584
1	-2.0738	GO:0005178	M1	1	0	GO Molecular Functions	21	integrin binding		-2.0738	3.05584	3.14271	30169	156	443	7	1.58014	0.592498	846|928|2208|7087|50848|58494|83660	CASR|CD9|FCER2|ICAM5|F11R|JAM2|TLN2	-0.425132	0	76	0	0	-2.77137	3.05584
1	-2.71526	GO:0016741	M1	1	0	GO Molecular Functions	21	transferase activity, transferring one-carbon groups		-2.71526	3.02674	3.72512	30169	225	443	10	2.25734	0.70573	790|1788|4837|10196|51490|54093|55471|55798|79918|152992	CAD|DNMT3A|NNMT|PRMT3|SPOUT1|SETD4|NDUFAF7|METTL2B|SETD6|TRMT44	-0.751668	0	77	1	1	-2.71526	3.02674
1	-2.36573	GO:0008168	M1	1	0	GO Molecular Functions	21	methyltransferase activity		-2.36573	2.8911	3.37319	30169	212	443	9	2.0316	0.670287	1788|4837|10196|51490|54093|55471|55798|79918|152992	DNMT3A|NNMT|PRMT3|SPOUT1|SETD4|NDUFAF7|METTL2B|SETD6|TRMT44	-0.581731	0	77	0	0	-2.71526	3.02674
1	-2.06989	GO:0032259	M1	1	0	GO Biological Processes	19	methylation	19_GO:0008152 metabolic process	-2.06989	2.32645	2.9213	30169	322	443	11	2.48307	0.73932	1788|2353|4837|10196|51490|54093|55471|55798|79872|79918|152992	DNMT3A|FOS|NNMT|PRMT3|SPOUT1|SETD4|NDUFAF7|METTL2B|CBLL1|SETD6|TRMT44	-0.424145	0	77	0	0	-2.71526	3.02674
1	-2.69434	GO:0090311	M1	1	0	GO Biological Processes	19	regulation of protein deacetylation	19_GO:0008152 metabolic process	-2.69434	5.5821	4.37316	30169	61	443	5	1.12867	0.501899	4692|4752|4837|5563|25836	NDN|NEK3|NNMT|PRKAA2|NIPBL	-0.739481	0	78	1	1	-2.69434	7.04499
1	-2.06268	GO:0090312	M1	1	0	GO Biological Processes	19	positive regulation of protein deacetylation	19_GO:0048518 positive regulation of biological process	-2.06268	7.04499	3.97585	30169	29	443	3	0.677201	0.389656	4692|4837|25836	NDN|NNMT|NIPBL	-0.424145	0	78	0	0	-2.69434	7.04499
1	-2.61532	hsa04611	M1	1	0	KEGG Pathway	24	Platelet activation		-2.61532	3.84444	3.87462	30169	124	443	7	1.58014	0.592498	2243|2770|2814|5290|5590|8605|83660	FGA|GNAI1|GP5|PIK3CA|PRKCZ|PLA2G4C|TLN2	-0.698544	0	79	1	1	-2.61532	4.77906
1	-2.00796	hsa04923	M1	1	0	KEGG Pathway	24	Regulation of lipolysis in adipocytes		-2.00796	4.77906	3.48625	30169	57	443	4	0.902935	0.449424	2770|5290|5743|63924	GNAI1|PIK3CA|PTGS2|CIDEC	-0.390627	0	79	0	0	-2.61532	4.77906
1	-2.61364	GO:0006820	M1	1	0	GO Biological Processes	19	anion transport	19_GO:0051179 localization	-2.61364	2.31638	3.39958	30169	441	443	15	3.386	0.859334	363|846|1181|2556|3766|5743|6557|6567|7223|9122|10050|22802|59272|64849|89874	AQP6|CASR|CLCN2|GABRA3|KCNJ10|PTGS2|SLC12A1|SLC16A2|TRPC4|SLC16A4|SLC17A4|CLCA4|ACE2|SLC13A3|SLC25A21	-0.698441	0	80	1	1	-2.61364	2.81411
1	-2.61072	GO:0045178	M1	1	0	GO Cellular Components	20	basal part of cell		-2.61072	2.75411	3.54759	30169	272	443	11	2.48307	0.73932	490|846|1740|1838|3766|7223|9076|10351|23513|55811|64849	ATP2B1|CASR|DLG2|DTNB|KCNJ10|TRPC4|CLDN1|ABCA8|SCRIB|ADCY10|SLC13A3	-0.697094	0	80	0	0	-2.61364	2.81411
1	-2.48729	GO:0046942	M1	1	0	GO Biological Processes	19	carboxylic acid transport	19_GO:0051179 localization	-2.48729	2.81411	3.45898	30169	242	443	10	2.25734	0.70573	846|3766|5743|6567|7223|9122|10050|59272|64849|89874	CASR|KCNJ10|PTGS2|SLC16A2|TRPC4|SLC16A4|SLC17A4|ACE2|SLC13A3|SLC25A21	-0.639379	0	80	0	0	-2.61364	2.81411
1	-2.33984	GO:0009925	M1	1	0	GO Cellular Components	20	basal plasma membrane		-2.33984	2.68116	3.28465	30169	254	443	10	2.25734	0.70573	490|846|1740|1838|3766|7223|9076|10351|23513|64849	ATP2B1|CASR|DLG2|DTNB|KCNJ10|TRPC4|CLDN1|ABCA8|SCRIB|SLC13A3	-0.573787	0	80	0	0	-2.61364	2.81411
1	-2.15205	GO:0016323	M1	1	0	GO Cellular Components	20	basolateral plasma membrane		-2.15205	2.67648	3.10883	30169	229	443	9	2.0316	0.670287	490|846|1740|3766|7223|9076|10351|23513|64849	ATP2B1|CASR|DLG2|KCNJ10|TRPC4|CLDN1|ABCA8|SCRIB|SLC13A3	-0.465739	0	80	0	0	-2.61364	2.81411
1	-2.59985	GO:0043014	M1	1	0	GO Molecular Functions	21	alpha-tubulin binding		-2.59985	6.98478	4.56549	30169	39	443	4	0.902935	0.449424	859|55521|114327|219899	CAV3|TRIM36|EFHC1|TBCEL	-0.692564	0	81	1	1	-2.59985	6.98478
1	-2.26109	GO:0008022	M1	1	0	GO Molecular Functions	21	protein C-terminus binding		-2.26109	3.01001	3.31109	30169	181	443	8	1.80587	0.63268	859|3777|8089|10935|25836|51332|84759|114327	CAV3|KCNK3|YEATS4|PRDX3|NIPBL|SPTBN5|PCGF1|EFHC1	-0.519345	0	81	0	0	-2.59985	6.98478
1	-2.59985	GO:0000768	M1	1	0	GO Biological Processes	19	syncytium formation by plasma membrane fusion	19_GO:0032502 developmental process	-2.59985	6.98478	4.56549	30169	39	443	4	0.902935	0.449424	859|928|58494|79805	CAV3|CD9|JAM2|VASH2	-0.692564	0	82	1	1	-2.59985	6.98478
1	-2.59985	GO:0140253	M1	1	0	GO Biological Processes	19	cell-cell fusion	19_GO:0009987 cellular process	-2.59985	6.98478	4.56549	30169	39	443	4	0.902935	0.449424	859|928|58494|79805	CAV3|CD9|JAM2|VASH2	-0.692564	0	82	0	0	-2.59985	6.98478
1	-2.44363	GO:0006949	M1	1	0	GO Biological Processes	19	syncytium formation	19_GO:0032502 developmental process	-2.44363	6.33503	4.27373	30169	43	443	4	0.902935	0.449424	859|928|58494|79805	CAV3|CD9|JAM2|VASH2	-0.629424	0	82	0	0	-2.59985	6.98478
1	-2.55206	GO:0005929	M1	1	0	GO Cellular Components	20	cilium		-2.55206	1.96447	3.21577	30169	728	443	21	4.74041	1.00963	801|1068|1258|1259|1672|1812|3766|3948|4867|5108|6676|22920|51314|51332|55811|59272|79583|80173|80705|114327|118491	CALM1|CETN1|CNGB1|CNGA1|DEFB1|DRD1|KCNJ10|LDHC|NPHP1|PCM1|SPAG4|KIFAP3|NME8|SPTBN5|ADCY10|ACE2|TMEM231|IFT74|TSGA10|EFHC1|CFAP70	-0.660306	0	83	1	1	-2.55206	2.79105
1	-2.46198	GO:0031514	M1	1	0	GO Cellular Components	20	motile cilium		-2.46198	2.79105	3.42919	30169	244	443	10	2.25734	0.70573	801|1672|3948|4867|6676|51314|55811|80173|80705|118491	CALM1|DEFB1|LDHC|NPHP1|SPAG4|NME8|ADCY10|IFT74|TSGA10|CFAP70	-0.638933	0	83	0	0	-2.55206	2.79105
1	-2.55201	GO:0006639	M1	1	0	GO Biological Processes	19	acylglycerol metabolic process	19_GO:0008152 metabolic process	-2.55201	4.30115	3.93404	30169	95	443	6	1.3544	0.549175	338|859|64788|80168|80339|160851	APOB|CAV3|LMF1|MOGAT2|PNPLA3|DGKH	-0.660306	0	84	1	1	-2.55201	5.00747
1	-2.52928	GO:0006638	M1	1	0	GO Biological Processes	19	neutral lipid metabolic process	19_GO:0008152 metabolic process	-2.52928	4.25635	3.90108	30169	96	443	6	1.3544	0.549175	338|859|64788|80168|80339|160851	APOB|CAV3|LMF1|MOGAT2|PNPLA3|DGKH	-0.657401	0	84	0	0	-2.55201	5.00747
1	-2.487	GO:0006641	M1	1	0	GO Biological Processes	19	triglyceride metabolic process	19_GO:0008152 metabolic process	-2.487	5.00747	4.0387	30169	68	443	5	1.12867	0.501899	338|859|64788|80168|80339	APOB|CAV3|LMF1|MOGAT2|PNPLA3	-0.639379	0	84	0	0	-2.55201	5.00747
1	-2.3628	GO:0055088	M1	1	0	GO Biological Processes	19	lipid homeostasis	19_GO:0065007 biological regulation	-2.3628	3.13111	3.44162	30169	174	443	8	1.80587	0.63268	338|859|5563|5947|26154|51302|55289|80339	APOB|CAV3|PRKAA2|RBP1|ABCA12|CYP39A1|ACOXL|PNPLA3	-0.581731	0	84	0	0	-2.55201	5.00747
1	-2.52836	GO:0055086	M1	1	0	GO Biological Processes	19	nucleobase-containing small molecule metabolic process	19_GO:0008152 metabolic process	-2.52836	2.08474	3.24277	30169	588	443	18	4.06321	0.938048	790|957|1740|1807|2984|3948|4626|4701|4837|5207|6785|8930|9582|10249|27115|55811|221443|441024	CAD|ENTPD5|DLG2|DPYS|GUCY2C|LDHC|MYH8|NDUFA7|NNMT|PFKFB1|ELOVL4|MBD4|APOBEC3B|GLYAT|PDE7B|ADCY10|OARD1|MTHFD2L	-0.657401	0	85	1	1	-2.52836	2.2133
1	-2.39144	GO:0009117	M1	1	0	GO Biological Processes	19	nucleotide metabolic process	19_GO:0008152 metabolic process	-2.39144	2.12817	3.14307	30169	512	443	16	3.61174	0.886479	790|957|1740|1807|2984|3948|4626|4701|4837|5207|6785|8930|10249|27115|55811|441024	CAD|ENTPD5|DLG2|DPYS|GUCY2C|LDHC|MYH8|NDUFA7|NNMT|PFKFB1|ELOVL4|MBD4|GLYAT|PDE7B|ADCY10|MTHFD2L	-0.596817	0	85	0	0	-2.52836	2.2133
1	-2.32779	GO:0006753	M1	1	0	GO Biological Processes	19	nucleoside phosphate metabolic process	19_GO:0008152 metabolic process	-2.32779	2.09543	3.07602	30169	520	443	16	3.61174	0.886479	790|957|1740|1807|2984|3948|4626|4701|4837|5207|6785|8930|10249|27115|55811|441024	CAD|ENTPD5|DLG2|DPYS|GUCY2C|LDHC|MYH8|NDUFA7|NNMT|PFKFB1|ELOVL4|MBD4|GLYAT|PDE7B|ADCY10|MTHFD2L	-0.568754	0	85	0	0	-2.52836	2.2133
1	-2.17587	GO:0009259	M1	1	0	GO Biological Processes	19	ribonucleotide metabolic process	19_GO:0008152 metabolic process	-2.17587	2.2133	2.98211	30169	400	443	13	2.93454	0.801863	790|957|1740|1807|2984|3948|4626|4701|5207|6785|10249|27115|55811	CAD|ENTPD5|DLG2|DPYS|GUCY2C|LDHC|MYH8|NDUFA7|PFKFB1|ELOVL4|GLYAT|PDE7B|ADCY10	-0.475514	0	85	0	0	-2.52836	2.2133
1	-2.09904	GO:0019693	M1	1	0	GO Biological Processes	19	ribose phosphate metabolic process	19_GO:0008152 metabolic process	-2.09904	2.1646	2.89486	30169	409	443	13	2.93454	0.801863	790|957|1740|1807|2984|3948|4626|4701|5207|6785|10249|27115|55811	CAD|ENTPD5|DLG2|DPYS|GUCY2C|LDHC|MYH8|NDUFA7|PFKFB1|ELOVL4|GLYAT|PDE7B|ADCY10	-0.434592	0	85	0	0	-2.52836	2.2133
1	-2.52063	GO:0051345	M1	1	0	GO Biological Processes	19	positive regulation of hydrolase activity	19_GO:0065007 biological regulation	-2.52063	2.0812	3.23499	30169	589	443	18	4.06321	0.938048	801|5590|5657|5988|5999|6354|6357|6406|9141|9994|23198|23513|23616|26084|50848|79774|84253|116986	CALM1|PRKCZ|PRTN3|RFPL1|RGS4|CCL7|CCL13|SEMG1|PDCD5|CASP8AP2|PSME4|SCRIB|SH3BP1|ARHGEF26|F11R|GRTP1|GARNL3|AGAP2	-0.657142	0	86	1	1	-2.52063	2.64706
1	-2.47943	GO:0043547	M1	1	0	GO Biological Processes	19	positive regulation of GTPase activity	19_GO:0065007 biological regulation	-2.47943	2.64706	3.3984	30169	283	443	11	2.48307	0.73932	5657|5999|6354|6357|23513|23616|26084|50848|79774|84253|116986	PRTN3|RGS4|CCL7|CCL13|SCRIB|SH3BP1|ARHGEF26|F11R|GRTP1|GARNL3|AGAP2	-0.638933	0	86	0	0	-2.52063	2.64706
1	-2.3953	GO:0043087	M1	1	0	GO Biological Processes	19	regulation of GTPase activity	19_GO:0065007 biological regulation	-2.3953	2.35458	3.22661	30169	376	443	13	2.93454	0.801863	5657|5999|6354|6357|7410|23513|23616|26084|50848|55785|79774|84253|116986	PRTN3|RGS4|CCL7|CCL13|VAV2|SCRIB|SH3BP1|ARHGEF26|F11R|FGD6|GRTP1|GARNL3|AGAP2	-0.598274	0	86	0	0	-2.52063	2.64706
1	-2.51752	hsa04510	M1	1	0	KEGG Pathway	24	Focal adhesion		-2.51752	3.04932	3.55866	30169	201	443	9	2.0316	0.670287	859|1284|1292|2324|5290|7410|10319|57144|83660	CAV3|COL4A2|COL6A2|FLT4|PIK3CA|VAV2|LAMC3|PAK5|TLN2	-0.657142	0	87	1	1	-2.51752	3.86941
1	-2.41241	hsa05165	M1	1	0	KEGG Pathway	24	Human papillomavirus infection		-2.41241	2.46894	3.2805	30169	331	443	12	2.7088	0.771301	1021|1284|1292|1740|3441|3955|5290|5590|5743|10319|23513|83439	CDK6|COL4A2|COL6A2|DLG2|IFNA4|LFNG|PIK3CA|PRKCZ|PTGS2|LAMC3|SCRIB|TCF7L1	-0.604379	0	87	0	0	-2.51752	3.86941
1	-2.01502	hsa04512	M1	1	0	KEGG Pathway	24	ECM-receptor interaction		-2.01502	3.86941	3.29075	30169	88	443	5	1.12867	0.501899	1284|1292|2814|3161|10319	COL4A2|COL6A2|GP5|HMMR|LAMC3	-0.39177	0	87	0	0	-2.51752	3.86941
1	-2.50438	GO:0007389	M1	1	0	GO Biological Processes	19	pattern specification process	19_GO:0032502 developmental process	-2.50438	2.25502	3.28557	30169	453	443	15	3.386	0.859334	3224|3238|3549|3955|4212|4821|5076|6496|9350|9355|9573|23509|27023|56033|80173	HOXC8|HOXD12|IHH|LFNG|MEIS2|NKX2-2|PAX2|SIX3|CER1|LHX2|GDF3|POFUT1|FOXB1|BARX1|IFT74	-0.648157	0	88	1	1	-2.50438	4.25635
1	-2.186	GO:0061053	M1	1	0	GO Biological Processes	19	somite development	19_GO:0032502 developmental process	-2.186	4.25635	3.56024	30169	80	443	5	1.12867	0.501899	3549|3955|9573|23509|27023	IHH|LFNG|GDF3|POFUT1|FOXB1	-0.478854	0	88	0	0	-2.50438	4.25635
1	-2.47867	GO:0120035	M1	1	0	GO Biological Processes	19	regulation of plasma membrane bounded cell projection organization	19_GO:0050789 regulation of biological process	-2.47867	2.01547	3.1749	30169	642	443	19	4.28894	0.962618	466|482|1400|1600|1948|2059|4133|5290|6695|8087|8175|10097|11178|23251|23363|23499|53841|79647|347240	ATF1|ATP1B2|CRMP1|DAB1|EFNB2|EPS8|MAP2|PIK3CA|SPOCK1|FXR1|SF3A2|ACTR2|LZTS1|MINAR1|OBSL1|MACF1|CDHR5|AKIRIN1|KIF24	-0.638933	0	89	1	1	-2.47867	2.01547
1	-2.35781	GO:0031344	M1	1	0	GO Biological Processes	19	regulation of cell projection organization	19_GO:0050789 regulation of biological process	-2.35781	1.96347	3.05285	30169	659	443	19	4.28894	0.962618	466|482|1400|1600|1948|2059|4133|5290|6695|8087|8175|10097|11178|23251|23363|23499|53841|79647|347240	ATF1|ATP1B2|CRMP1|DAB1|EFNB2|EPS8|MAP2|PIK3CA|SPOCK1|FXR1|SF3A2|ACTR2|LZTS1|MINAR1|OBSL1|MACF1|CDHR5|AKIRIN1|KIF24	-0.581731	0	89	0	0	-2.47867	2.01547
1	-2.0824	GO:0051129	M1	1	0	GO Biological Processes	19	negative regulation of cellular component organization	19_GO:0048519 negative regulation of biological process	-2.0824	1.84583	2.76615	30169	701	443	19	4.28894	0.962618	859|869|1400|1600|1948|2059|4133|5290|5590|6695|7272|8898|9094|23251|50848|51332|80169|146691|347240	CAV3|CBLN1|CRMP1|DAB1|EFNB2|EPS8|MAP2|PIK3CA|PRKCZ|SPOCK1|TTK|MTMR2|UNC119|MINAR1|F11R|SPTBN5|CTC1|TOM1L2|KIF24	-0.430296	0	89	0	0	-2.47867	2.01547
1	-2.46496	GO:0045121	M1	1	0	GO Cellular Components	20	membrane raft		-2.46496	2.50681	3.33927	30169	326	443	12	2.7088	0.771301	490|859|5024|5590|5657|5743|7223|8612|54982|59272|81930|200576	ATP2B1|CAV3|P2RX3|PRKCZ|PRTN3|PTGS2|TRPC4|PLPP2|CLN6|ACE2|KIF18A|PIKFYVE	-0.638933	0	90	1	1	-2.46496	4.15254
1	-2.45435	GO:0098857	M1	1	0	GO Cellular Components	20	membrane microdomain		-2.45435	2.49914	3.32743	30169	327	443	12	2.7088	0.771301	490|859|5024|5590|5657|5743|7223|8612|54982|59272|81930|200576	ATP2B1|CAV3|P2RX3|PRKCZ|PRTN3|PTGS2|TRPC4|PLPP2|CLN6|ACE2|KIF18A|PIKFYVE	-0.632575	0	90	0	0	-2.46496	4.15254
1	-2.18368	GO:0044853	M1	1	0	GO Cellular Components	20	plasma membrane raft		-2.18368	3.61601	3.40111	30169	113	443	6	1.3544	0.549175	859|5657|5743|7223|8612|81930	CAV3|PRTN3|PTGS2|TRPC4|PLPP2|KIF18A	-0.478489	0	90	0	0	-2.46496	4.15254
1	-2.1413	GO:0005901	M1	1	0	GO Cellular Components	20	caveola		-2.1413	4.15254	3.48967	30169	82	443	5	1.12867	0.501899	859|5743|7223|8612|81930	CAV3|PTGS2|TRPC4|PLPP2|KIF18A	-0.462543	0	90	0	0	-2.46496	4.15254
1	-2.46398	GO:0035902	M1	1	0	GO Biological Processes	19	response to immobilization stress	19_GO:0050896 response to stimulus	-2.46398	9.7288	4.88474	30169	21	443	3	0.677201	0.389656	2353|7031|10097	FOS|TFF1|ACTR2	-0.638933	0	91	1	1	-2.46398	9.7288
1	-2.06268	GO:0010592	M1	1	0	GO Biological Processes	19	positive regulation of lamellipodium assembly	19_GO:0048518 positive regulation of biological process	-2.06268	7.04499	3.97585	30169	29	443	3	0.677201	0.389656	5290|10097|79647	PIK3CA|ACTR2|AKIRIN1	-0.424145	0	91	0	0	-2.46398	9.7288
1	-2.44363	GO:0008347	M1	1	0	GO Biological Processes	19	glial cell migration	19_GO:0032502 developmental process	-2.44363	6.33503	4.27373	30169	43	443	4	0.902935	0.449424	928|1600|4692|23513	CD9|DAB1|NDN|SCRIB	-0.629424	0	92	1	1	-2.44363	6.33503
1	-2.20768	GO:0007162	M1	1	0	GO Biological Processes	19	negative regulation of cell adhesion	19_GO:0048519 negative regulation of biological process	-2.20768	2.4322	3.08414	30169	308	443	11	2.48307	0.73932	928|1600|3549|3558|5607|5897|6695|11326|23513|26154|79872	CD9|DAB1|IHH|IL2|MAP2K5|RAG2|SPOCK1|VSIG4|SCRIB|ABCA12|CBLL1	-0.490505	0	92	0	0	-2.44363	6.33503
1	-2.01502	GO:0032945	M1	1	0	GO Biological Processes	19	negative regulation of mononuclear cell proliferation	19_GO:0048519 negative regulation of biological process	-2.01502	3.86941	3.29075	30169	88	443	5	1.12867	0.501899	1401|3549|3558|11326|23513	CRP|IHH|IL2|VSIG4|SCRIB	-0.39177	0	92	0	0	-2.44363	6.33503
1	-2.4146	GO:1905114	M1	1	0	GO Biological Processes	19	cell surface receptor signaling pathway involved in cell-cell signaling	19_GO:0023052 signaling	-2.4146	2.36717	3.24783	30169	374	443	13	2.93454	0.801863	2556|5024|5563|6478|6788|8620|22953|23499|56033|59349|79577|81839|83439	GABRA3|P2RX3|PRKAA2|SIAH2|STK3|NPFF|P2RX2|MACF1|BARX1|KLHL12|CDC73|VANGL1|TCF7L1	-0.604379	0	93	1	1	-2.4146	2.36717
1	-2.40831	GO:0032103	M1	1	0	GO Biological Processes	19	positive regulation of response to external stimulus	19_GO:0048518 positive regulation of biological process	-2.40831	2.20156	3.18417	30169	464	443	15	3.386	0.859334	846|2828|3558|3593|3605|4068|5225|5743|6354|9173|51157|51311|54093|79647|85363	CASR|GPR4|IL2|IL12B|IL17A|SH2D1A|PGC|PTGS2|CCL7|IL1RL1|ZNF580|TLR8|SETD4|AKIRIN1|TRIM5	-0.604379	0	94	1	1	-2.40831	2.44012
1	-2.2179	GO:0031349	M1	1	0	GO Biological Processes	19	positive regulation of defense response	19_GO:0048518 positive regulation of biological process	-2.2179	2.44012	3.09611	30169	307	443	11	2.48307	0.73932	2828|3558|3593|3605|4068|5225|5743|9173|51311|54093|85363	GPR4|IL2|IL12B|IL17A|SH2D1A|PGC|PTGS2|IL1RL1|TLR8|SETD4|TRIM5	-0.490505	0	94	0	0	-2.40831	2.44012
1	-2.36573	hsa05170	M1	1	0	KEGG Pathway	24	Human immunodeficiency virus 1 infection		-2.36573	2.8911	3.37319	30169	212	443	9	2.0316	0.670287	801|2353|2770|3441|5290|8451|9582|57144|85363	CALM1|FOS|GNAI1|IFNA4|PIK3CA|CUL4A|APOBEC3B|PAK5|TRIM5	-0.581731	0	95	1	1	-2.36573	7.85787
1	-2.35762	hsa04660	M1	1	0	KEGG Pathway	24	T cell receptor signaling pathway		-2.35762	3.92894	3.65261	30169	104	443	6	1.3544	0.549175	2353|3558|5290|7410|29851|57144	FOS|IL2|PIK3CA|VAV2|ICOS|PAK5	-0.581731	0	95	0	0	-2.36573	7.85787
1	-2.34075	hsa05418	M1	1	0	KEGG Pathway	24	Fluid shear stress and atherosclerosis		-2.34075	3.42958	3.50483	30169	139	443	7	1.58014	0.592498	801|859|2353|5290|5563|5590|5607	CALM1|CAV3|FOS|PIK3CA|PRKAA2|PRKCZ|MAP2K5	-0.573787	0	95	0	0	-2.36573	7.85787
1	-2.1964	GO:0035994	M1	1	0	GO Biological Processes	19	response to muscle stretch	19_GO:0050896 response to stimulus	-2.1964	7.85787	4.27061	30169	26	443	3	0.677201	0.389656	859|2353|5290	CAV3|FOS|PIK3CA	-0.485317	0	95	0	0	-2.36573	7.85787
1	-2.33725	GO:0002920	M1	1	0	GO Biological Processes	19	regulation of humoral immune response	19_GO:0002376 immune system process	-2.33725	5.92188	4.07819	30169	46	443	4	0.902935	0.449424	2208|3605|5225|11326	FCER2|IL17A|PGC|VSIG4	-0.573787	0	96	1	1	-2.33725	8.5127
1	-2.29575	GO:0002922	M1	1	0	GO Biological Processes	19	positive regulation of humoral immune response	19_GO:0002376 immune system process	-2.29575	8.5127	4.4947	30169	24	443	3	0.677201	0.389656	2208|3605|5225	FCER2|IL17A|PGC	-0.544368	0	96	0	0	-2.33725	8.5127
1	-2.30416	GO:0031016	M1	1	0	GO Biological Processes	19	pancreas development	19_GO:0032502 developmental process	-2.30416	4.54011	3.74726	30169	75	443	5	1.12867	0.501899	1021|3549|4212|4821|10232	CDK6|IHH|MEIS2|NKX2-2|MSLN	-0.550047	0	97	1	1	-2.30416	4.54011
1	-2.28284	GO:0098687	M1	1	0	GO Cellular Components	20	chromosomal region		-2.28284	2.28175	3.10211	30169	388	443	13	2.93454	0.801863	1788|3619|7272|11339|25978|51490|64859|65986|79577|79677|80169|81930|220134	DNMT3A|INCENP|TTK|OIP5|CHMP2B|SPOUT1|NABP1|ZBTB10|CDC73|SMC6|CTC1|KIF18A|SKA1	-0.534819	0	98	1	1	-2.28284	2.28175
1	-2.28135	GO:0031253	M1	1	0	GO Cellular Components	20	cell projection membrane		-2.28135	2.37564	3.13256	30169	344	443	12	2.7088	0.771301	482|490|1258|1259|1812|2059|2556|5662|23499|53841|59272|79583	ATP1B2|ATP2B1|CNGB1|CNGA1|DRD1|EPS8|GABRA3|PSD|MACF1|CDHR5|ACE2|TMEM231	-0.534819	0	99	1	1	-2.28135	2.37564
1	-2.23879	GO:0010862	M1	1	0	GO Biological Processes	19	positive regulation of pathway-restricted SMAD protein phosphorylation	19_GO:0023052 signaling	-2.23879	5.55931	3.89921	30169	49	443	4	0.902935	0.449424	7272|8200|9573|11030	TTK|GDF5|GDF3|RBPMS	-0.508537	0	100	1	1	-2.23879	5.55931
1	-2.21613	GO:0016567	M1	1	0	GO Biological Processes	19	protein ubiquitination	19_GO:0008152 metabolic process	-2.21613	1.90284	2.90697	30169	680	443	19	4.28894	0.962618	5897|5988|6478|8451|10422|10966|30837|51514|51725|55521|59349|79018|79577|79872|81790|84759|85363|196403|253980	RAG2|RFPL1|SIAH2|CUL4A|UBAC1|RAB40B|SOCS7|DTL|FBXO40|TRIM36|KLHL12|GID4|CDC73|CBLL1|RNF170|PCGF1|TRIM5|DTX3|KCTD13	-0.490505	0	101	1	1	-2.21613	1.90284
1	-2.09695	GO:0032446	M1	1	0	GO Biological Processes	19	protein modification by small protein conjugation	19_GO:0008152 metabolic process	-2.09695	1.81847	2.76903	30169	749	443	20	4.51467	0.98646	5897|5988|6478|8451|10422|10966|30837|51514|51725|55521|59349|79018|79577|79677|79872|81790|84759|85363|196403|253980	RAG2|RFPL1|SIAH2|CUL4A|UBAC1|RAB40B|SOCS7|DTL|FBXO40|TRIM36|KLHL12|GID4|CDC73|SMC6|CBLL1|RNF170|PCGF1|TRIM5|DTX3|KCTD13	-0.434592	0	101	0	0	-2.21613	1.90284
1	-2.20755	GO:0120009	M1	1	0	GO Biological Processes	19	intermembrane lipid transfer	19_GO:0051179 localization	-2.20755	5.44813	3.84281	30169	50	443	4	0.902935	0.449424	338|51012|54762|114882	APOB|PRELID3B|GRAMD1C|OSBPL8	-0.490505	0	102	1	1	-2.20755	7.56684
1	-2.20755	GO:0120013	M1	1	0	GO Molecular Functions	21	lipid transfer activity		-2.20755	5.44813	3.84281	30169	50	443	4	0.902935	0.449424	338|51012|54762|114882	APOB|PRELID3B|GRAMD1C|OSBPL8	-0.490505	0	102	0	0	-2.20755	7.56684
1	-2.186	GO:0015918	M1	1	0	GO Biological Processes	19	sterol transport	19_GO:0051179 localization	-2.186	4.25635	3.56024	30169	80	443	5	1.12867	0.501899	338|10351|26154|54762|114882	APOB|ABCA8|ABCA12|GRAMD1C|OSBPL8	-0.478854	0	102	0	0	-2.20755	7.56684
1	-2.14994	GO:0033344	M1	1	0	GO Biological Processes	19	cholesterol efflux	19_GO:0051179 localization	-2.14994	7.56684	4.16734	30169	27	443	3	0.677201	0.389656	338|10351|26154	APOB|ABCA8|ABCA12	-0.465739	0	102	0	0	-2.20755	7.56684
1	-2.08541	GO:0010876	M1	1	0	GO Biological Processes	19	lipid localization	19_GO:0051179 localization	-2.08541	2.23896	2.90718	30169	365	443	12	2.7088	0.771301	319|338|1119|5743|5947|8605|10351|26154|51012|54762|63924|114882	APOF|APOB|CHKA|PTGS2|RBP1|PLA2G4C|ABCA8|ABCA12|PRELID3B|GRAMD1C|CIDEC|OSBPL8	-0.432444	0	102	0	0	-2.20755	7.56684
1	-2.01369	GO:0006869	M1	1	0	GO Biological Processes	19	lipid transport	19_GO:0051179 localization	-2.01369	2.28389	2.85408	30169	328	443	11	2.48307	0.73932	319|338|1119|5743|5947|10351|26154|51012|54762|63924|114882	APOF|APOB|CHKA|PTGS2|RBP1|ABCA8|ABCA12|PRELID3B|GRAMD1C|CIDEC|OSBPL8	-0.391549	0	102	0	0	-2.20755	7.56684
1	-2.00276	GO:0005319	M1	1	0	GO Molecular Functions	21	lipid transporter activity		-2.00276	2.96094	3.04555	30169	161	443	7	1.58014	0.592498	319|338|10351|26154|51012|54762|114882	APOF|APOB|ABCA8|ABCA12|PRELID3B|GRAMD1C|OSBPL8	-0.3878	0	102	0	0	-2.20755	7.56684
1	-2.1787	GO:0019842	M1	1	0	GO Molecular Functions	21	vitamin binding		-2.1787	3.1994	3.28549	30169	149	443	7	1.58014	0.592498	2572|2638|5352|5837|5947|55304|120227	GAD2|GC|PLOD2|PYGM|RBP1|SPTLC3|CYP2R1	-0.475725	0	103	1	1	-2.1787	3.1994
1	-2.17704	GO:0045197	M1	1	0	GO Biological Processes	19	establishment or maintenance of epithelial cell apical/basal polarity	19_GO:0009987 cellular process	-2.17704	5.3413	3.7879	30169	51	443	4	0.902935	0.449424	1740|9355|23513|23616	DLG2|LHX2|SCRIB|SH3BP1	-0.475725	0	104	1	1	-2.17704	5.3413
1	-2.06184	GO:0035088	M1	1	0	GO Biological Processes	19	establishment or maintenance of apical/basal cell polarity	19_GO:0009987 cellular process	-2.06184	4.95284	3.5819	30169	55	443	4	0.902935	0.449424	1740|9355|23513|23616	DLG2|LHX2|SCRIB|SH3BP1	-0.424145	0	104	0	0	-2.17704	5.3413
1	-2.06184	GO:0061245	M1	1	0	GO Biological Processes	19	establishment or maintenance of bipolar cell polarity	19_GO:0009987 cellular process	-2.06184	4.95284	3.5819	30169	55	443	4	0.902935	0.449424	1740|9355|23513|23616	DLG2|LHX2|SCRIB|SH3BP1	-0.424145	0	104	0	0	-2.17704	5.3413
1	-2.16547	GO:0019827	M1	1	0	GO Biological Processes	19	stem cell population maintenance	19_GO:0032502 developmental process	-2.16547	3.58429	3.37476	30169	114	443	6	1.3544	0.549175	430|5108|8451|25836|79577|79918	ASCL2|PCM1|CUL4A|NIPBL|CDC73|SETD6	-0.468688	0	105	1	1	-2.16547	3.58429
1	-2.09467	GO:0098727	M1	1	0	GO Biological Processes	19	maintenance of cell number	19_GO:0032502 developmental process	-2.09467	3.46279	3.27225	30169	118	443	6	1.3544	0.549175	430|5108|8451|25836|79577|79918	ASCL2|PCM1|CUL4A|NIPBL|CDC73|SETD6	-0.434592	0	105	0	0	-2.16547	3.58429
1	-2.14805	GO:0051961	M1	1	0	GO Biological Processes	19	negative regulation of nervous system development	19_GO:0032502 developmental process	-2.14805	3.15703	3.24384	30169	151	443	7	1.58014	0.592498	430|869|1600|4133|5108|9355|22920	ASCL2|CBLN1|DAB1|MAP2|PCM1|LHX2|KIFAP3	-0.465739	0	106	1	1	-2.14805	3.15703
1	-2.09452	GO:0051960	M1	1	0	GO Biological Processes	19	regulation of nervous system development	19_GO:0032502 developmental process	-2.09452	2.09084	2.86534	30169	456	443	14	3.16027	0.831165	430|869|1600|4133|4821|5108|5324|8898|9355|10097|22920|23363|23499|58494	ASCL2|CBLN1|DAB1|MAP2|NKX2-2|PCM1|PLAG1|MTMR2|LHX2|ACTR2|KIFAP3|OBSL1|MACF1|JAM2	-0.434592	0	106	0	0	-2.14805	3.15703
1	-2.14725	GO:0032007	M1	1	0	GO Biological Processes	19	negative regulation of TOR signaling	19_GO:0023052 signaling	-2.14725	5.23858	3.73442	30169	52	443	4	0.902935	0.449424	5563|10641|11133|23251	PRKAA2|NPRL2|KPTN|MINAR1	-0.465739	0	107	1	1	-2.14725	5.23858
1	-2.12967	GO:0045444	M1	1	0	GO Biological Processes	19	fat cell differentiation	19_GO:0032502 developmental process	-2.12967	3.5225	3.32294	30169	116	443	6	1.3544	0.549175	5743|25836|56729|79689|80339|114882	PTGS2|NIPBL|RETN|STEAP4|PNPLA3|OSBPL8	-0.452745	0	108	1	1	-2.12967	3.5225
1	-2.11587	GO:0040007	M1	1	0	GO Biological Processes	19	growth	19_GO:0040007 growth	-2.11587	2.17523	2.91405	30169	407	443	13	2.93454	0.801863	928|3549|4692|5324|5590|5897|6788|9350|9355|25836|79647|80169|84296	CD9|IHH|NDN|PLAG1|PRKCZ|RAG2|STK3|CER1|LHX2|NIPBL|AKIRIN1|CTC1|GINS4	-0.445325	0	109	1	1	-2.11587	2.17523
1	-2.11587	GO:0048589	M1	1	0	GO Biological Processes	19	developmental growth	19_GO:0040007 growth	-2.11587	2.17523	2.91405	30169	407	443	13	2.93454	0.801863	928|3549|4692|5324|5590|5897|6788|9350|9355|25836|79647|80169|84296	CD9|IHH|NDN|PLAG1|PRKCZ|RAG2|STK3|CER1|LHX2|NIPBL|AKIRIN1|CTC1|GINS4	-0.445325	0	109	0	0	-2.11587	2.17523
1	-2.11207	GO:0007219	M1	1	0	GO Biological Processes	19	Notch signaling pathway	19_GO:0023052 signaling	-2.11207	3.49239	3.29746	30169	117	443	6	1.3544	0.549175	1021|3605|23509|55273|80173|196403	CDK6|IL17A|POFUT1|TMEM100|IFT74|DTX3	-0.443281	0	110	1	1	-2.11207	3.49239
1	-2.10541	GO:1903779	M1	1	0	GO Biological Processes	19	regulation of cardiac conduction	19_GO:0023052 signaling	-2.10541	7.2966	4.06924	30169	28	443	3	0.677201	0.389656	490|10699|59272	ATP2B1|CORIN|ACE2	-0.438412	0	111	1	1	-2.10541	7.2966
1	-2.06268	GO:0004181	M1	1	0	GO Molecular Functions	21	metallocarboxypeptidase activity		-2.06268	7.04499	3.97585	30169	29	443	3	0.677201	0.389656	59272|79805|340351	ACE2|VASH2|AGBL3	-0.424145	0	111	0	0	-2.10541	7.2966
1	-2.09467	GO:0034614	M1	1	0	GO Biological Processes	19	cellular response to reactive oxygen species	19_GO:0050896 response to stimulus	-2.09467	3.46279	3.27225	30169	118	443	6	1.3544	0.549175	2353|5076|8644|10935|51157|51314	FOS|PAX2|AKR1C3|PRDX3|ZNF580|NME8	-0.434592	0	112	1	1	-2.09467	3.46279
1	-2.09467	GO:0030326	M1	1	0	GO Biological Processes	19	embryonic limb morphogenesis	19_GO:0032502 developmental process	-2.09467	3.46279	3.27225	30169	118	443	6	1.3544	0.549175	775|3238|3549|8200|25836|79583	CACNA1C|HOXD12|IHH|GDF5|NIPBL|TMEM231	-0.434592	0	113	1	1	-2.09467	3.46279
1	-2.09467	GO:0035113	M1	1	0	GO Biological Processes	19	embryonic appendage morphogenesis	19_GO:0032502 developmental process	-2.09467	3.46279	3.27225	30169	118	443	6	1.3544	0.549175	775|3238|3549|8200|25836|79583	CACNA1C|HOXD12|IHH|GDF5|NIPBL|TMEM231	-0.434592	0	113	0	0	-2.09467	3.46279
1	-2.08967	GO:0030834	M1	1	0	GO Biological Processes	19	regulation of actin filament depolymerization	19_GO:0050789 regulation of biological process	-2.08967	5.04456	3.63148	30169	54	443	4	0.902935	0.449424	2059|5290|23616|51332	EPS8|PIK3CA|SH3BP1|SPTBN5	-0.434557	0	114	1	1	-2.08967	5.04456
1	-2.06579	GO:0120031	M1	1	0	GO Biological Processes	19	plasma membrane bounded cell projection assembly	19_GO:0009987 cellular process	-2.06579	2.14363	2.85681	30169	413	443	13	2.93454	0.801863	3766|5108|5990|7410|10097|23616|26084|51314|55785|79583|80173|118491|347240	KCNJ10|PCM1|RFX2|VAV2|ACTR2|SH3BP1|ARHGEF26|NME8|FGD6|TMEM231|IFT74|CFAP70|KIF24	-0.424145	0	115	1	1	-2.06579	2.14363
1	-2.06268	hsa04744	M1	1	0	KEGG Pathway	24	Phototransduction		-2.06268	7.04499	3.97585	30169	29	443	3	0.677201	0.389656	801|1258|1259	CALM1|CNGB1|CNGA1	-0.424145	0	116	1	1	-2.06268	7.04499
1	-2.02161	GO:0010447	M1	1	0	GO Biological Processes	19	response to acidic pH	19_GO:0050896 response to stimulus	-2.02161	6.81016	3.88679	30169	30	443	3	0.677201	0.389656	2828|6340|6750	GPR4|SCNN1G|SST	-0.394616	0	117	1	1	-2.02161	6.81016
1	-2.01691	GO:0016607	M1	1	0	GO Cellular Components	20	nuclear speck		-2.01691	2.11294	2.80053	30169	419	443	13	2.93454	0.801863	5324|5433|5563|8175|8930|9425|11339|23198|51314|55234|55893|79677|79872	PLAG1|POLR2D|PRKAA2|SF3A2|MBD4|CDYL|OIP5|PSME4|NME8|SMU1|ZNF395|SMC6|CBLL1	-0.39177	0	118	1	1	-2.01691	2.11294
1	-2.01088	GO:0005516	M1	1	0	GO Molecular Functions	21	calmodulin binding		-2.01088	2.72406	2.98634	30169	200	443	8	1.80587	0.63268	490|775|3780|3785|4133|4284|4626|5999	ATP2B1|CACNA1C|KCNN1|KCNQ2|MAP2|MIP|MYH8|RGS4	-0.390769	0	119	1	1	-2.01088	2.72406

## Sheet: C3-C1
_MEMBER_MyList	_LogP_MyList	GO	_PATTERN_	_RANK_	GiniIndex	Category	CategoryID	Description	PARENT_GO	LogP	Enrichment	Z-score	#TotalGeneInLibrary	#GeneInGO	#GeneInHitList	#GeneInGOAndHitList	%InGO	STDV %InGO	GeneID	Hits	Log(q-value)	EvidenceCutoff	GROUP_ID	FirstInGroupByEnrichment	FirstInGroupByLogP	BestLogPInGroup	BestEnrichmentInGroup	URL
1	-7.69203	GO:0034330	M1	1	0	GO Biological Processes	19	cell junction organization	19_GO:0009987 cellular process	-7.69203	3.25283	6.9636	30169	489	569	30	5.27241	0.936886	577|869|928|999|1003|1016|1948|2150|2915|3909|3915|5064|5317|6622|8404|8898|8976|9378|10052|10196|10420|23024|23114|23363|23396|51564|57493|79834|83660|266977	ADGRB3|CBLN1|CD9|CDH1|CDH5|CDH18|EFNB2|F2RL1|GRM5|LAMA3|LAMC1|PALM|PKP1|SNCA|SPARCL1|MTMR2|WASL|NRXN1|GJC1|PRMT3|TESK2|PDZRN3|NFASC|OBSL1|PIP5K1C|HDAC7|HEG1|PEAK1|TLN2|ADGRF1	-3.38413	0	1	1	1	-7.69203	3.8483
1	-5.96571	GO:0034329	M1	1	0	GO Biological Processes	19	cell junction assembly	19_GO:0009987 cellular process	-5.96571	3.73111	6.24995	30169	270	569	19	3.33919	0.753164	869|928|999|1003|1016|1948|3909|3915|5317|9378|10052|10420|23363|23396|51564|57493|79834|83660|266977	CBLN1|CD9|CDH1|CDH5|CDH18|EFNB2|LAMA3|LAMC1|PKP1|NRXN1|GJC1|TESK2|OBSL1|PIP5K1C|HDAC7|HEG1|PEAK1|TLN2|ADGRF1	-2.82696	0	1	0	0	-7.69203	3.8483
1	-3.90674	GO:0045216	M1	1	0	GO Biological Processes	19	cell-cell junction organization	19_GO:0009987 cellular process	-3.90674	3.65663	4.87264	30169	174	569	12	2.10896	0.602351	928|999|1003|1016|1948|2150|5317|10052|23396|51564|57493|83660	CD9|CDH1|CDH5|CDH18|EFNB2|F2RL1|PKP1|GJC1|PIP5K1C|HDAC7|HEG1|TLN2	-1.67529	0	1	0	0	-7.69203	3.8483
1	-3.55479	GO:0005911	M1	1	0	GO Cellular Components	20	cell-cell junction		-3.55479	2.30983	4.11556	30169	505	569	22	3.86643	0.808233	207|595|999|1003|1016|1948|2195|3909|5290|5317|10052|23114|23322|23363|23396|23513|26047|26872|50848|54922|57493|58494	AKT1|CCND1|CDH1|CDH5|CDH18|EFNB2|FAT1|LAMA3|PIK3CA|PKP1|GJC1|NFASC|RPGRIP1L|OBSL1|PIP5K1C|SCRIB|CNTNAP2|STEAP1|F11R|RASIP1|HEG1|JAM2	-1.44154	0	1	0	0	-7.69203	3.8483
1	-3.22907	GO:0007043	M1	1	0	GO Biological Processes	19	cell-cell junction assembly	19_GO:0009987 cellular process	-3.22907	3.8483	4.40651	30169	124	569	9	1.58172	0.523054	928|1003|1016|5317|10052|23396|51564|57493|83660	CD9|CDH5|CDH18|PKP1|GJC1|PIP5K1C|HDAC7|HEG1|TLN2	-1.23815	0	1	0	0	-7.69203	3.8483
1	-7.13132	GO:0009725	M1	1	0	GO Biological Processes	19	response to hormone	19_GO:0050896 response to stimulus	-7.13132	2.63717	6.35499	30169	764	569	38	6.67838	1.04658	2|207|338|445|595|890|1036|1281|1395|1408|1910|2200|2353|3284|3645|3795|4036|4821|5166|5290|5563|5618|5737|5743|5968|6667|6696|6716|6750|6751|7097|8412|8503|8644|10603|27329|56729|80339	A2M|AKT1|APOB|ASS1|CCND1|CCNA2|CDO1|COL3A1|CRHR2|CRY2|EDNRB|FBN1|FOS|HSD3B2|INSRR|KHK|LRP2|NKX2-2|PDK4|PIK3CA|PRKAA2|PRLR|PTGFR|PTGS2|REG1B|SP1|SPP1|SRD5A2|SST|SSTR1|TLR2|BCAR3|PIK3R3|AKR1C3|SH2B2|ANGPTL3|RETN|PNPLA3	-3.38413	0	2	1	1	-7.13132	5.98625
1	-6.86593	GO:0043434	M1	1	0	GO Biological Processes	19	response to peptide hormone	19_GO:0050896 response to stimulus	-6.86593	3.50553	6.65862	30169	363	569	24	4.21793	0.842627	207|445|890|1036|1281|1395|1408|1910|2200|2353|3645|3795|5166|5290|5743|5968|6667|6716|7097|8412|8503|10603|56729|80339	AKT1|ASS1|CCNA2|CDO1|COL3A1|CRHR2|CRY2|EDNRB|FBN1|FOS|INSRR|KHK|PDK4|PIK3CA|PTGS2|REG1B|SP1|SRD5A2|TLR2|BCAR3|PIK3R3|SH2B2|RETN|PNPLA3	-3.38413	0	2	0	0	-7.13132	5.98625
1	-6.77037	GO:1901652	M1	1	0	GO Biological Processes	19	response to peptide	19_GO:0050896 response to stimulus	-6.77037	3.17421	6.45006	30169	451	569	27	4.74517	0.891278	207|445|846|890|1036|1281|1395|1408|1910|2200|2353|2915|3645|3795|5166|5290|5743|5968|6667|6716|7097|8412|8503|10603|55107|56729|80339	AKT1|ASS1|CASR|CCNA2|CDO1|COL3A1|CRHR2|CRY2|EDNRB|FBN1|FOS|GRM5|INSRR|KHK|PDK4|PIK3CA|PTGS2|REG1B|SP1|SRD5A2|TLR2|BCAR3|PIK3R3|SH2B2|ANO1|RETN|PNPLA3	-3.37008	0	2	0	0	-7.13132	5.98625
1	-4.21038	GO:0032868	M1	1	0	GO Biological Processes	19	response to insulin	19_GO:0050896 response to stimulus	-4.21038	3.46867	5.0248	30169	214	569	14	2.46046	0.649445	207|1408|2353|3645|3795|5166|5290|6667|7097|8412|8503|10603|56729|80339	AKT1|CRY2|FOS|INSRR|KHK|PDK4|PIK3CA|SP1|TLR2|BCAR3|PIK3R3|SH2B2|RETN|PNPLA3	-1.8304	0	2	0	0	-7.13132	5.98625
1	-4.05263	GO:1901653	M1	1	0	GO Biological Processes	19	cellular response to peptide	19_GO:0050896 response to stimulus	-4.05263	2.92649	4.71165	30169	308	569	17	2.9877	0.713716	207|445|846|890|1395|2200|2353|2915|3645|5166|5290|6667|8412|8503|10603|55107|80339	AKT1|ASS1|CASR|CCNA2|CRHR2|FBN1|FOS|GRM5|INSRR|PDK4|PIK3CA|SP1|BCAR3|PIK3R3|SH2B2|ANO1|PNPLA3	-1.76628	0	2	0	0	-7.13132	5.98625
1	-3.78513	GO:0008286	M1	1	0	GO Biological Processes	19	insulin receptor signaling pathway	19_GO:0023052 signaling	-3.78513	5.98625	5.44904	30169	62	569	7	1.23023	0.462114	207|3645|5166|5290|8412|8503|10603	AKT1|INSRR|PDK4|PIK3CA|BCAR3|PIK3R3|SH2B2	-1.60086	0	2	0	0	-7.13132	5.98625
1	-3.66661	GO:0071375	M1	1	0	GO Biological Processes	19	cellular response to peptide hormone stimulus	19_GO:0050896 response to stimulus	-3.66661	3.08006	4.495	30169	241	569	14	2.46046	0.649445	207|445|890|1395|2200|2353|3645|5166|5290|6667|8412|8503|10603|80339	AKT1|ASS1|CCNA2|CRHR2|FBN1|FOS|INSRR|PDK4|PIK3CA|SP1|BCAR3|PIK3R3|SH2B2|PNPLA3	-1.52426	0	2	0	0	-7.13132	5.98625
1	-3.41161	GO:0071417	M1	1	0	GO Biological Processes	19	cellular response to organonitrogen compound	19_GO:0050896 response to stimulus	-3.41161	2.16413	3.95244	30169	588	569	24	4.21793	0.842627	207|445|846|890|999|1281|1395|2200|2353|2915|3645|5024|5166|5290|5743|6622|6667|8412|8503|10097|10603|23514|55107|80339	AKT1|ASS1|CASR|CCNA2|CDH1|COL3A1|CRHR2|FBN1|FOS|GRM5|INSRR|P2RX3|PDK4|PIK3CA|PTGS2|SNCA|SP1|BCAR3|PIK3R3|ACTR2|SH2B2|SPIDR|ANO1|PNPLA3	-1.34934	0	2	0	0	-7.13132	5.98625
1	-3.39669	GO:0032870	M1	1	0	GO Biological Processes	19	cellular response to hormone stimulus	19_GO:0050896 response to stimulus	-3.39669	2.3005	3.99897	30169	484	569	21	3.69069	0.790372	207|338|445|890|1395|2200|2353|3645|5166|5290|5563|5618|5737|6667|6750|6751|8412|8503|8644|10603|80339	AKT1|APOB|ASS1|CCNA2|CRHR2|FBN1|FOS|INSRR|PDK4|PIK3CA|PRKAA2|PRLR|PTGFR|SP1|SST|SSTR1|BCAR3|PIK3R3|AKR1C3|SH2B2|PNPLA3	-1.34319	0	2	0	0	-7.13132	5.98625
1	-2.84957	GO:1901699	M1	1	0	GO Biological Processes	19	cellular response to nitrogen compound	19_GO:0050896 response to stimulus	-2.84957	1.96982	3.45472	30169	646	569	24	4.21793	0.842627	207|445|846|890|999|1281|1395|2200|2353|2915|3645|5024|5166|5290|5743|6622|6667|8412|8503|10097|10603|23514|55107|80339	AKT1|ASS1|CASR|CCNA2|CDH1|COL3A1|CRHR2|FBN1|FOS|GRM5|INSRR|P2RX3|PDK4|PIK3CA|PTGS2|SNCA|SP1|BCAR3|PIK3R3|ACTR2|SH2B2|SPIDR|ANO1|PNPLA3	-1.01944	0	2	0	0	-7.13132	5.98625
1	-2.68791	GO:0032869	M1	1	0	GO Biological Processes	19	cellular response to insulin stimulus	19_GO:0050896 response to stimulus	-2.68791	3.22426	3.76085	30169	148	569	9	1.58172	0.523054	207|3645|5166|5290|6667|8412|8503|10603|80339	AKT1|INSRR|PDK4|PIK3CA|SP1|BCAR3|PIK3R3|SH2B2|PNPLA3	-0.931574	0	2	0	0	-7.13132	5.98625
1	-6.97518	GO:0008202	M1	1	0	GO Biological Processes	19	steroid metabolic process	19_GO:0008152 metabolic process	-6.97518	4.14227	7.00031	30169	256	569	20	3.51494	0.772028	335|338|1557|1565|1910|2638|3284|4036|5563|5618|5825|6307|6696|6716|8644|27329|29881|54982|79644|120227	APOA1|APOB|CYP2C19|CYP2D6|EDNRB|GC|HSD3B2|LRP2|PRKAA2|PRLR|ABCD3|MSMO1|SPP1|SRD5A2|AKR1C3|ANGPTL3|NPC1L1|CLN6|SRD5A3|CYP2R1	-3.38413	0	3	1	1	-6.97518	5.58117
1	-6.89792	GO:1901615	M1	1	0	GO Biological Processes	19	organic hydroxy compound metabolic process	19_GO:0008152 metabolic process	-6.89792	3.13867	6.49993	30169	473	569	28	4.92091	0.906795	335|338|1565|1910|2638|2861|4036|4157|5563|5825|5860|6307|6567|6622|6716|7299|8529|8644|8898|10380|27329|29881|29968|51301|53905|54982|79644|120227	APOA1|APOB|CYP2D6|EDNRB|GC|GPR37|LRP2|MC1R|PRKAA2|ABCD3|QDPR|MSMO1|SLC16A2|SNCA|SRD5A2|TYR|CYP4F2|AKR1C3|MTMR2|BPNT1|ANGPTL3|NPC1L1|PSAT1|GCNT4|DUOX1|CLN6|SRD5A3|CYP2R1	-3.38413	0	3	0	0	-6.97518	5.58117
1	-5.95105	GO:1901617	M1	1	0	GO Biological Processes	19	organic hydroxy compound biosynthetic process	19_GO:0008152 metabolic process	-5.95105	4.5972	6.5787	30169	173	569	15	2.6362	0.671633	335|2861|4157|5563|5825|5860|6307|6622|6716|7299|8644|29881|29968|79644|120227	APOA1|GPR37|MC1R|PRKAA2|ABCD3|QDPR|MSMO1|SNCA|SRD5A2|TYR|AKR1C3|NPC1L1|PSAT1|SRD5A3|CYP2R1	-2.82696	0	3	0	0	-6.97518	5.58117
1	-4.92678	GO:0006694	M1	1	0	GO Biological Processes	19	steroid biosynthetic process	19_GO:0008152 metabolic process	-4.92678	5.07158	6.06519	30169	115	569	11	1.93322	0.577225	335|3284|5563|5618|5825|6307|6716|8644|29881|79644|120227	APOA1|HSD3B2|PRKAA2|PRLR|ABCD3|MSMO1|SRD5A2|AKR1C3|NPC1L1|SRD5A3|CYP2R1	-2.25349	0	3	0	0	-6.97518	5.58117
1	-3.35432	GO:0006066	M1	1	0	GO Biological Processes	19	alcohol metabolic process	19_GO:0008152 metabolic process	-3.35432	2.6428	4.10263	30169	321	569	16	2.81195	0.693033	335|338|1565|1910|4036|5563|5860|6307|8644|8898|10380|27329|29881|54982|79644|120227	APOA1|APOB|CYP2D6|EDNRB|LRP2|PRKAA2|QDPR|MSMO1|AKR1C3|MTMR2|BPNT1|ANGPTL3|NPC1L1|CLN6|SRD5A3|CYP2R1	-1.30942	0	3	0	0	-6.97518	5.58117
1	-3.15403	GO:1902652	M1	1	0	GO Biological Processes	19	secondary alcohol metabolic process	19_GO:0008152 metabolic process	-3.15403	3.7574	4.31738	30169	127	569	9	1.58172	0.523054	335|338|1565|5563|6307|27329|29881|54982|120227	APOA1|APOB|CYP2D6|PRKAA2|MSMO1|ANGPTL3|NPC1L1|CLN6|CYP2R1	-1.19002	0	3	0	0	-6.97518	5.58117
1	-2.76338	GO:0008203	M1	1	0	GO Biological Processes	19	cholesterol metabolic process	19_GO:0008152 metabolic process	-2.76338	3.62537	3.94485	30169	117	569	8	1.40598	0.493581	335|338|1565|5563|6307|27329|29881|54982	APOA1|APOB|CYP2D6|PRKAA2|MSMO1|ANGPTL3|NPC1L1|CLN6	-0.971144	0	3	0	0	-6.97518	5.58117
1	-2.74405	GO:0055088	M1	1	0	GO Biological Processes	19	lipid homeostasis	19_GO:0065007 biological regulation	-2.74405	3.04719	3.75484	30169	174	569	10	1.75747	0.550855	335|338|5563|5947|7851|26154|27329|29881|55289|80339	APOA1|APOB|PRKAA2|RBP1|MALL|ABCA12|ANGPTL3|NPC1L1|ACOXL|PNPLA3	-0.964706	0	3	0	0	-6.97518	5.58117
1	-2.63877	GO:0046165	M1	1	0	GO Biological Processes	19	alcohol biosynthetic process	19_GO:0008152 metabolic process	-2.63877	3.86612	3.89965	30169	96	569	7	1.23023	0.462114	335|5563|5860|6307|29881|79644|120227	APOA1|PRKAA2|QDPR|MSMO1|NPC1L1|SRD5A3|CYP2R1	-0.904379	0	3	0	0	-6.97518	5.58117
1	-2.43779	GO:0016125	M1	1	0	GO Biological Processes	19	sterol metabolic process	19_GO:0008152 metabolic process	-2.43779	3.2134	3.53347	30169	132	569	8	1.40598	0.493581	335|338|1565|5563|6307|27329|29881|54982	APOA1|APOB|CYP2D6|PRKAA2|MSMO1|ANGPTL3|NPC1L1|CLN6	-0.783705	0	3	0	0	-6.97518	5.58117
1	-2.25475	GO:0006695	M1	1	0	GO Biological Processes	19	cholesterol biosynthetic process	19_GO:0008152 metabolic process	-2.25475	5.58117	3.91782	30169	38	569	4	0.702988	0.350256	335|5563|6307|29881	APOA1|PRKAA2|MSMO1|NPC1L1	-0.678495	0	3	0	0	-6.97518	5.58117
1	-2.25475	GO:1902653	M1	1	0	GO Biological Processes	19	secondary alcohol biosynthetic process	19_GO:0008152 metabolic process	-2.25475	5.58117	3.91782	30169	38	569	4	0.702988	0.350256	335|5563|6307|29881	APOA1|PRKAA2|MSMO1|NPC1L1	-0.678495	0	3	0	0	-6.97518	5.58117
1	-6.9548	GO:0050839	M1	1	0	GO Molecular Functions	21	cell adhesion molecule binding		-6.9548	2.94562	6.43178	30169	558	569	31	5.44815	0.951489	846|928|999|1002|1003|1016|1281|1289|2200|2243|3672|3909|5317|6696|7087|8838|8842|9378|9588|9973|10562|10893|11082|23114|23499|23513|27329|50848|54862|58494|83660	CASR|CD9|CDH1|CDH4|CDH5|CDH18|COL3A1|COL5A1|FBN1|FGA|ITGA1|LAMA3|PKP1|SPP1|ICAM5|CCN6|PROM1|NRXN1|PRDX6|CCS|OLFM4|MMP24|ESM1|NFASC|MACF1|SCRIB|ANGPTL3|F11R|CC2D1A|JAM2|TLN2	-3.38413	0	4	1	1	-6.9548	5.09818
1	-6.52808	GO:0005178	M1	1	0	GO Molecular Functions	21	integrin binding		-6.52808	5.09818	7.11512	30169	156	569	15	2.6362	0.671633	846|928|1281|1289|2200|3672|3909|6696|7087|8838|11082|27329|50848|58494|83660	CASR|CD9|COL3A1|COL5A1|FBN1|ITGA1|LAMA3|SPP1|ICAM5|CCN6|ESM1|ANGPTL3|F11R|JAM2|TLN2	-3.23204	0	4	0	0	-6.9548	5.09818
1	-6.87108	GO:0010035	M1	1	0	GO Biological Processes	19	response to inorganic substance	19_GO:0050896 response to stimulus	-6.87108	2.9843	6.40833	30169	533	569	30	5.27241	0.936886	207|338|445|595|801|846|890|955|999|1910|2243|2353|3043|3766|3777|3795|4499|5290|5563|5743|6622|7369|8644|9350|9973|10935|23514|27094|55811|79752	AKT1|APOB|ASS1|CCND1|CALM1|CASR|CCNA2|ENTPD6|CDH1|EDNRB|FGA|FOS|HBB|KCNJ10|KCNK3|KHK|MT1M|PIK3CA|PRKAA2|PTGS2|SNCA|UMOD|AKR1C3|CER1|CCS|PRDX3|SPIDR|KCNMB3|ADCY10|ZFAND1	-3.38413	0	5	1	1	-6.87108	13.2553
1	-4.66535	GO:0034694	M1	1	0	GO Biological Processes	19	response to prostaglandin	19_GO:0050896 response to stimulus	-4.66535	10.2621	7.1535	30169	31	569	6	1.05448	0.428215	2|207|338|5563|5737|8644	A2M|AKT1|APOB|PRKAA2|PTGFR|AKR1C3	-2.0667	0	5	0	0	-6.87108	13.2553
1	-4.56739	GO:0097305	M1	1	0	GO Biological Processes	19	response to alcohol	19_GO:0050896 response to stimulus	-4.56739	3.36642	5.23018	30169	252	569	16	2.81195	0.693033	2|108|207|595|999|1036|2059|2353|3284|5563|5737|5999|8644|10097|23209|23514	A2M|ADCY2|AKT1|CCND1|CDH1|CDO1|EPS8|FOS|HSD3B2|PRKAA2|PTGFR|RGS4|AKR1C3|ACTR2|MLC1|SPIDR	-2.0517	0	5	0	0	-6.87108	13.2553
1	-4.5413	GO:0071379	M1	1	0	GO Biological Processes	19	cellular response to prostaglandin stimulus	19_GO:0050896 response to stimulus	-4.5413	13.2553	7.60125	30169	20	569	5	0.878735	0.391252	207|338|5563|5737|8644	AKT1|APOB|PRKAA2|PTGFR|AKR1C3	-2.0441	0	5	0	0	-6.87108	13.2553
1	-4.19816	GO:0010038	M1	1	0	GO Biological Processes	19	response to metal ion	19_GO:0050896 response to stimulus	-4.19816	2.79834	4.75918	30169	360	569	19	3.33919	0.753164	207|445|595|801|846|955|999|2243|2353|3766|3777|3795|4499|5563|5743|6622|8644|9350|27094	AKT1|ASS1|CCND1|CALM1|CASR|ENTPD6|CDH1|FGA|FOS|KCNJ10|KCNK3|KHK|MT1M|PRKAA2|PTGS2|SNCA|AKR1C3|CER1|KCNMB3	-1.8304	0	5	0	0	-6.87108	13.2553
1	-3.96291	GO:0097306	M1	1	0	GO Biological Processes	19	cellular response to alcohol	19_GO:0050896 response to stimulus	-3.96291	4.8201	5.27848	30169	99	569	9	1.58172	0.523054	108|207|999|2353|5563|5737|8644|23209|23514	ADCY2|AKT1|CDH1|FOS|PRKAA2|PTGFR|AKR1C3|MLC1|SPIDR	-1.69828	0	5	0	0	-6.87108	13.2553
1	-3.91714	GO:0071241	M1	1	0	GO Biological Processes	19	cellular response to inorganic substance	19_GO:0050896 response to stimulus	-3.91714	3.25568	4.74019	30169	228	569	14	2.46046	0.649445	207|890|999|2353|3766|3777|4499|5563|5743|6622|8644|9350|23514|55811	AKT1|CCNA2|CDH1|FOS|KCNJ10|KCNK3|MT1M|PRKAA2|PTGS2|SNCA|AKR1C3|CER1|SPIDR|ADCY10	-1.67988	0	5	0	0	-6.87108	13.2553
1	-3.20712	GO:0071276	M1	1	0	GO Biological Processes	19	cellular response to cadmium ion	19_GO:0050896 response to stimulus	-3.20712	7.16501	5.20241	30169	37	569	5	0.878735	0.391252	207|2353|4499|8644|9350	AKT1|FOS|MT1M|AKR1C3|CER1	-1.22366	0	5	0	0	-6.87108	13.2553
1	-3.09416	GO:1901655	M1	1	0	GO Biological Processes	19	cellular response to ketone	19_GO:0050896 response to stimulus	-3.09416	4.07855	4.36029	30169	104	569	8	1.40598	0.493581	108|207|445|2353|5563|5737|6696|8644	ADCY2|AKT1|ASS1|FOS|PRKAA2|PTGFR|SPP1|AKR1C3	-1.1726	0	5	0	0	-6.87108	13.2553
1	-2.86346	GO:0071248	M1	1	0	GO Biological Processes	19	cellular response to metal ion	19_GO:0050896 response to stimulus	-2.86346	2.96057	3.82773	30169	197	569	11	1.93322	0.577225	207|999|2353|3766|3777|4499|5563|5743|6622|8644|9350	AKT1|CDH1|FOS|KCNJ10|KCNK3|MT1M|PRKAA2|PTGS2|SNCA|AKR1C3|CER1	-1.02612	0	5	0	0	-6.87108	13.2553
1	-2.26295	GO:0046686	M1	1	0	GO Biological Processes	19	response to cadmium ion	19_GO:0050896 response to stimulus	-2.26295	4.41842	3.67483	30169	60	569	5	0.878735	0.391252	207|2353|4499|8644|9350	AKT1|FOS|MT1M|AKR1C3|CER1	-0.679268	0	5	0	0	-6.87108	13.2553
1	-2.04936	GO:0034695	M1	1	0	GO Biological Processes	19	response to prostaglandin E	19_GO:0050896 response to stimulus	-2.04936	6.91579	3.93501	30169	23	569	3	0.527241	0.303599	2|207|5563	A2M|AKT1|PRKAA2	-0.57105	0	5	0	0	-6.87108	13.2553
1	-6.83557	GO:0044297	M1	1	0	GO Cellular Components	20	cell body		-6.83557	2.90912	6.35135	30169	565	569	31	5.44815	0.951489	70|338|445|790|793|846|1181|2558|3672|3766|3780|4133|4692|5024|5563|6478|6622|6716|6750|6790|7097|8087|8620|9312|9378|26047|51218|55811|57795|80975|114327	ACTC1|APOB|ASS1|CAD|CALB1|CASR|CLCN2|GABRA5|ITGA1|KCNJ10|KCNN1|MAP2|NDN|P2RX3|PRKAA2|SIAH2|SNCA|SRD5A2|SST|AURKA|TLR2|FXR1|NPFF|KCNB2|NRXN1|CNTNAP2|GLRX5|ADCY10|BRINP2|TMPRSS5|EFHC1	-3.38413	0	6	1	1	-6.83557	3.68842
1	-6.46114	GO:0043025	M1	1	0	GO Cellular Components	20	neuronal cell body		-6.46114	2.9871	6.19311	30169	497	569	28	4.92091	0.906795	338|445|790|793|846|1181|2558|3672|3780|4133|4692|5024|5563|6478|6622|6716|6750|6790|8087|8620|9312|9378|26047|51218|55811|57795|80975|114327	APOB|ASS1|CAD|CALB1|CASR|CLCN2|GABRA5|ITGA1|KCNN1|MAP2|NDN|P2RX3|PRKAA2|SIAH2|SNCA|SRD5A2|SST|AURKA|FXR1|NPFF|KCNB2|NRXN1|CNTNAP2|GLRX5|ADCY10|BRINP2|TMPRSS5|EFHC1	-3.22055	0	6	0	0	-6.83557	3.68842
1	-3.84165	GO:0098794	M1	1	0	GO Cellular Components	20	postsynapse		-3.84165	2.22706	4.27676	30169	619	569	26	4.56942	0.875423	207|577|793|869|999|1138|1756|1948|2059|2558|2915|3761|4985|5024|5064|6622|6695|8087|8620|8898|9743|10097|10313|11133|23017|23513	AKT1|ADGRB3|CALB1|CBLN1|CDH1|CHRNA5|DMD|EFNB2|EPS8|GABRA5|GRM5|KCNJ4|OPRD1|P2RX3|PALM|SNCA|SPOCK1|FXR1|NPFF|MTMR2|ARHGAP32|ACTR2|RTN3|KPTN|FAIM2|SCRIB	-1.6321	0	6	0	0	-6.83557	3.68842
1	-3.08027	GO:0030425	M1	1	0	GO Cellular Components	20	dendrite		-3.08027	2.04912	3.66262	30169	621	569	24	4.21793	0.842627	108|793|1181|1395|2558|2915|4036|4133|4985|5024|5064|5563|8087|8620|8898|9312|9743|10769|23095|23114|26047|51218|55811|57795	ADCY2|CALB1|CLCN2|CRHR2|GABRA5|GRM5|LRP2|MAP2|OPRD1|P2RX3|PALM|PRKAA2|FXR1|NPFF|MTMR2|KCNB2|ARHGAP32|PLK2|KIF1B|NFASC|CNTNAP2|GLRX5|ADCY10|BRINP2	-1.16221	0	6	0	0	-6.83557	3.68842
1	-3.06119	GO:0097447	M1	1	0	GO Cellular Components	20	dendritic tree		-3.06119	2.04255	3.64564	30169	623	569	24	4.21793	0.842627	108|793|1181|1395|2558|2915|4036|4133|4985|5024|5064|5563|8087|8620|8898|9312|9743|10769|23095|23114|26047|51218|55811|57795	ADCY2|CALB1|CLCN2|CRHR2|GABRA5|GRM5|LRP2|MAP2|OPRD1|P2RX3|PALM|PRKAA2|FXR1|NPFF|MTMR2|KCNB2|ARHGAP32|PLK2|KIF1B|NFASC|CNTNAP2|GLRX5|ADCY10|BRINP2	-1.15071	0	6	0	0	-6.83557	3.68842
1	-3.05755	GO:0044306	M1	1	0	GO Cellular Components	20	neuron projection terminus		-3.05755	3.64267	4.20268	30169	131	569	9	1.58172	0.523054	790|793|846|1395|1756|4985|5024|6622|8620	CAD|CALB1|CASR|CRHR2|DMD|OPRD1|P2RX3|SNCA|NPFF	-1.14863	0	6	0	0	-6.83557	3.68842
1	-3.00977	GO:0098793	M1	1	0	GO Cellular Components	20	presynapse		-3.00977	2.14536	3.6492	30169	519	569	21	3.69069	0.790372	790|793|846|1395|1948|2558|3766|4985|5024|5874|6622|8087|8447|8620|8898|9378|9892|23095|23396|23513|57084	CAD|CALB1|CASR|CRHR2|EFNB2|GABRA5|KCNJ10|OPRD1|P2RX3|RAB27B|SNCA|FXR1|DOC2B|NPFF|MTMR2|NRXN1|SNAP91|KIF1B|PIP5K1C|SCRIB|SLC17A6	-1.11764	0	6	0	0	-6.83557	3.68842
1	-2.88538	GO:0030424	M1	1	0	GO Cellular Components	20	axon		-2.88538	1.9821	3.48735	30169	642	569	24	4.21793	0.842627	790|793|846|1395|2059|3645|4036|4133|4985|5024|5064|5563|5874|6622|6683|6695|6790|8087|8620|8898|23095|23114|26047|55811	CAD|CALB1|CASR|CRHR2|EPS8|INSRR|LRP2|MAP2|OPRD1|P2RX3|PALM|PRKAA2|RAB27B|SNCA|SPAST|SPOCK1|AURKA|FXR1|NPFF|MTMR2|KIF1B|NFASC|CNTNAP2|ADCY10	-1.0387	0	6	0	0	-6.83557	3.68842
1	-2.81103	GO:0043679	M1	1	0	GO Cellular Components	20	axon terminus		-2.81103	3.68842	4.00478	30169	115	569	8	1.40598	0.493581	790|793|846|1395|4985|5024|6622|8620	CAD|CALB1|CASR|CRHR2|OPRD1|P2RX3|SNCA|NPFF	-0.991796	0	6	0	0	-6.83557	3.68842
1	-2.16016	GO:0150034	M1	1	0	GO Cellular Components	20	distal axon		-2.16016	2.28868	2.99282	30169	278	569	12	2.10896	0.602351	790|793|846|1395|2059|4133|4985|5024|6622|8087|8620|55811	CAD|CALB1|CASR|CRHR2|EPS8|MAP2|OPRD1|P2RX3|SNCA|FXR1|NPFF|ADCY10	-0.634253	0	6	0	0	-6.83557	3.68842
1	-2.13718	GO:0098984	M1	1	0	GO Cellular Components	20	neuron to neuron synapse		-2.13718	2.1148	2.9127	30169	351	569	14	2.46046	0.649445	793|1948|2059|2915|4985|5024|5064|6695|8087|8898|9743|10097|10313|23513	CALB1|EFNB2|EPS8|GRM5|OPRD1|P2RX3|PALM|SPOCK1|FXR1|MTMR2|ARHGAP32|ACTR2|RTN3|SCRIB	-0.619697	0	6	0	0	-6.83557	3.68842
1	-6.69555	GO:0008283	M1	1	0	GO Biological Processes	19	cell population proliferation	19_GO:0009987 cellular process	-6.69555	2.65865	6.14708	30169	698	569	35	6.15114	1.00725	207|335|581|595|675|685|928|1281|1948|2009|2150|2353|2648|3441|3549|4036|4254|5600|6660|6788|7299|8241|8451|8654|8995|9350|22920|23513|23595|26047|28996|57144|60560|80169|80173	AKT1|APOA1|BAX|CCND1|BRCA2|BTC|CD9|COL3A1|EFNB2|EML1|F2RL1|FOS|KAT2A|IFNA4|IHH|LRP2|KITLG|MAPK11|SOX5|STK3|TYR|RBM10|CUL4A|PDE5A|TNFSF18|CER1|KIFAP3|SCRIB|ORC3|CNTNAP2|HIPK2|PAK5|NAA35|CTC1|IFT74	-3.34102	0	7	1	1	-6.69555	2.65865
1	-5.06377	GO:0008285	M1	1	0	GO Biological Processes	19	negative regulation of cell population proliferation	19_GO:0048519 negative regulation of biological process	-5.06377	2.28192	5.0622	30169	790	569	34	5.9754	0.993683	581|675|928|1003|1021|1948|2321|2765|3549|3672|4692|5600|5743|6375|6567|6750|6751|6788|7041|7097|7369|8200|8241|8654|8838|9141|9350|11326|22920|23513|56253|60673|79647|80173	BAX|BRCA2|CD9|CDH5|CDK6|EFNB2|FLT1|GML|IHH|ITGA1|NDN|MAPK11|PTGS2|XCL1|SLC16A2|SST|SSTR1|STK3|TGFB1I1|TLR2|UMOD|GDF5|RBM10|PDE5A|CCN6|PDCD5|CER1|VSIG4|KIFAP3|SCRIB|CRTAM|ATG101|AKIRIN1|IFT74	-2.27744	0	7	0	0	-6.69555	2.65865
1	-6.50739	hsa04510	M1	1	0	KEGG Pathway	24	Focal adhesion		-6.50739	4.48437	6.8719	30169	201	569	17	2.9877	0.713716	207|331|595|1293|2321|3672|3909|3915|4636|5290|6696|7410|8503|23396|29895|57144|83660	AKT1|XIAP|CCND1|COL6A3|FLT1|ITGA1|LAMA3|LAMC1|MYL5|PIK3CA|SPP1|VAV2|PIK3R3|PIP5K1C|MYL11|PAK5|TLN2	-3.23204	0	8	1	1	-6.50739	8.83685
1	-5.60455	hsa01522	M1	1	0	KEGG Pathway	24	Endocrine resistance		-5.60455	5.95135	6.80685	30169	98	569	11	1.93322	0.577225	108|207|581|595|1565|2353|5290|5600|6667|8503|10683	ADCY2|AKT1|BAX|CCND1|CYP2D6|FOS|PIK3CA|MAPK11|SP1|PIK3R3|DLL3	-2.63023	0	8	0	0	-6.50739	8.83685
1	-5.02255	hsa05222	M1	1	0	KEGG Pathway	24	Small cell lung cancer		-5.02255	5.76316	6.34389	30169	92	569	10	1.75747	0.550855	207|331|581|595|1021|3909|3915|5290|5743|8503	AKT1|XIAP|BAX|CCND1|CDK6|LAMA3|LAMC1|PIK3CA|PTGS2|PIK3R3	-2.27676	0	8	0	0	-6.50739	8.83685
1	-4.6314	hsa05166	M1	1	0	KEGG Pathway	24	Human T-cell leukemia virus 1 infection		-4.6314	3.58251	5.35457	30169	222	569	15	2.6362	0.671633	108|207|331|581|595|890|2353|2648|4085|4316|5290|8503|29882|83447|83660	ADCY2|AKT1|XIAP|BAX|CCND1|CCNA2|FOS|KAT2A|MAD2L1|MMP7|PIK3CA|PIK3R3|ANAPC2|SLC25A31|TLN2	-2.05289	0	8	0	0	-6.50739	8.83685
1	-4.55142	hsa04620	M1	1	0	KEGG Pathway	24	Toll-like receptor signaling pathway		-4.55142	5.09818	5.80445	30169	104	569	10	1.75747	0.550855	207|2353|3441|5290|5600|6352|6696|7097|8503|51311	AKT1|FOS|IFNA4|PIK3CA|MAPK11|CCL5|SPP1|TLR2|PIK3R3|TLR8	-2.04815	0	8	0	0	-6.50739	8.83685
1	-4.28791	hsa04917	M1	1	0	KEGG Pathway	24	Prolactin signaling pathway		-4.28791	6.05955	5.87582	30169	70	569	8	1.40598	0.493581	207|595|2353|5290|5600|5618|8503|30837	AKT1|CCND1|FOS|PIK3CA|MAPK11|PRLR|PIK3R3|SOCS7	-1.8679	0	8	0	0	-6.50739	8.83685
1	-4.19914	hsa05218	M1	1	0	KEGG Pathway	24	Melanoma		-4.19914	5.89123	5.76111	30169	72	569	8	1.40598	0.493581	207|581|595|999|1021|2250|5290|8503	AKT1|BAX|CCND1|CDH1|CDK6|FGF5|PIK3CA|PIK3R3	-1.8304	0	8	0	0	-6.50739	8.83685
1	-4.15935	hsa05418	M1	1	0	KEGG Pathway	24	Fluid shear stress and atherosclerosis		-4.15935	4.19591	5.2361	30169	139	569	11	1.93322	0.577225	207|445|801|1003|2353|2817|5290|5563|5600|5607|8503	AKT1|ASS1|CALM1|CDH5|FOS|GPC1|PIK3CA|PRKAA2|MAPK11|MAP2K5|PIK3R3	-1.81823	0	8	0	0	-6.50739	8.83685
1	-4.06624	hsa05200	M1	1	0	KEGG Pathway	24	Pathways in cancer		-4.06624	2.39643	4.50118	30169	531	569	24	4.21793	0.842627	108|207|331|581|595|675|801|890|999|1021|1910|2250|2353|2736|3441|3909|3915|4254|5290|5743|6667|8503|8643|10683	ADCY2|AKT1|XIAP|BAX|CCND1|BRCA2|CALM1|CCNA2|CDH1|CDK6|EDNRB|FGF5|FOS|GLI2|IFNA4|LAMA3|LAMC1|KITLG|PIK3CA|PTGS2|SP1|PIK3R3|PTCH2|DLL3	-1.76754	0	8	0	0	-6.50739	8.83685
1	-3.94074	hsa05224	M1	1	0	KEGG Pathway	24	Breast cancer		-3.94074	3.96756	5.00061	30169	147	569	11	1.93322	0.577225	207|581|595|675|1021|2250|2353|5290|6667|8503|10683	AKT1|BAX|CCND1|BRCA2|CDK6|FGF5|FOS|PIK3CA|SP1|PIK3R3|DLL3	-1.68311	0	8	0	0	-6.50739	8.83685
1	-3.86293	hsa04914	M1	1	0	KEGG Pathway	24	Progesterone-mediated oocyte maturation		-3.86293	4.67833	5.15928	30169	102	569	9	1.58172	0.523054	108|207|890|4085|5290|5600|6790|8503|29882	ADCY2|AKT1|CCNA2|MAD2L1|PIK3CA|MAPK11|AURKA|PIK3R3|ANAPC2	-1.64494	0	8	0	0	-6.50739	8.83685
1	-3.79832	hsa04660	M1	1	0	KEGG Pathway	24	T cell receptor signaling pathway		-3.79832	4.58836	5.08237	30169	104	569	9	1.58172	0.523054	207|926|2353|5290|5600|7410|8503|9402|57144	AKT1|CD8B|FOS|PIK3CA|MAPK11|VAV2|PIK3R3|GRAP2|PAK5	-1.60322	0	8	0	0	-6.50739	8.83685
1	-3.71354	hsa04015	M1	1	0	KEGG Pathway	24	Rap1 signaling pathway		-3.71354	3.28226	4.60145	30169	210	569	13	2.28471	0.626384	108|207|801|999|2250|2321|4254|5290|5600|7410|8503|9771|83660	ADCY2|AKT1|CALM1|CDH1|FGF5|FLT1|KITLG|PIK3CA|MAPK11|VAV2|PIK3R3|RAPGEF5|TLN2	-1.55766	0	8	0	0	-6.50739	8.83685
1	-3.67319	hsa05170	M1	1	0	KEGG Pathway	24	Human immunodeficiency virus 1 infection		-3.67319	3.25129	4.56073	30169	212	569	13	2.28471	0.626384	207|581|801|2353|3441|5290|5600|7097|8451|8503|9582|9730|57144	AKT1|BAX|CALM1|FOS|IFNA4|PIK3CA|MAPK11|TLR2|CUL4A|PIK3R3|APOBEC3B|DCAF1|PAK5	-1.52818	0	8	0	0	-6.50739	8.83685
1	-3.61367	hsa05417	M1	1	0	KEGG Pathway	24	Lipid and atherosclerosis		-3.61367	3.20593	4.50056	30169	215	569	13	2.28471	0.626384	207|335|338|581|801|2353|3441|5290|5600|6352|7097|7410|8503	AKT1|APOA1|APOB|BAX|CALM1|FOS|IFNA4|PIK3CA|MAPK11|CCL5|TLR2|VAV2|PIK3R3	-1.48445	0	8	0	0	-6.50739	8.83685
1	-3.55134	hsa04613	M1	1	0	KEGG Pathway	24	Neutrophil extracellular trap formation		-3.55134	3.3487	4.50277	30169	190	569	12	2.10896	0.602351	207|2243|5290|5600|7097|8332|8341|8503|51311|51564|55766|83447	AKT1|FGA|PIK3CA|MAPK11|TLR2|H2AC16|H2BC15|PIK3R3|TLR8|HDAC7|H2AJ|SLC25A31	-1.44154	0	8	0	0	-6.50739	8.83685
1	-3.54661	hsa05135	M1	1	0	KEGG Pathway	24	Yersinia infection		-3.54661	3.87015	4.66828	30169	137	569	10	1.75747	0.550855	207|926|2353|5290|5600|7410|8503|8976|10097|23396	AKT1|CD8B|FOS|PIK3CA|MAPK11|VAV2|PIK3R3|WASL|ACTR2|PIP5K1C	-1.44006	0	8	0	0	-6.50739	8.83685
1	-3.44422	GO:0043534	M1	1	0	GO Biological Processes	19	blood vessel endothelial cell migration	19_GO:0032501 multicellular organismal process	-3.44422	8.0335	5.60492	30169	33	569	5	0.878735	0.391252	207|335|1003|1948|8503	AKT1|APOA1|CDH5|EFNB2|PIK3R3	-1.37246	0	8	0	0	-6.50739	8.83685
1	-3.42342	hsa05163	M1	1	0	KEGG Pathway	24	Human cytomegalovirus infection		-3.42342	3.06344	4.30737	30169	225	569	13	2.28471	0.626384	108|207|581|595|801|1021|3441|5290|5600|5743|6352|6667|8503	ADCY2|AKT1|BAX|CCND1|CALM1|CDK6|IFNA4|PIK3CA|MAPK11|PTGS2|CCL5|SP1|PIK3R3	-1.35669	0	8	0	0	-6.50739	8.83685
1	-3.34284	hsa04151	M1	1	0	KEGG Pathway	24	PI3K-Akt signaling pathway		-3.34284	2.54621	4.05729	30169	354	569	17	2.9877	0.713716	207|595|1021|1293|2250|2321|3441|3672|3909|3915|4254|5290|5563|5618|6696|7097|8503	AKT1|CCND1|CDK6|COL6A3|FGF5|FLT1|IFNA4|ITGA1|LAMA3|LAMC1|KITLG|PIK3CA|PRKAA2|PRLR|SPP1|TLR2|PIK3R3	-1.30637	0	8	0	0	-6.50739	8.83685
1	-3.33293	hsa04935	M1	1	0	KEGG Pathway	24	Growth hormone synthesis, secretion and action		-3.33293	3.97658	4.52978	30169	120	569	9	1.58172	0.523054	108|207|2353|5290|5600|6750|6751|8503|55811	ADCY2|AKT1|FOS|PIK3CA|MAPK11|SST|SSTR1|PIK3R3|ADCY10	-1.29855	0	8	0	0	-6.50739	8.83685
1	-3.27052	hsa05214	M1	1	0	KEGG Pathway	24	Glioma		-3.27052	4.94864	4.74702	30169	75	569	7	1.23023	0.462114	207|581|595|801|1021|5290|8503	AKT1|BAX|CCND1|CALM1|CDK6|PIK3CA|PIK3R3	-1.26388	0	8	0	0	-6.50739	8.83685
1	-3.26556	hsa04750	M1	1	0	KEGG Pathway	24	Inflammatory mediator regulation of TRP channels		-3.26556	4.32825	4.5755	30169	98	569	8	1.40598	0.493581	108|801|2150|5290|5600|8503|8605|79054	ADCY2|CALM1|F2RL1|PIK3CA|MAPK11|PIK3R3|PLA2G4C|TRPM8	-1.26128	0	8	0	0	-6.50739	8.83685
1	-3.23557	hsa05212	M1	1	0	KEGG Pathway	24	Pancreatic cancer		-3.23557	4.88352	4.69984	30169	76	569	7	1.23023	0.462114	207|581|595|675|1021|5290|8503	AKT1|BAX|CCND1|BRCA2|CDK6|PIK3CA|PIK3R3	-1.24087	0	8	0	0	-6.50739	8.83685
1	-3.22907	hsa04611	M1	1	0	KEGG Pathway	24	Platelet activation		-3.22907	3.8483	4.40651	30169	124	569	9	1.58172	0.523054	108|207|1281|2243|5290|5600|8503|8605|83660	ADCY2|AKT1|COL3A1|FGA|PIK3CA|MAPK11|PIK3R3|PLA2G4C|TLN2	-1.23815	0	8	0	0	-6.50739	8.83685
1	-3.15247	hsa04923	M1	1	0	KEGG Pathway	24	Regulation of lipolysis in adipocytes		-3.15247	5.58117	4.79985	30169	57	569	6	1.05448	0.428215	108|207|5290|5743|8503|63924	ADCY2|AKT1|PIK3CA|PTGS2|PIK3R3|CIDEC	-1.19002	0	8	0	0	-6.50739	8.83685
1	-3.14984	hsa05146	M1	1	0	KEGG Pathway	24	Amoebiasis		-3.14984	4.15852	4.43018	30169	102	569	8	1.40598	0.493581	913|1281|3909|3915|5273|5290|7097|8503	CD1E|COL3A1|LAMA3|LAMC1|SERPINB10|PIK3CA|TLR2|PIK3R3	-1.19002	0	8	0	0	-6.50739	8.83685
1	-3.11193	hsa05213	M1	1	0	KEGG Pathway	24	Endometrial cancer		-3.11193	5.48494	4.74014	30169	58	569	6	1.05448	0.428215	207|581|595|999|5290|8503	AKT1|BAX|CCND1|CDH1|PIK3CA|PIK3R3	-1.17492	0	8	0	0	-6.50739	8.83685
1	-3.10193	hsa04218	M1	1	0	KEGG Pathway	24	Cellular senescence		-3.10193	3.39879	4.16469	30169	156	569	10	1.75747	0.550855	207|595|801|890|1021|5290|5600|8503|28996|83447	AKT1|CCND1|CALM1|CCNA2|CDK6|PIK3CA|MAPK11|PIK3R3|HIPK2|SLC25A31	-1.17492	0	8	0	0	-6.50739	8.83685
1	-3.07223	hsa04370	M1	1	0	KEGG Pathway	24	VEGF signaling pathway		-3.07223	5.39198	4.68181	30169	59	569	6	1.05448	0.428215	207|5290|5600|5743|8503|8605	AKT1|PIK3CA|MAPK11|PTGS2|PIK3R3|PLA2G4C	-1.15861	0	8	0	0	-6.50739	8.83685
1	-2.98685	GO:0090130	M1	1	0	GO Biological Processes	19	tissue migration	19_GO:0032501 multicellular organismal process	-2.98685	3.92749	4.2256	30169	108	569	8	1.40598	0.493581	70|207|335|1003|1948|4254|5290|8503	ACTC1|AKT1|APOA1|CDH5|EFNB2|KITLG|PIK3CA|PIK3R3	-1.10653	0	8	0	0	-6.50739	8.83685
1	-2.91693	hsa05167	M1	1	0	KEGG Pathway	24	Kaposi sarcoma-associated herpesvirus infection		-2.91693	3.00635	3.88697	30169	194	569	11	1.93322	0.577225	207|581|595|801|1021|2353|3441|5290|5600|5743|8503	AKT1|BAX|CCND1|CALM1|CDK6|FOS|IFNA4|PIK3CA|MAPK11|PTGS2|PIK3R3	-1.05794	0	8	0	0	-6.50739	8.83685
1	-2.87595	hsa05162	M1	1	0	KEGG Pathway	24	Measles		-2.87595	3.43302	3.9862	30169	139	569	9	1.58172	0.523054	207|581|595|1021|2353|3441|5290|7097|8503	AKT1|BAX|CCND1|CDK6|FOS|IFNA4|PIK3CA|TLR2|PIK3R3	-1.03464	0	8	0	0	-6.50739	8.83685
1	-2.82797	hsa04211	M1	1	0	KEGG Pathway	24	Longevity regulating pathway		-2.82797	4.1702	4.15266	30169	89	569	7	1.23023	0.462114	108|207|581|5290|5563|8503|60673	ADCY2|AKT1|BAX|PIK3CA|PRKAA2|PIK3R3|ATG101	-1.00346	0	8	0	0	-6.50739	8.83685
1	-2.76849	hsa05165	M1	1	0	KEGG Pathway	24	Human papillomavirus infection		-2.76849	2.40277	3.55794	30169	331	569	15	2.6362	0.671633	207|581|595|890|1021|1293|3441|3672|3909|3915|5290|5743|6696|8503|23513	AKT1|BAX|CCND1|CCNA2|CDK6|COL6A3|IFNA4|ITGA1|LAMA3|LAMC1|PIK3CA|PTGS2|SPP1|PIK3R3|SCRIB	-0.974837	0	8	0	0	-6.50739	8.83685
1	-2.74857	hsa04664	M1	1	0	KEGG Pathway	24	Fc epsilon RI signaling pathway		-2.74857	4.67833	4.21016	30169	68	569	6	1.05448	0.428215	207|5290|5600|7410|8503|8605	AKT1|PIK3CA|MAPK11|VAV2|PIK3R3|PLA2G4C	-0.965747	0	8	0	0	-6.50739	8.83685
1	-2.7168	hsa04722	M1	1	0	KEGG Pathway	24	Neurotrophin signaling pathway		-2.7168	3.56444	3.88622	30169	119	569	8	1.40598	0.493581	207|581|801|5290|5600|5607|8503|10603	AKT1|BAX|CALM1|PIK3CA|MAPK11|MAP2K5|PIK3R3|SH2B2	-0.939764	0	8	0	0	-6.50739	8.83685
1	-2.68385	GO:0043542	M1	1	0	GO Biological Processes	19	endothelial cell migration	19_GO:0032501 multicellular organismal process	-2.68385	4.54466	4.11653	30169	70	569	6	1.05448	0.428215	207|335|1003|1948|5290|8503	AKT1|APOA1|CDH5|EFNB2|PIK3CA|PIK3R3	-0.931574	0	8	0	0	-6.50739	8.83685
1	-2.62141	hsa05223	M1	1	0	KEGG Pathway	24	Non-small cell lung cancer		-2.62141	4.41842	4.02637	30169	72	569	6	1.05448	0.428215	207|581|595|1021|5290|8503	AKT1|BAX|CCND1|CDK6|PIK3CA|PIK3R3	-0.892189	0	8	0	0	-6.50739	8.83685
1	-2.61321	hsa04666	M1	1	0	KEGG Pathway	24	Fc gamma R-mediated phagocytosis		-2.61321	3.82626	3.86546	30169	97	569	7	1.23023	0.462114	207|5290|7410|8503|8605|10097|23396	AKT1|PIK3CA|VAV2|PIK3R3|PLA2G4C|ACTR2|PIP5K1C	-0.886044	0	8	0	0	-6.50739	8.83685
1	-2.56941	GO:0043491	M1	1	0	GO Biological Processes	19	protein kinase B signaling	19_GO:0023052 signaling	-2.56941	5.19815	4.16019	30169	51	569	5	0.878735	0.391252	207|5290|6352|6788|8503	AKT1|PIK3CA|CCL5|STK3|PIK3R3	-0.865189	0	8	0	0	-6.50739	8.83685
1	-2.5631	GO:0010631	M1	1	0	GO Biological Processes	19	epithelial cell migration	19_GO:0032501 multicellular organismal process	-2.5631	3.74897	3.79843	30169	99	569	7	1.23023	0.462114	207|335|1003|1948|4254|5290|8503	AKT1|APOA1|CDH5|EFNB2|KITLG|PIK3CA|PIK3R3	-0.862746	0	8	0	0	-6.50739	8.83685
1	-2.53854	hsa04933	M1	1	0	KEGG Pathway	24	AGE-RAGE signaling pathway in diabetic complications		-2.53854	3.71148	3.76556	30169	100	569	7	1.23023	0.462114	207|581|595|1281|5290|5600|8503	AKT1|BAX|CCND1|COL3A1|PIK3CA|MAPK11|PIK3R3	-0.846576	0	8	0	0	-6.50739	8.83685
1	-2.50286	hsa05220	M1	1	0	KEGG Pathway	24	Chronic myeloid leukemia		-2.50286	4.18588	3.85555	30169	76	569	6	1.05448	0.428215	207|581|595|1021|5290|8503	AKT1|BAX|CCND1|CDK6|PIK3CA|PIK3R3	-0.826851	0	8	0	0	-6.50739	8.83685
1	-2.49877	hsa04926	M1	1	0	KEGG Pathway	24	Relaxin signaling pathway		-2.49877	3.28813	3.61085	30169	129	569	8	1.40598	0.493581	108|207|1281|1910|2353|5290|5600|8503	ADCY2|AKT1|COL3A1|EDNRB|FOS|PIK3CA|MAPK11|PIK3R3	-0.823663	0	8	0	0	-6.50739	8.83685
1	-2.49038	GO:0090132	M1	1	0	GO Biological Processes	19	epithelium migration	19_GO:0032501 multicellular organismal process	-2.49038	3.6387	3.70108	30169	102	569	7	1.23023	0.462114	207|335|1003|1948|4254|5290|8503	AKT1|APOA1|CDH5|EFNB2|KITLG|PIK3CA|PIK3R3	-0.819797	0	8	0	0	-6.50739	8.83685
1	-2.49038	hsa05142	M1	1	0	KEGG Pathway	24	Chagas disease		-2.49038	3.6387	3.70108	30169	102	569	7	1.23023	0.462114	207|2353|5290|5600|6352|7097|8503	AKT1|FOS|PIK3CA|MAPK11|CCL5|TLR2|PIK3R3	-0.819797	0	8	0	0	-6.50739	8.83685
1	-2.47452	hsa04024	M1	1	0	KEGG Pathway	24	cAMP signaling pathway		-2.47452	2.63906	3.39071	30169	221	569	11	1.93322	0.577225	108|207|801|1395|2353|5290|6750|6751|7410|8503|55811	ADCY2|AKT1|CALM1|CRHR2|FOS|PIK3CA|SST|SSTR1|VAV2|PIK3R3|ADCY10	-0.809241	0	8	0	0	-6.50739	8.83685
1	-2.4249	hsa04630	M1	1	0	KEGG Pathway	24	JAK-STAT signaling pathway		-2.4249	2.94562	3.4426	30169	162	569	9	1.58172	0.523054	207|595|3441|3598|3977|5290|5618|8503|30837	AKT1|CCND1|IFNA4|IL13RA2|LIFR|PIK3CA|PRLR|PIK3R3|SOCS7	-0.78049	0	8	0	0	-6.50739	8.83685
1	-2.4249	hsa05161	M1	1	0	KEGG Pathway	24	Hepatitis B		-2.4249	2.94562	3.4426	30169	162	569	9	1.58172	0.523054	207|581|890|2353|3441|5290|5600|7097|8503	AKT1|BAX|CCNA2|FOS|IFNA4|PIK3CA|MAPK11|TLR2|PIK3R3	-0.78049	0	8	0	0	-6.50739	8.83685
1	-2.35562	GO:2000811	M1	1	0	GO Biological Processes	19	negative regulation of anoikis	19_GO:0048519 negative regulation of biological process	-2.35562	8.83685	4.61116	30169	18	569	3	0.527241	0.303599	5166|5290|8503	PDK4|PIK3CA|PIK3R3	-0.735867	0	8	0	0	-6.50739	8.83685
1	-2.28099	hsa05169	M1	1	0	KEGG Pathway	24	Epstein-Barr virus infection		-2.28099	2.62481	3.21247	30169	202	569	10	1.75747	0.550855	207|581|595|890|1021|3441|5290|5600|7097|8503	AKT1|BAX|CCND1|CCNA2|CDK6|IFNA4|PIK3CA|MAPK11|TLR2|PIK3R3	-0.689883	0	8	0	0	-6.50739	8.83685
1	-2.27227	hsa05164	M1	1	0	KEGG Pathway	24	Influenza A		-2.27227	2.79058	3.25559	30169	171	569	9	1.58172	0.523054	207|581|1021|3441|5290|6352|8503|23430|83447	AKT1|BAX|CDK6|IFNA4|PIK3CA|CCL5|PIK3R3|TPSD1|SLC25A31	-0.682662	0	8	0	0	-6.50739	8.83685
1	-2.26714	hsa04668	M1	1	0	KEGG Pathway	24	TNF signaling pathway		-2.26714	3.31382	3.40133	30169	112	569	7	1.23023	0.462114	207|2353|5290|5600|5743|6352|8503	AKT1|FOS|PIK3CA|MAPK11|PTGS2|CCL5|PIK3R3	-0.679268	0	8	0	0	-6.50739	8.83685
1	-2.2385	hsa05210	M1	1	0	KEGG Pathway	24	Colorectal cancer		-2.2385	3.69915	3.47535	30169	86	569	6	1.05448	0.428215	207|581|595|2353|5290|8503	AKT1|BAX|CCND1|FOS|PIK3CA|PIK3R3	-0.668589	0	8	0	0	-6.50739	8.83685
1	-2.20257	hsa04213	M1	1	0	KEGG Pathway	24	Longevity regulating pathway - multiple species		-2.20257	4.27589	3.57994	30169	62	569	5	0.878735	0.391252	108|207|5290|5563|8503	ADCY2|AKT1|PIK3CA|PRKAA2|PIK3R3	-0.655576	0	8	0	0	-6.50739	8.83685
1	-2.16689	hsa05235	M1	1	0	KEGG Pathway	24	PD-L1 expression and PD-1 checkpoint pathway in cancer		-2.16689	3.57446	3.37229	30169	89	569	6	1.05448	0.428215	207|2353|5290|5600|7097|8503	AKT1|FOS|PIK3CA|MAPK11|TLR2|PIK3R3	-0.635833	0	8	0	0	-6.50739	8.83685
1	-2.16164	GO:0002042	M1	1	0	GO Biological Processes	19	cell migration involved in sprouting angiogenesis	19_GO:0032502 developmental process	-2.16164	7.57444	4.17852	30169	21	569	3	0.527241	0.303599	207|1948|8503	AKT1|EFNB2|PIK3R3	-0.634253	0	8	0	0	-6.50739	8.83685
1	-2.1446	hsa04929	M1	1	0	KEGG Pathway	24	GnRH secretion		-2.1446	4.14227	3.48898	30169	64	569	5	0.878735	0.391252	207|3780|5290|6696|8503	AKT1|KCNN1|PIK3CA|SPP1|PIK3R3	-0.621941	0	8	0	0	-6.50739	8.83685
1	-2.13664	GO:0031295	M1	1	0	GO Biological Processes	19	T cell costimulation	19_GO:0002376 immune system process	-2.13664	5.17279	3.70695	30169	41	569	4	0.702988	0.350256	207|1948|5290|11126	AKT1|EFNB2|PIK3CA|CD160	-0.619697	0	8	0	0	-6.50739	8.83685
1	-2.08815	hsa04152	M1	1	0	KEGG Pathway	24	AMPK signaling pathway		-2.08815	3.06734	3.15922	30169	121	569	7	1.23023	0.462114	207|595|890|1149|5290|5563|8503	AKT1|CCND1|CCNA2|CIDEA|PIK3CA|PRKAA2|PIK3R3	-0.590947	0	8	0	0	-6.50739	8.83685
1	-2.06356	GO:0031294	M1	1	0	GO Biological Processes	19	lymphocyte costimulation	19_GO:0002376 immune system process	-2.06356	4.93219	3.57752	30169	43	569	4	0.702988	0.350256	207|1948|5290|11126	AKT1|EFNB2|PIK3CA|CD160	-0.573544	0	8	0	0	-6.50739	8.83685
1	-2.06182	hsa05221	M1	1	0	KEGG Pathway	24	Acute myeloid leukemia		-2.06182	3.9568	3.35927	30169	67	569	5	0.878735	0.391252	207|595|890|5290|8503	AKT1|CCND1|CCNA2|PIK3CA|PIK3R3	-0.572987	0	8	0	0	-6.50739	8.83685
1	-2.02697	hsa04932	M1	1	0	KEGG Pathway	24	Non-alcoholic fatty liver disease		-2.02697	2.73657	3.00525	30169	155	569	8	1.40598	0.493581	207|581|2353|4713|5290|5563|5600|8503	AKT1|BAX|FOS|NDUFB7|PIK3CA|PRKAA2|MAPK11|PIK3R3	-0.557232	0	8	0	0	-6.50739	8.83685
1	-6.09749	GO:0048871	M1	1	0	GO Biological Processes	19	multicellular organismal homeostasis	19_GO:0032501 multicellular organismal process	-6.09749	3.27819	6.12996	30169	372	569	23	4.04218	0.825642	33|331|363|581|1003|1149|1281|1756|3549|3915|4117|4692|5290|5563|5743|7275|7369|8529|8842|26154|50848|58494|171392	ACADL|XIAP|AQP6|BAX|CDH5|CIDEA|COL3A1|DMD|IHH|LAMC1|MAK|NDN|PIK3CA|PRKAA2|PTGS2|TUB|UMOD|CYP4F2|PROM1|ABCA12|F11R|JAM2|ZNF675	-2.88909	0	9	1	1	-6.09749	9.08933
1	-4.34981	GO:0035633	M1	1	0	GO Biological Processes	19	maintenance of blood-brain barrier	19_GO:0032501 multicellular organismal process	-4.34981	9.08933	6.63899	30169	35	569	6	1.05448	0.428215	1003|1756|3915|5743|50848|58494	CDH5|DMD|LAMC1|PTGS2|F11R|JAM2	-1.91956	0	9	0	0	-6.09749	9.08933
1	-4.28291	GO:0001894	M1	1	0	GO Biological Processes	19	tissue homeostasis	19_GO:0032501 multicellular organismal process	-4.28291	3.34167	5.02847	30169	238	569	15	2.6362	0.671633	331|581|1003|1281|1756|3549|3915|4117|5743|7275|8842|26154|50848|58494|171392	XIAP|BAX|CDH5|COL3A1|DMD|IHH|LAMC1|MAK|PTGS2|TUB|PROM1|ABCA12|F11R|JAM2|ZNF675	-1.8679	0	9	0	0	-6.09749	9.08933
1	-3.74573	GO:0060249	M1	1	0	GO Biological Processes	19	anatomical structure homeostasis	19_GO:0065007 biological regulation	-3.74573	2.866	4.47304	30169	296	569	16	2.81195	0.693033	331|581|793|1003|1281|1756|3549|3915|4117|5743|7275|8842|26154|50848|58494|171392	XIAP|BAX|CALB1|CDH5|COL3A1|DMD|IHH|LAMC1|MAK|PTGS2|TUB|PROM1|ABCA12|F11R|JAM2|ZNF675	-1.57872	0	9	0	0	-6.09749	9.08933
1	-6.06726	GO:0005509	M1	1	0	GO Molecular Functions	21	calcium ion binding		-6.06726	2.53904	5.75378	30169	710	569	34	5.9754	0.993683	793|801|846|999|1002|1003|1016|2009|2195|2200|2979|3549|4036|4636|5357|6271|6622|6695|7369|8404|8447|8605|9378|10683|11253|23499|29895|51475|53905|57493|78989|90141|114327|140465	CALB1|CALM1|CASR|CDH1|CDH4|CDH5|CDH18|EML1|FAT1|FBN1|GUCA1B|IHH|LRP2|MYL5|PLS1|S100A1|SNCA|SPOCK1|UMOD|SPARCL1|DOC2B|PLA2G4C|NRXN1|DLL3|MAN1B1|MACF1|MYL11|CABP2|DUOX1|HEG1|COLEC11|EFCAB11|EFHC1|MYL6B	-2.88882	0	10	1	1	-6.06726	2.53904
1	-5.88562	GO:0007610	M1	1	0	GO Biological Processes	19	behavior	19_GO:0032501 multicellular organismal process	-5.88562	2.67783	5.72615	30169	594	569	30	5.27241	0.936886	207|577|793|846|1138|2059|2353|2558|2648|2861|2915|3766|4985|5024|5266|5743|6622|7097|9378|10097|10769|26047|27023|28996|51301|54207|54982|55074|57144|266977	AKT1|ADGRB3|CALB1|CASR|CHRNA5|EPS8|FOS|GABRA5|KAT2A|GPR37|GRM5|KCNJ10|OPRD1|P2RX3|PI3|PTGS2|SNCA|TLR2|NRXN1|ACTR2|PLK2|CNTNAP2|FOXB1|HIPK2|GCNT4|KCNK10|CLN6|OXR1|PAK5|ADGRF1	-2.78636	0	11	1	1	-5.88562	3.88821
1	-4.15157	GO:0007611	M1	1	0	GO Biological Processes	19	learning or memory	19_GO:0032501 multicellular organismal process	-4.15157	3.10746	4.84974	30169	273	569	16	2.81195	0.693033	577|793|2353|2558|2648|2915|5743|7097|9378|10097|10769|26047|27023|54207|57144|266977	ADGRB3|CALB1|FOS|GABRA5|KAT2A|GRM5|PTGS2|TLR2|NRXN1|ACTR2|PLK2|CNTNAP2|FOXB1|KCNK10|PAK5|ADGRF1	-1.81823	0	11	0	0	-5.88562	3.88821
1	-3.86275	GO:0007612	M1	1	0	GO Biological Processes	19	learning	19_GO:0032501 multicellular organismal process	-3.86275	3.88821	4.91655	30169	150	569	11	1.93322	0.577225	577|2353|2558|2915|5743|7097|9378|10097|26047|27023|57144	ADGRB3|FOS|GABRA5|GRM5|PTGS2|TLR2|NRXN1|ACTR2|CNTNAP2|FOXB1|PAK5	-1.64494	0	11	0	0	-5.88562	3.88821
1	-3.45917	GO:0050890	M1	1	0	GO Biological Processes	19	cognition	19_GO:0032501 multicellular organismal process	-3.45917	2.70171	4.20267	30169	314	569	16	2.81195	0.693033	577|793|2353|2558|2648|2915|5743|7097|9378|10097|10769|26047|27023|54207|57144|266977	ADGRB3|CALB1|FOS|GABRA5|KAT2A|GRM5|PTGS2|TLR2|NRXN1|ACTR2|PLK2|CNTNAP2|FOXB1|KCNK10|PAK5|ADGRF1	-1.38339	0	11	0	0	-5.88562	3.88821
1	-3.01165	GO:0050804	M1	1	0	GO Biological Processes	19	modulation of chemical synaptic transmission	19_GO:0023052 signaling	-3.01165	2.24866	3.69178	30169	448	569	19	3.33919	0.753164	793|869|999|1138|1395|2648|2915|3766|5024|5743|5999|6622|8898|9378|10769|23732|29882|56729|253980	CALB1|CBLN1|CDH1|CHRNA5|CRHR2|KAT2A|GRM5|KCNJ10|P2RX3|PTGS2|RGS4|SNCA|MTMR2|NRXN1|PLK2|FRRS1L|ANAPC2|RETN|KCTD13	-1.11801	0	11	0	0	-5.88562	3.88821
1	-3.00035	GO:0099177	M1	1	0	GO Biological Processes	19	regulation of trans-synaptic signaling	19_GO:0023052 signaling	-3.00035	2.24365	3.68114	30169	449	569	19	3.33919	0.753164	793|869|999|1138|1395|2648|2915|3766|5024|5743|5999|6622|8898|9378|10769|23732|29882|56729|253980	CALB1|CBLN1|CDH1|CHRNA5|CRHR2|KAT2A|GRM5|KCNJ10|P2RX3|PTGS2|RGS4|SNCA|MTMR2|NRXN1|PLK2|FRRS1L|ANAPC2|RETN|KCTD13	-1.1112	0	11	0	0	-5.88562	3.88821
1	-2.69338	GO:0048167	M1	1	0	GO Biological Processes	19	regulation of synaptic plasticity	19_GO:0023052 signaling	-2.69338	2.81755	3.63805	30169	207	569	11	1.93322	0.577225	793|869|1395|2648|2915|3766|5024|5743|6622|10769|29882	CALB1|CBLN1|CRHR2|KAT2A|GRM5|KCNJ10|P2RX3|PTGS2|SNCA|PLK2|ANAPC2	-0.931574	0	11	0	0	-5.88562	3.88821
1	-2.10712	GO:0007613	M1	1	0	GO Biological Processes	19	memory	19_GO:0032501 multicellular organismal process	-2.10712	3.0929	3.18498	30169	120	569	7	1.23023	0.462114	793|2648|5743|10769|54207|57144|266977	CALB1|KAT2A|PTGS2|PLK2|KCNK10|PAK5|ADGRF1	-0.598292	0	11	0	0	-5.88562	3.88821
1	-5.76724	GO:0098609	M1	1	0	GO Biological Processes	19	cell-cell adhesion	19_GO:0009987 cellular process	-5.76724	2.75434	5.69805	30169	539	569	28	4.92091	0.906795	869|999|1002|1003|1016|1088|2195|2243|3043|3549|3672|3909|5317|5673|6352|7087|7369|8404|9378|10893|23114|23363|23396|23513|50848|56253|58494|83660	CBLN1|CDH1|CDH4|CDH5|CDH18|CEACAM8|FAT1|FGA|HBB|IHH|ITGA1|LAMA3|PKP1|PSG5|CCL5|ICAM5|UMOD|SPARCL1|NRXN1|MMP24|NFASC|OBSL1|PIP5K1C|SCRIB|F11R|CRTAM|JAM2|TLN2	-2.69146	0	12	1	1	-5.76724	6.23778
1	-3.41538	GO:0007157	M1	1	0	GO Biological Processes	19	heterophilic cell-cell adhesion via plasma membrane cell adhesion molecules	19_GO:0009987 cellular process	-3.41538	6.23778	5.19042	30169	51	569	6	1.05448	0.428215	869|1002|1088|5673|7369|56253	CBLN1|CDH4|CEACAM8|PSG5|UMOD|CRTAM	-1.35089	0	12	0	0	-5.76724	6.23778
1	-2.78453	GO:0098742	M1	1	0	GO Biological Processes	19	cell-cell adhesion via plasma-membrane adhesion molecules	19_GO:0009987 cellular process	-2.78453	2.61089	3.64484	30169	264	569	13	2.28471	0.626384	869|999|1002|1003|1016|1088|2195|5673|7369|8404|10893|23363|56253	CBLN1|CDH1|CDH4|CDH5|CDH18|CEACAM8|FAT1|PSG5|UMOD|SPARCL1|MMP24|OBSL1|CRTAM	-0.98229	0	12	0	0	-5.76724	6.23778
1	-5.7345	GO:0016491	M1	1	0	GO Molecular Functions	21	oxidoreductase activity		-5.7345	2.45268	5.52804	30169	735	569	34	5.9754	0.993683	33|1036|1193|1557|1565|1962|3043|3081|3284|4713|5352|5743|5860|6307|6622|6716|6821|7299|8529|8644|9588|9973|10935|26872|51218|53905|54431|55074|55289|79133|79644|79689|83475|120227	ACADL|CDO1|CLIC2|CYP2C19|CYP2D6|EHHADH|HBB|HGD|HSD3B2|NDUFB7|PLOD2|PTGS2|QDPR|MSMO1|SNCA|SRD5A2|SUOX|TYR|CYP4F2|AKR1C3|PRDX6|CCS|PRDX3|STEAP1|GLRX5|DUOX1|DNAJC10|OXR1|ACOXL|NDUFAF5|SRD5A3|STEAP4|DOHH|CYP2R1	-2.6813	0	13	1	1	-5.7345	2.45268
1	-5.71361	GO:0031252	M1	1	0	GO Cellular Components	20	cell leading edge		-5.71361	3.02258	5.79431	30169	421	569	24	4.21793	0.842627	70|207|999|1021|2059|2195|2558|4254|4985|5290|8976|10097|11133|23396|23499|23513|25876|26047|26084|27329|53905|55785|81930|83660	ACTC1|AKT1|CDH1|CDK6|EPS8|FAT1|GABRA5|KITLG|OPRD1|PIK3CA|WASL|ACTR2|KPTN|PIP5K1C|MACF1|SCRIB|SPEF1|CNTNAP2|ARHGEF26|ANGPTL3|DUOX1|FGD6|KIF18A|TLN2	-2.6813	0	14	1	1	-5.71361	3.92749
1	-4.60862	GO:0098858	M1	1	0	GO Cellular Components	20	actin-based cell projection		-4.60862	3.56644	5.33332	30169	223	569	15	2.6362	0.671633	70|793|1756|2059|2195|4133|4254|5064|5357|8087|8842|11133|23114|25876|81693	ACTC1|CALB1|DMD|EPS8|FAT1|MAP2|KITLG|PALM|PLS1|FXR1|PROM1|KPTN|NFASC|SPEF1|AMN	-2.0517	0	14	0	0	-5.71361	3.92749
1	-3.85906	GO:0030027	M1	1	0	GO Cellular Components	20	lamellipodium		-3.85906	3.39544	4.74791	30169	203	569	13	2.28471	0.626384	70|207|999|2195|4254|5290|8976|10097|11133|23513|25876|27329|55785	ACTC1|AKT1|CDH1|FAT1|KITLG|PIK3CA|WASL|ACTR2|KPTN|SCRIB|SPEF1|ANGPTL3|FGD6	-1.64441	0	14	0	0	-5.71361	3.92749
1	-2.98685	GO:0030175	M1	1	0	GO Cellular Components	20	filopodium		-2.98685	3.92749	4.2256	30169	108	569	8	1.40598	0.493581	70|1756|2195|4133|4254|5064|8087|25876	ACTC1|DMD|FAT1|MAP2|KITLG|PALM|FXR1|SPEF1	-1.10653	0	14	0	0	-5.71361	3.92749
1	-5.64136	GO:0060284	M1	1	0	GO Biological Processes	19	regulation of cell development	19_GO:0032502 developmental process	-5.64136	2.77436	5.63658	30169	516	569	27	4.74517	0.891278	207|335|999|1002|1003|1910|2200|2243|2915|4036|4070|4133|4821|5324|6696|6790|7097|8654|10097|10562|10683|22920|23363|23499|29882|50848|79365	AKT1|APOA1|CDH1|CDH4|CDH5|EDNRB|FBN1|FGA|GRM5|LRP2|TACSTD2|MAP2|NKX2-2|PLAG1|SPP1|AURKA|TLR2|PDE5A|ACTR2|OLFM4|DLL3|KIFAP3|OBSL1|MACF1|ANAPC2|F11R|BHLHE41	-2.63286	0	15	1	1	-5.64136	4.01675
1	-4.18244	GO:0051960	M1	1	0	GO Biological Processes	19	regulation of nervous system development	19_GO:0032502 developmental process	-4.18244	2.55804	4.64804	30169	456	569	22	3.86643	0.808233	207|577|869|999|1002|2915|4036|4133|4821|5324|6696|7097|8898|9378|10097|10683|22920|23363|23499|29882|58494|79365	AKT1|ADGRB3|CBLN1|CDH1|CDH4|GRM5|LRP2|MAP2|NKX2-2|PLAG1|SPP1|TLR2|MTMR2|NRXN1|ACTR2|DLL3|KIFAP3|OBSL1|MACF1|ANAPC2|JAM2|BHLHE41	-1.82803	0	15	0	0	-5.64136	4.01675
1	-4.0698	GO:0010720	M1	1	0	GO Biological Processes	19	positive regulation of cell development	19_GO:0032502 developmental process	-4.0698	2.93602	4.72719	30169	307	569	17	2.9877	0.713716	335|1002|1003|2243|2915|4036|4821|5324|6790|7097|8654|10097|10562|23363|23499|29882|50848	APOA1|CDH4|CDH5|FGA|GRM5|LRP2|NKX2-2|PLAG1|AURKA|TLR2|PDE5A|ACTR2|OLFM4|OBSL1|MACF1|ANAPC2|F11R	-1.76754	0	15	0	0	-5.64136	4.01675
1	-2.62769	GO:0050767	M1	1	0	GO Biological Processes	19	regulation of neurogenesis	19_GO:0032502 developmental process	-2.62769	2.25023	3.38684	30169	377	569	16	2.81195	0.693033	999|1002|2915|4036|4133|4821|5324|6696|7097|10097|10683|22920|23363|23499|29882|79365	CDH1|CDH4|GRM5|LRP2|MAP2|NKX2-2|PLAG1|SPP1|TLR2|ACTR2|DLL3|KIFAP3|OBSL1|MACF1|ANAPC2|BHLHE41	-0.896469	0	15	0	0	-5.64136	4.01675
1	-2.58192	GO:0022604	M1	1	0	GO Biological Processes	19	regulation of cell morphogenesis	19_GO:0032502 developmental process	-2.58192	2.37915	3.39508	30169	312	569	14	2.46046	0.649445	335|2038|2059|2243|2620|4070|5064|10097|10562|23363|23499|29882|50848|55785	APOA1|EPB42|EPS8|FGA|GAS2|TACSTD2|PALM|ACTR2|OLFM4|OBSL1|MACF1|ANAPC2|F11R|FGD6	-0.871832	0	15	0	0	-5.64136	4.01675
1	-2.57527	GO:0051962	M1	1	0	GO Biological Processes	19	positive regulation of nervous system development	19_GO:0032502 developmental process	-2.57527	2.47052	3.42131	30169	279	569	13	2.28471	0.626384	577|869|1002|2915|4036|4821|5324|7097|9378|10097|23363|23499|29882	ADGRB3|CBLN1|CDH4|GRM5|LRP2|NKX2-2|PLAG1|TLR2|NRXN1|ACTR2|OBSL1|MACF1|ANAPC2	-0.86812	0	15	0	0	-5.64136	4.01675
1	-2.53854	GO:0010769	M1	1	0	GO Biological Processes	19	regulation of cell morphogenesis involved in differentiation	19_GO:0032502 developmental process	-2.53854	3.71148	3.76556	30169	100	569	7	1.23023	0.462114	335|2243|4070|10097|10562|23363|29882	APOA1|FGA|TACSTD2|ACTR2|OLFM4|OBSL1|ANAPC2	-0.846576	0	15	0	0	-5.64136	4.01675
1	-2.33923	GO:0010770	M1	1	0	GO Biological Processes	19	positive regulation of cell morphogenesis involved in differentiation	19_GO:0032502 developmental process	-2.33923	3.87959	3.6202	30169	82	569	6	1.05448	0.428215	335|2243|10097|10562|23363|29882	APOA1|FGA|ACTR2|OLFM4|OBSL1|ANAPC2	-0.727426	0	15	0	0	-5.64136	4.01675
1	-2.08888	GO:0048814	M1	1	0	GO Biological Processes	19	regulation of dendrite morphogenesis	19_GO:0032502 developmental process	-2.08888	4.01675	3.40165	30169	66	569	5	0.878735	0.391252	577|10097|23363|29882|50674	ADGRB3|ACTR2|OBSL1|ANAPC2|NEUROG3	-0.59108	0	15	0	0	-5.64136	4.01675
1	-5.62566	GO:0010817	M1	1	0	GO Biological Processes	19	regulation of hormone levels	19_GO:0065007 biological regulation	-5.62566	2.76899	5.62507	30169	517	569	27	4.74517	0.891278	587|846|1181|1408|1565|1910|2243|3284|5947|6352|6567|6696|6716|8447|8644|10196|10699|23409|25924|26154|51301|53905|55107|55676|56729|64111|79644	BCAT2|CASR|CLCN2|CRY2|CYP2D6|EDNRB|FGA|HSD3B2|RBP1|CCL5|SLC16A2|SPP1|SRD5A2|DOC2B|AKR1C3|PRMT3|CORIN|SIRT4|MYRIP|ABCA12|GCNT4|DUOX1|ANO1|SLC30A6|RETN|NPVF|SRD5A3	-2.63286	0	16	1	1	-5.62566	31.8127
1	-4.1879	GO:0035671	M1	1	0	GO Molecular Functions	21	enone reductase activity		-4.1879	31.8127	9.55329	30169	5	569	3	0.527241	0.303599	6716|8644|79644	SRD5A2|AKR1C3|SRD5A3	-1.829	0	16	0	0	-5.62566	31.8127
1	-3.79585	GO:0042445	M1	1	0	GO Biological Processes	19	hormone metabolic process	19_GO:0008152 metabolic process	-3.79585	3.34599	4.68437	30169	206	569	13	2.28471	0.626384	1565|1910|3284|5947|6567|6696|6716|8644|10699|51301|53905|55676|79644	CYP2D6|EDNRB|HSD3B2|RBP1|SLC16A2|SPP1|SRD5A2|AKR1C3|CORIN|GCNT4|DUOX1|SLC30A6|SRD5A3	-1.60322	0	16	0	0	-5.62566	31.8127
1	-3.28816	GO:0006702	M1	1	0	GO Biological Processes	19	androgen biosynthetic process	19_GO:0008152 metabolic process	-3.28816	17.6737	6.93619	30169	9	569	3	0.527241	0.303599	3284|6716|79644	HSD3B2|SRD5A2|SRD5A3	-1.26808	0	16	0	0	-5.62566	31.8127
1	-2.6893	GO:0008209	M1	1	0	GO Biological Processes	19	androgen metabolic process	19_GO:0008152 metabolic process	-2.6893	7.31325	4.7159	30169	29	569	4	0.702988	0.350256	3284|6696|6716|79644	HSD3B2|SPP1|SRD5A2|SRD5A3	-0.931574	0	16	0	0	-5.62566	31.8127
1	-2.47823	GO:0034754	M1	1	0	GO Biological Processes	19	cellular hormone metabolic process	19_GO:0008152 metabolic process	-2.47823	3.26284	3.58481	30169	130	569	8	1.40598	0.493581	1565|1910|3284|5947|6696|6716|8644|79644	CYP2D6|EDNRB|HSD3B2|RBP1|SPP1|SRD5A2|AKR1C3|SRD5A3	-0.810333	0	16	0	0	-5.62566	31.8127
1	-2.29664	GO:0016229	M1	1	0	GO Molecular Functions	21	steroid dehydrogenase activity		-2.29664	5.73201	3.99315	30169	37	569	4	0.702988	0.350256	3284|6716|8644|79644	HSD3B2|SRD5A2|AKR1C3|SRD5A3	-0.696193	0	16	0	0	-5.62566	31.8127
1	-2.26295	GO:0016627	M1	1	0	GO Molecular Functions	21	oxidoreductase activity, acting on the CH-CH group of donors		-2.26295	4.41842	3.67483	30169	60	569	5	0.878735	0.391252	33|6716|8644|55289|79644	ACADL|SRD5A2|AKR1C3|ACOXL|SRD5A3	-0.679268	0	16	0	0	-5.62566	31.8127
1	-2.06356	GO:0042446	M1	1	0	GO Biological Processes	19	hormone biosynthetic process	19_GO:0008152 metabolic process	-2.06356	4.93219	3.57752	30169	43	569	4	0.702988	0.350256	3284|6716|53905|79644	HSD3B2|SRD5A2|DUOX1|SRD5A3	-0.573544	0	16	0	0	-5.62566	31.8127
1	-5.5379	GO:0042391	M1	1	0	GO Biological Processes	19	regulation of membrane potential	19_GO:0065007 biological regulation	-5.5379	2.95245	5.66039	30169	431	569	24	4.21793	0.842627	207|581|801|869|1138|1756|2537|2558|2915|3766|3777|4985|5024|5999|6622|8620|8838|8898|9378|10052|10935|27094|54207|56659	AKT1|BAX|CALM1|CBLN1|CHRNA5|DMD|IFI6|GABRA5|GRM5|KCNJ10|KCNK3|OPRD1|P2RX3|RGS4|SNCA|NPFF|CCN6|MTMR2|NRXN1|GJC1|PRDX3|KCNMB3|KCNK10|KCNK13	-2.59435	0	17	1	1	-5.5379	3.61507
1	-3.92011	GO:0007268	M1	1	0	GO Biological Processes	19	chemical synaptic transmission	19_GO:0023052 signaling	-3.92011	2.58639	4.48412	30169	410	569	20	3.51494	0.772028	207|869|1138|2558|2915|3777|3780|5024|6622|6750|8447|8620|9378|10052|10911|23095|23396|23513|27115|57084	AKT1|CBLN1|CHRNA5|GABRA5|GRM5|KCNK3|KCNN1|P2RX3|SNCA|SST|DOC2B|NPFF|NRXN1|GJC1|UTS2|KIF1B|PIP5K1C|SCRIB|PDE7B|SLC17A6	-1.67988	0	17	0	0	-5.5379	3.61507
1	-3.92011	GO:0098916	M1	1	0	GO Biological Processes	19	anterograde trans-synaptic signaling	19_GO:0023052 signaling	-3.92011	2.58639	4.48412	30169	410	569	20	3.51494	0.772028	207|869|1138|2558|2915|3777|3780|5024|6622|6750|8447|8620|9378|10052|10911|23095|23396|23513|27115|57084	AKT1|CBLN1|CHRNA5|GABRA5|GRM5|KCNK3|KCNN1|P2RX3|SNCA|SST|DOC2B|NPFF|NRXN1|GJC1|UTS2|KIF1B|PIP5K1C|SCRIB|PDE7B|SLC17A6	-1.67988	0	17	0	0	-5.5379	3.61507
1	-3.7001	GO:0099537	M1	1	0	GO Biological Processes	19	trans-synaptic signaling	19_GO:0023052 signaling	-3.7001	2.48925	4.29205	30169	426	569	20	3.51494	0.772028	207|869|1138|2558|2915|3777|3780|5024|6622|6750|8447|8620|9378|10052|10911|23095|23396|23513|27115|57084	AKT1|CBLN1|CHRNA5|GABRA5|GRM5|KCNK3|KCNN1|P2RX3|SNCA|SST|DOC2B|NPFF|NRXN1|GJC1|UTS2|KIF1B|PIP5K1C|SCRIB|PDE7B|SLC17A6	-1.54697	0	17	0	0	-5.5379	3.61507
1	-3.34516	GO:0099536	M1	1	0	GO Biological Processes	19	synaptic signaling	19_GO:0023052 signaling	-3.34516	2.33573	3.97596	30169	454	569	20	3.51494	0.772028	207|869|1138|2558|2915|3777|3780|5024|6622|6750|8447|8620|9378|10052|10911|23095|23396|23513|27115|57084	AKT1|CBLN1|CHRNA5|GABRA5|GRM5|KCNK3|KCNN1|P2RX3|SNCA|SST|DOC2B|NPFF|NRXN1|GJC1|UTS2|KIF1B|PIP5K1C|SCRIB|PDE7B|SLC17A6	-1.3066	0	17	0	0	-5.5379	3.61507
1	-2.66214	GO:1905114	M1	1	0	GO Biological Processes	19	cell surface receptor signaling pathway involved in cell-cell signaling	19_GO:0023052 signaling	-2.66214	2.26828	3.42187	30169	374	569	16	2.81195	0.693033	207|331|595|1138|1910|2558|5024|5563|6478|6622|6788|7041|8620|10009|23499|59349	AKT1|XIAP|CCND1|CHRNA5|EDNRB|GABRA5|P2RX3|PRKAA2|SIAH2|SNCA|STK3|TGFB1I1|NPFF|ZBTB33|MACF1|KLHL12	-0.919332	0	17	0	0	-5.5379	3.61507
1	-2.37527	GO:0060078	M1	1	0	GO Biological Processes	19	regulation of postsynaptic membrane potential	19_GO:0065007 biological regulation	-2.37527	3.46867	3.54674	30169	107	569	7	1.23023	0.462114	207|1138|2558|2915|5024|6622|8620	AKT1|CHRNA5|GABRA5|GRM5|P2RX3|SNCA|NPFF	-0.747466	0	17	0	0	-5.5379	3.61507
1	-2.1904	GO:0060079	M1	1	0	GO Biological Processes	19	excitatory postsynaptic potential	19_GO:0023052 signaling	-2.1904	3.61507	3.40614	30169	88	569	6	1.05448	0.428215	207|1138|2558|5024|6622|8620	AKT1|CHRNA5|GABRA5|P2RX3|SNCA|NPFF	-0.649454	0	17	0	0	-5.5379	3.61507
1	-2.09839	GO:0099565	M1	1	0	GO Biological Processes	19	chemical synaptic transmission, postsynaptic	19_GO:0023052 signaling	-2.09839	3.4579	3.27359	30169	92	569	6	1.05448	0.428215	207|1138|2558|5024|6622|8620	AKT1|CHRNA5|GABRA5|P2RX3|SNCA|NPFF	-0.59695	0	17	0	0	-5.5379	3.61507
1	-5.52537	GO:0050878	M1	1	0	GO Biological Processes	19	regulation of body fluid levels	19_GO:0065007 biological regulation	-5.52537	3.12725	5.73162	30169	373	569	22	3.86643	0.808233	363|595|928|1036|1281|1910|2150|2243|2979|3043|5290|5618|6779|7369|7410|8529|26154|27023|55107|57493|57835|160851	AQP6|CCND1|CD9|CDO1|COL3A1|EDNRB|F2RL1|FGA|GUCA1B|HBB|PIK3CA|PRLR|STATH|UMOD|VAV2|CYP4F2|ABCA12|FOXB1|ANO1|HEG1|SLC4A5|DGKH	-2.59435	0	18	1	1	-5.52537	3.82626
1	-2.61321	GO:0030168	M1	1	0	GO Biological Processes	19	platelet activation	19_GO:0032501 multicellular organismal process	-2.61321	3.82626	3.86546	30169	97	569	7	1.23023	0.462114	928|1281|2243|3043|5290|7410|160851	CD9|COL3A1|FGA|HBB|PIK3CA|VAV2|DGKH	-0.886044	0	18	0	0	-5.52537	3.82626
1	-2.44264	GO:0001775	M1	1	0	GO Biological Processes	19	cell activation	19_GO:0009987 cellular process	-2.44264	1.83094	3.07276	30169	695	569	24	4.21793	0.842627	581|926|928|1021|1281|2150|2243|3043|3441|4254|5290|6352|6622|7097|7410|8503|8654|8995|9452|9730|23513|56253|160851|200081	BAX|CD8B|CD9|CDK6|COL3A1|F2RL1|FGA|HBB|IFNA4|KITLG|PIK3CA|CCL5|SNCA|TLR2|VAV2|PIK3R3|PDE5A|TNFSF18|ITM2A|DCAF1|SCRIB|CRTAM|DGKH|TXLNA	-0.786182	0	18	0	0	-5.52537	3.82626
1	-2.32049	GO:0042060	M1	1	0	GO Biological Processes	19	wound healing	19_GO:0050896 response to stimulus	-2.32049	2.22244	3.11474	30169	334	569	14	2.46046	0.649445	928|1281|1289|2150|2243|2828|3043|5290|7410|8529|23499|23513|58529|160851	CD9|COL3A1|COL5A1|F2RL1|FGA|GPR4|HBB|PIK3CA|VAV2|CYP4F2|MACF1|SCRIB|MYOZ1|DGKH	-0.712593	0	18	0	0	-5.52537	3.82626
1	-2.25603	GO:0007596	M1	1	0	GO Biological Processes	19	blood coagulation	19_GO:0032501 multicellular organismal process	-2.25603	2.77436	3.23557	30169	172	569	9	1.58172	0.523054	928|1281|2150|2243|3043|5290|7410|8529|160851	CD9|COL3A1|F2RL1|FGA|HBB|PIK3CA|VAV2|CYP4F2|DGKH	-0.678495	0	18	0	0	-5.52537	3.82626
1	-2.22395	GO:0050817	M1	1	0	GO Biological Processes	19	coagulation	19_GO:0032501 multicellular organismal process	-2.22395	2.74247	3.19594	30169	174	569	9	1.58172	0.523054	928|1281|2150|2243|3043|5290|7410|8529|160851	CD9|COL3A1|F2RL1|FGA|HBB|PIK3CA|VAV2|CYP4F2|DGKH	-0.664076	0	18	0	0	-5.52537	3.82626
1	-2.17683	GO:0007599	M1	1	0	GO Biological Processes	19	hemostasis	19_GO:0065007 biological regulation	-2.17683	2.69599	3.13755	30169	177	569	9	1.58172	0.523054	928|1281|2150|2243|3043|5290|7410|8529|160851	CD9|COL3A1|F2RL1|FGA|HBB|PIK3CA|VAV2|CYP4F2|DGKH	-0.640489	0	18	0	0	-5.52537	3.82626
1	-5.51751	GO:0006766	M1	1	0	GO Biological Processes	19	vitamin metabolic process	19_GO:0008152 metabolic process	-5.51751	5.83232	6.71088	30169	100	569	11	1.93322	0.577225	2638|4036|4837|5947|8529|29881|29968|55312|80704|81693|120227	GC|LRP2|NNMT|RBP1|CYP4F2|NPC1L1|PSAT1|RFK|SLC19A3|AMN|CYP2R1	-2.59435	0	19	1	1	-5.51751	22.7233
1	-4.57252	GO:0051180	M1	1	0	GO Biological Processes	19	vitamin transport	19_GO:0051179 localization	-4.57252	7.89676	6.56048	30169	47	569	7	1.23023	0.462114	335|2352|2638|4036|29881|80704|81693	APOA1|FOLR3|GC|LRP2|NPC1L1|SLC19A3|AMN	-2.0517	0	19	0	0	-5.51751	22.7233
1	-4.07434	GO:0006775	M1	1	0	GO Biological Processes	19	fat-soluble vitamin metabolic process	19_GO:0008152 metabolic process	-4.07434	8.15709	6.20087	30169	39	569	6	1.05448	0.428215	2638|4036|5947|8529|29881|120227	GC|LRP2|RBP1|CYP4F2|NPC1L1|CYP2R1	-1.76754	0	19	0	0	-5.51751	22.7233
1	-3.65611	GO:0005499	M1	1	0	GO Molecular Functions	21	vitamin D binding		-3.65611	22.7233	7.96946	30169	7	569	3	0.527241	0.303599	793|2638|120227	CALB1|GC|CYP2R1	-1.51643	0	19	0	0	-5.51751	22.7233
1	-2.68188	GO:0042359	M1	1	0	GO Biological Processes	19	vitamin D metabolic process	19_GO:0008152 metabolic process	-2.68188	11.3617	5.37647	30169	14	569	3	0.527241	0.303599	2638|4036|120227	GC|LRP2|CYP2R1	-0.931574	0	19	0	0	-5.51751	22.7233
1	-2.66798	GO:0019842	M1	1	0	GO Molecular Functions	21	vitamin binding		-2.66798	3.20262	3.73689	30169	149	569	9	1.58172	0.523054	793|2352|2638|5352|5837|5947|29881|29968|120227	CALB1|FOLR3|GC|PLOD2|PYGM|RBP1|NPC1L1|PSAT1|CYP2R1	-0.921978	0	19	0	0	-5.51751	22.7233
1	-2.5143	GO:0005496	M1	1	0	GO Molecular Functions	21	steroid binding		-2.5143	3.67473	3.73312	30169	101	569	7	1.23023	0.462114	335|793|2638|8842|29881|114882|120227	APOA1|CALB1|GC|PROM1|NPC1L1|OSBPL8|CYP2R1	-0.834634	0	19	0	0	-5.51751	22.7233
1	-2.22253	GO:0035461	M1	1	0	GO Biological Processes	19	vitamin transmembrane transport	19_GO:0051179 localization	-2.22253	7.95316	4.31265	30169	20	569	3	0.527241	0.303599	2638|4036|80704	GC|LRP2|SLC19A3	-0.664076	0	19	0	0	-5.51751	22.7233
1	-5.49937	GO:0002064	M1	1	0	GO Biological Processes	19	epithelial cell development	19_GO:0032502 developmental process	-5.49937	4.23041	6.16022	30169	188	569	15	2.6362	0.671633	1021|1910|2150|2195|2355|2828|3549|4821|26051|26084|26154|50848|57493|57835|80173	CDK6|EDNRB|F2RL1|FAT1|FOSL2|GPR4|IHH|NKX2-2|PPP1R16B|ARHGEF26|ABCA12|F11R|HEG1|SLC4A5|IFT74	-2.592	0	20	1	1	-5.49937	6.62764
1	-5.2418	GO:0030855	M1	1	0	GO Biological Processes	19	epithelial cell differentiation	19_GO:0032502 developmental process	-5.2418	2.53313	5.29043	30169	607	569	29	5.09666	0.921993	207|1021|1181|1910|2150|2195|2355|2828|3549|4821|5357|5453|5618|7041|7348|8643|8644|8842|23513|26051|26084|26154|27023|50674|50848|56647|57493|57835|80173	AKT1|CDK6|CLCN2|EDNRB|F2RL1|FAT1|FOSL2|GPR4|IHH|NKX2-2|PLS1|POU3F1|PRLR|TGFB1I1|UPK1B|PTCH2|AKR1C3|PROM1|SCRIB|PPP1R16B|ARHGEF26|ABCA12|FOXB1|NEUROG3|F11R|BCCIP|HEG1|SLC4A5|IFT74	-2.37863	0	20	0	0	-5.49937	6.62764
1	-3.51145	GO:0001885	M1	1	0	GO Biological Processes	19	endothelial cell development	19_GO:0032502 developmental process	-3.51145	6.49238	5.33476	30169	49	569	6	1.05448	0.428215	1910|2150|26051|26084|50848|57493	EDNRB|F2RL1|PPP1R16B|ARHGEF26|F11R|HEG1	-1.41937	0	20	0	0	-5.49937	6.62764
1	-2.52851	GO:0061028	M1	1	0	GO Biological Processes	19	establishment of endothelial barrier	19_GO:0032502 developmental process	-2.52851	6.62764	4.41606	30169	32	569	4	0.702988	0.350256	1910|2150|26051|50848	EDNRB|F2RL1|PPP1R16B|F11R	-0.842363	0	20	0	0	-5.49937	6.62764
1	-2.36541	GO:0045446	M1	1	0	GO Biological Processes	19	endothelial cell differentiation	19_GO:0032502 developmental process	-2.36541	3.92749	3.65784	30169	81	569	6	1.05448	0.428215	1910|2150|26051|26084|50848|57493	EDNRB|F2RL1|PPP1R16B|ARHGEF26|F11R|HEG1	-0.739237	0	20	0	0	-5.49937	6.62764
1	-5.2982	GO:0001568	M1	1	0	GO Biological Processes	19	blood vessel development	19_GO:0032502 developmental process	-5.2982	2.71903	5.41216	30169	507	569	26	4.56942	0.875423	207|338|581|1003|1046|1281|1289|1948|2321|2828|3549|4036|5290|5743|6444|7410|8503|10052|11082|11126|23414|27329|51564|54922|57493|81575	AKT1|APOB|BAX|CDH5|CDX4|COL3A1|COL5A1|EFNB2|FLT1|GPR4|IHH|LRP2|PIK3CA|PTGS2|SGCD|VAV2|PIK3R3|GJC1|ESM1|CD160|ZFPM2|ANGPTL3|HDAC7|RASIP1|HEG1|APOLD1	-2.40607	0	21	1	1	-5.2982	2.89664
1	-5.19703	GO:0048514	M1	1	0	GO Biological Processes	19	blood vessel morphogenesis	19_GO:0032502 developmental process	-5.19703	2.89664	5.43351	30169	421	569	23	4.04218	0.825642	207|338|581|1281|1948|2321|2828|3549|4036|5290|5743|6444|7410|8503|10052|11082|11126|23414|27329|51564|54922|57493|81575	AKT1|APOB|BAX|COL3A1|EFNB2|FLT1|GPR4|IHH|LRP2|PIK3CA|PTGS2|SGCD|VAV2|PIK3R3|GJC1|ESM1|CD160|ZFPM2|ANGPTL3|HDAC7|RASIP1|HEG1|APOLD1	-2.34764	0	21	0	0	-5.2982	2.89664
1	-4.98784	GO:0001944	M1	1	0	GO Biological Processes	19	vasculature development	19_GO:0032502 developmental process	-4.98784	2.61089	5.17749	30169	528	569	26	4.56942	0.875423	207|338|581|1003|1046|1281|1289|1948|2321|2828|3549|4036|5290|5743|6444|7410|8503|10052|11082|11126|23414|27329|51564|54922|57493|81575	AKT1|APOB|BAX|CDH5|CDX4|COL3A1|COL5A1|EFNB2|FLT1|GPR4|IHH|LRP2|PIK3CA|PTGS2|SGCD|VAV2|PIK3R3|GJC1|ESM1|CD160|ZFPM2|ANGPTL3|HDAC7|RASIP1|HEG1|APOLD1	-2.27676	0	21	0	0	-5.2982	2.89664
1	-4.85762	GO:0035239	M1	1	0	GO Biological Processes	19	tube morphogenesis	19_GO:0032502 developmental process	-4.85762	2.37408	4.98688	30169	670	569	30	5.27241	0.936886	207|338|581|846|1281|1948|2321|2648|2736|2828|3549|4036|4070|5290|5743|6444|6788|7410|8503|10052|11082|11126|23414|23513|27329|51564|54922|57493|80000|81575	AKT1|APOB|BAX|CASR|COL3A1|EFNB2|FLT1|KAT2A|GLI2|GPR4|IHH|LRP2|TACSTD2|PIK3CA|PTGS2|SGCD|STK3|VAV2|PIK3R3|GJC1|ESM1|CD160|ZFPM2|SCRIB|ANGPTL3|HDAC7|RASIP1|HEG1|GREB1L|APOLD1	-2.19435	0	21	0	0	-5.2982	2.89664
1	-2.42396	GO:0001525	M1	1	0	GO Biological Processes	19	angiogenesis	19_GO:0032502 developmental process	-2.42396	2.28399	3.22669	30169	325	569	14	2.46046	0.649445	207|1948|2321|2828|3549|5290|5743|7410|8503|11082|11126|27329|54922|81575	AKT1|EFNB2|FLT1|GPR4|IHH|PIK3CA|PTGS2|VAV2|PIK3R3|ESM1|CD160|ANGPTL3|RASIP1|APOLD1	-0.780388	0	21	0	0	-5.2982	2.89664
1	-5.25581	GO:0016773	M1	1	0	GO Molecular Functions	21	phosphotransferase activity, alcohol group as acceptor		-5.25581	2.44591	5.25559	30169	672	569	31	5.44815	0.951489	207|595|790|1021|1119|2321|3645|3795|4117|5166|5290|5563|5600|5607|6352|6788|6790|7272|8503|9730|10420|10641|10769|11284|23396|28996|55312|57144|79834|140803|160851	AKT1|CCND1|CAD|CDK6|CHKA|FLT1|INSRR|KHK|MAK|PDK4|PIK3CA|PRKAA2|MAPK11|MAP2K5|CCL5|STK3|AURKA|TTK|PIK3R3|DCAF1|TESK2|NPRL2|PLK2|PNKP|PIP5K1C|HIPK2|RFK|PAK5|PEAK1|TRPM6|DGKH	-2.37863	0	22	1	1	-5.25581	3.29324
1	-4.58021	GO:0016301	M1	1	0	GO Molecular Functions	21	kinase activity		-4.58021	2.25777	4.76292	30169	728	569	31	5.44815	0.951489	207|595|790|1021|1119|2321|3645|3795|4117|5166|5290|5563|5600|5607|6352|6788|6790|7272|8503|9730|10420|10641|10769|11284|23396|28996|55312|57144|79834|140803|160851	AKT1|CCND1|CAD|CDK6|CHKA|FLT1|INSRR|KHK|MAK|PDK4|PIK3CA|PRKAA2|MAPK11|MAP2K5|CCL5|STK3|AURKA|TTK|PIK3R3|DCAF1|TESK2|NPRL2|PLK2|PNKP|PIP5K1C|HIPK2|RFK|PAK5|PEAK1|TRPM6|DGKH	-2.0517	0	22	0	0	-5.25581	3.29324
1	-4.10237	GO:0006468	M1	1	0	GO Biological Processes	19	protein phosphorylation	19_GO:0008152 metabolic process	-4.10237	2.19345	4.43275	30169	701	569	29	5.09666	0.921993	207|581|595|790|1021|1119|2321|2915|3645|4117|4254|5166|5563|5600|5607|5618|6788|6790|7097|7272|7369|10420|10769|28996|57144|60673|79834|140803|152559	AKT1|BAX|CCND1|CAD|CDK6|CHKA|FLT1|GRM5|INSRR|MAK|KITLG|PDK4|PRKAA2|MAPK11|MAP2K5|PRLR|STK3|AURKA|TLR2|TTK|UMOD|TESK2|PLK2|HIPK2|PAK5|ATG101|PEAK1|TRPM6|PAQR3	-1.78127	0	22	0	0	-5.25581	3.29324
1	-4.06517	GO:0004672	M1	1	0	GO Molecular Functions	21	protein kinase activity		-4.06517	2.34607	4.47815	30169	565	569	25	4.39367	0.859213	207|595|790|1021|1119|2321|3645|4117|5166|5290|5563|5600|5607|6352|6788|6790|7272|9730|10420|10641|10769|28996|57144|79834|140803	AKT1|CCND1|CAD|CDK6|CHKA|FLT1|INSRR|MAK|PDK4|PIK3CA|PRKAA2|MAPK11|MAP2K5|CCL5|STK3|AURKA|TTK|DCAF1|TESK2|NPRL2|PLK2|HIPK2|PAK5|PEAK1|TRPM6	-1.76754	0	22	0	0	-5.25581	3.29324
1	-2.99698	GO:0018108	M1	1	0	GO Biological Processes	19	peptidyl-tyrosine phosphorylation	19_GO:0008152 metabolic process	-2.99698	3.29324	4.04508	30169	161	569	10	1.75747	0.550855	1119|2321|3645|4254|5607|5618|7272|10420|28996|79834	CHKA|FLT1|INSRR|KITLG|MAP2K5|PRLR|TTK|TESK2|HIPK2|PEAK1	-1.11079	0	22	0	0	-5.25581	3.29324
1	-2.95624	GO:0018212	M1	1	0	GO Biological Processes	19	peptidyl-tyrosine modification	19_GO:0008152 metabolic process	-2.95624	3.25283	3.99854	30169	163	569	10	1.75747	0.550855	1119|2321|3645|4254|5607|5618|7272|10420|28996|79834	CHKA|FLT1|INSRR|KITLG|MAP2K5|PRLR|TTK|TESK2|HIPK2|PEAK1	-1.08614	0	22	0	0	-5.25581	3.29324
1	-2.79243	GO:0106310	M1	1	0	GO Molecular Functions	21	protein serine kinase activity		-2.79243	2.33702	3.55322	30169	363	569	16	2.81195	0.693033	207|1021|4117|5290|5563|5600|5607|6788|6790|7272|9730|10420|10769|28996|57144|140803	AKT1|CDK6|MAK|PIK3CA|PRKAA2|MAPK11|MAP2K5|STK3|AURKA|TTK|DCAF1|TESK2|PLK2|HIPK2|PAK5|TRPM6	-0.98229	0	22	0	0	-5.25581	3.29324
1	-2.3214	GO:0004713	M1	1	0	GO Molecular Functions	21	protein tyrosine kinase activity		-2.3214	3.07369	3.38518	30169	138	569	8	1.40598	0.493581	1119|2321|3645|5607|7272|10420|28996|79834	CHKA|FLT1|INSRR|MAP2K5|TTK|TESK2|HIPK2|PEAK1	-0.712726	0	22	0	0	-5.25581	3.29324
1	-2.0874	GO:0004674	M1	1	0	GO Molecular Functions	21	protein serine/threonine kinase activity		-2.0874	1.97288	2.81717	30169	430	569	16	2.81195	0.693033	207|1021|4117|5290|5563|5600|5607|6788|6790|7272|9730|10420|10769|28996|57144|140803	AKT1|CDK6|MAK|PIK3CA|PRKAA2|MAPK11|MAP2K5|STK3|AURKA|TTK|DCAF1|TESK2|PLK2|HIPK2|PAK5|TRPM6	-0.590805	0	22	0	0	-5.25581	3.29324
1	-2.02793	GO:0046777	M1	1	0	GO Biological Processes	19	protein autophosphorylation	19_GO:0008152 metabolic process	-2.02793	2.55182	2.95131	30169	187	569	9	1.58172	0.523054	207|790|2321|3645|4117|6790|7272|60673|79834	AKT1|CAD|FLT1|INSRR|MAK|AURKA|TTK|ATG101|PEAK1	-0.557232	0	22	0	0	-5.25581	3.29324
1	-5.11173	GO:0060041	M1	1	0	GO Biological Processes	19	retina development in camera-type eye	19_GO:0032502 developmental process	-5.11173	4.47581	5.99557	30169	154	569	13	2.28471	0.626384	581|793|1181|1641|3549|4901|6096|7275|8842|23322|23363|28996|57835	BAX|CALB1|CLCN2|DCX|IHH|NRL|RORB|TUB|PROM1|RPGRIP1L|OBSL1|HIPK2|SLC4A5	-2.28291	0	23	1	1	-5.11173	17.6737
1	-4.99075	GO:0048592	M1	1	0	GO Biological Processes	19	eye morphogenesis	19_GO:0032502 developmental process	-4.99075	4.36249	5.87535	30169	158	569	13	2.28471	0.626384	581|793|1289|2195|2200|3549|4901|6096|8412|8842|23322|23363|28996	BAX|CALB1|COL5A1|FAT1|FBN1|IHH|NRL|RORB|BCAR3|PROM1|RPGRIP1L|OBSL1|HIPK2	-2.27676	0	23	0	0	-5.11173	17.6737
1	-4.76817	GO:0090596	M1	1	0	GO Biological Processes	19	sensory organ morphogenesis	19_GO:0032502 developmental process	-4.76817	3.33836	5.35118	30169	270	569	17	2.9877	0.713716	581|793|1289|2195|2200|3199|3229|3549|4901|5357|6096|8412|8842|23322|23363|23513|28996	BAX|CALB1|COL5A1|FAT1|FBN1|HOXA2|HOXC13|IHH|NRL|PLS1|RORB|BCAR3|PROM1|RPGRIP1L|OBSL1|SCRIB|HIPK2	-2.154	0	23	0	0	-5.11173	17.6737
1	-4.62477	GO:0060042	M1	1	0	GO Biological Processes	19	retina morphogenesis in camera-type eye	19_GO:0032502 developmental process	-4.62477	6.73284	6.31534	30169	63	569	8	1.40598	0.493581	793|3549|4901|6096|8842|23322|23363|28996	CALB1|IHH|NRL|RORB|PROM1|RPGRIP1L|OBSL1|HIPK2	-2.05289	0	23	0	0	-5.11173	17.6737
1	-4.51142	GO:0007423	M1	1	0	GO Biological Processes	19	sensory organ development	19_GO:0032502 developmental process	-4.51142	2.44858	4.81049	30169	563	569	26	4.56942	0.875423	581|793|890|1181|1289|1641|2195|2200|2321|2558|3199|3229|3549|3777|4901|5357|6096|7275|8412|8842|23322|23363|23513|28996|57084|57835	BAX|CALB1|CCNA2|CLCN2|COL5A1|DCX|FAT1|FBN1|FLT1|GABRA5|HOXA2|HOXC13|IHH|KCNK3|NRL|PLS1|RORB|TUB|BCAR3|PROM1|RPGRIP1L|OBSL1|SCRIB|HIPK2|SLC17A6|SLC4A5	-2.02612	0	23	0	0	-5.11173	17.6737
1	-4.4568	GO:0048593	M1	1	0	GO Biological Processes	19	camera-type eye morphogenesis	19_GO:0032502 developmental process	-4.4568	4.52118	5.55669	30169	129	569	11	1.93322	0.577225	581|793|2195|3549|4901|6096|8412|8842|23322|23363|28996	BAX|CALB1|FAT1|IHH|NRL|RORB|BCAR3|PROM1|RPGRIP1L|OBSL1|HIPK2	-1.98876	0	23	0	0	-5.11173	17.6737
1	-4.20687	GO:0043010	M1	1	0	GO Biological Processes	19	camera-type eye development	19_GO:0032502 developmental process	-4.20687	2.90085	4.80651	30169	329	569	18	3.16344	0.733742	581|793|1181|1641|2195|2200|2321|3549|4901|6096|7275|8412|8842|23322|23363|28996|57084|57835	BAX|CALB1|CLCN2|DCX|FAT1|FBN1|FLT1|IHH|NRL|RORB|TUB|BCAR3|PROM1|RPGRIP1L|OBSL1|HIPK2|SLC17A6|SLC4A5	-1.8304	0	23	0	0	-5.11173	17.6737
1	-4.11333	GO:0003407	M1	1	0	GO Biological Processes	19	neural retina development	19_GO:0032502 developmental process	-4.11333	5.73201	5.65064	30169	74	569	8	1.40598	0.493581	793|3549|4901|6096|8842|23322|23363|28996	CALB1|IHH|NRL|RORB|PROM1|RPGRIP1L|OBSL1|HIPK2	-1.78411	0	23	0	0	-5.11173	17.6737
1	-3.93552	GO:0001654	M1	1	0	GO Biological Processes	19	eye development	19_GO:0032502 developmental process	-3.93552	2.67215	4.52981	30169	377	569	19	3.33919	0.753164	581|793|1181|1289|1641|2195|2200|2321|3549|4901|6096|7275|8412|8842|23322|23363|28996|57084|57835	BAX|CALB1|CLCN2|COL5A1|DCX|FAT1|FBN1|FLT1|IHH|NRL|RORB|TUB|BCAR3|PROM1|RPGRIP1L|OBSL1|HIPK2|SLC17A6|SLC4A5	-1.68184	0	23	0	0	-5.11173	17.6737
1	-3.87633	GO:0150063	M1	1	0	GO Biological Processes	19	visual system development	19_GO:0032502 developmental process	-3.87633	2.6441	4.47768	30169	381	569	19	3.33919	0.753164	581|793|1181|1289|1641|2195|2200|2321|3549|4901|6096|7275|8412|8842|23322|23363|28996|57084|57835	BAX|CALB1|CLCN2|COL5A1|DCX|FAT1|FBN1|FLT1|IHH|NRL|RORB|TUB|BCAR3|PROM1|RPGRIP1L|OBSL1|HIPK2|SLC17A6|SLC4A5	-1.6489	0	23	0	0	-5.11173	17.6737
1	-3.78932	GO:0048880	M1	1	0	GO Biological Processes	19	sensory system development	19_GO:0032502 developmental process	-3.78932	2.6031	4.40072	30169	387	569	19	3.33919	0.753164	581|793|1181|1289|1641|2195|2200|2321|3549|4901|6096|7275|8412|8842|23322|23363|28996|57084|57835	BAX|CALB1|CLCN2|COL5A1|DCX|FAT1|FBN1|FLT1|IHH|NRL|RORB|TUB|BCAR3|PROM1|RPGRIP1L|OBSL1|HIPK2|SLC17A6|SLC4A5	-1.6021	0	23	0	0	-5.11173	17.6737
1	-3.71796	GO:0060219	M1	1	0	GO Biological Processes	19	camera-type eye photoreceptor cell differentiation	19_GO:0032502 developmental process	-3.71796	9.14157	6.08161	30169	29	569	5	0.878735	0.391252	3549|4901|6096|8842|23322	IHH|NRL|RORB|PROM1|RPGRIP1L	-1.55933	0	23	0	0	-5.11173	17.6737
1	-3.28816	GO:0046548	M1	1	0	GO Biological Processes	19	retinal rod cell development	19_GO:0032502 developmental process	-3.28816	17.6737	6.93619	30169	9	569	3	0.527241	0.303599	4901|6096|23322	NRL|RORB|RPGRIP1L	-1.26808	0	23	0	0	-5.11173	17.6737
1	-2.95793	GO:0046530	M1	1	0	GO Biological Processes	19	photoreceptor cell differentiation	19_GO:0032502 developmental process	-2.95793	5.13107	4.51449	30169	62	569	6	1.05448	0.428215	1641|3549|4901|6096|8842|23322	DCX|IHH|NRL|RORB|PROM1|RPGRIP1L	-1.08614	0	23	0	0	-5.11173	17.6737
1	-2.87096	GO:0010842	M1	1	0	GO Biological Processes	19	retina layer formation	19_GO:0032502 developmental process	-2.87096	8.15709	5.0619	30169	26	569	4	0.702988	0.350256	793|8842|23363|28996	CALB1|PROM1|OBSL1|HIPK2	-1.0323	0	23	0	0	-5.11173	17.6737
1	-2.78052	GO:0060221	M1	1	0	GO Biological Processes	19	retinal rod cell differentiation	19_GO:0032502 developmental process	-2.78052	12.2356	5.6178	30169	13	569	3	0.527241	0.303599	4901|6096|23322	NRL|RORB|RPGRIP1L	-0.98229	0	23	0	0	-5.11173	17.6737
1	-2.68668	GO:0001754	M1	1	0	GO Biological Processes	19	eye photoreceptor cell differentiation	19_GO:0032502 developmental process	-2.68668	5.52303	4.34809	30169	48	569	5	0.878735	0.391252	3549|4901|6096|8842|23322	IHH|NRL|RORB|PROM1|RPGRIP1L	-0.931574	0	23	0	0	-5.11173	17.6737
1	-5.10596	GO:0009636	M1	1	0	GO Biological Processes	19	response to toxic substance	19_GO:0050896 response to stimulus	-5.10596	3.72078	5.71756	30169	228	569	16	2.81195	0.693033	445|581|999|1193|2353|3043|4499|4985|5743|6352|7097|9588|9973|10935|53905|140803	ASS1|BAX|CDH1|CLIC2|FOS|HBB|MT1M|OPRD1|PTGS2|CCL5|TLR2|PRDX6|CCS|PRDX3|DUOX1|TRPM6	-2.28291	0	24	1	1	-5.10596	5.78412
1	-3.23622	GO:0004601	M1	1	0	GO Molecular Functions	21	peroxidase activity		-3.23622	5.78412	4.9236	30169	55	569	6	1.05448	0.428215	1193|3043|5743|9588|10935|53905	CLIC2|HBB|PTGS2|PRDX6|PRDX3|DUOX1	-1.24087	0	24	0	0	-5.10596	5.78412
1	-3.15247	GO:0016684	M1	1	0	GO Molecular Functions	21	oxidoreductase activity, acting on peroxide as acceptor		-3.15247	5.58117	4.79985	30169	57	569	6	1.05448	0.428215	1193|3043|5743|9588|10935|53905	CLIC2|HBB|PTGS2|PRDX6|PRDX3|DUOX1	-1.19002	0	24	0	0	-5.10596	5.78412
1	-2.8598	GO:0097237	M1	1	0	GO Biological Processes	19	cellular response to toxic substance	19_GO:0050896 response to stimulus	-2.8598	3.75371	4.06607	30169	113	569	8	1.40598	0.493581	1193|3043|4985|5743|9588|9973|10935|53905	CLIC2|HBB|OPRD1|PTGS2|PRDX6|CCS|PRDX3|DUOX1	-1.02399	0	24	0	0	-5.10596	5.78412
1	-2.79978	GO:0098869	M1	1	0	GO Biological Processes	19	cellular oxidant detoxification	19_GO:0098754 detoxification	-2.79978	4.12386	4.11495	30169	90	569	7	1.23023	0.462114	1193|3043|5743|9588|9973|10935|53905	CLIC2|HBB|PTGS2|PRDX6|CCS|PRDX3|DUOX1	-0.983071	0	24	0	0	-5.10596	5.78412
1	-2.44345	GO:0072593	M1	1	0	GO Biological Processes	19	reactive oxygen species metabolic process	19_GO:0008152 metabolic process	-2.44345	3.56873	3.63821	30169	104	569	7	1.23023	0.462114	2537|3043|5166|9973|10935|53905|55312	IFI6|HBB|PDK4|CCS|PRDX3|DUOX1|RFK	-0.786182	0	24	0	0	-5.10596	5.78412
1	-2.43779	GO:0098754	M1	1	0	GO Biological Processes	19	detoxification	19_GO:0098754 detoxification	-2.43779	3.2134	3.53347	30169	132	569	8	1.40598	0.493581	1193|3043|4499|5743|9588|9973|10935|53905	CLIC2|HBB|MT1M|PTGS2|PRDX6|CCS|PRDX3|DUOX1	-0.783705	0	24	0	0	-5.10596	5.78412
1	-2.42044	GO:1990748	M1	1	0	GO Biological Processes	19	cellular detoxification	19_GO:0098754 detoxification	-2.42044	3.53474	3.60735	30169	105	569	7	1.23023	0.462114	1193|3043|5743|9588|9973|10935|53905	CLIC2|HBB|PTGS2|PRDX6|CCS|PRDX3|DUOX1	-0.778012	0	24	0	0	-5.10596	5.78412
1	-2.3582	GO:0006979	M1	1	0	GO Biological Processes	19	response to oxidative stress	19_GO:0050896 response to stimulus	-2.3582	2.173	3.13033	30169	366	569	15	2.6362	0.671633	207|2353|3043|5563|5743|6622|6667|8644|9588|9973|10935|11030|11284|53905|55074	AKT1|FOS|HBB|PRKAA2|PTGS2|SNCA|SP1|AKR1C3|PRDX6|CCS|PRDX3|RBPMS|PNKP|DUOX1|OXR1	-0.735867	0	24	0	0	-5.10596	5.78412
1	-2.2631	GO:0016209	M1	1	0	GO Molecular Functions	21	antioxidant activity		-2.2631	3.74267	3.51073	30169	85	569	6	1.05448	0.428215	1193|3043|5743|9588|10935|53905	CLIC2|HBB|PTGS2|PRDX6|PRDX3|DUOX1	-0.679268	0	24	0	0	-5.10596	5.78412
1	-5.07965	GO:0022407	M1	1	0	GO Biological Processes	19	regulation of cell-cell adhesion	19_GO:0050789 regulation of biological process	-5.07965	2.70516	5.2762	30169	490	569	25	4.39367	0.859213	207|335|445|928|999|1948|2243|2736|3549|4254|5290|5607|6352|6375|8654|8995|10326|10690|11126|11326|22920|23513|26154|50848|56253	AKT1|APOA1|ASS1|CD9|CDH1|EFNB2|FGA|GLI2|IHH|KITLG|PIK3CA|MAP2K5|CCL5|XCL1|PDE5A|TNFSF18|SIRPB1|FUT9|CD160|VSIG4|KIFAP3|SCRIB|ABCA12|F11R|CRTAM	-2.27744	0	25	1	1	-5.07965	4.54466
1	-4.48357	GO:0022408	M1	1	0	GO Biological Processes	19	negative regulation of cell-cell adhesion	19_GO:0048519 negative regulation of biological process	-4.48357	3.67473	5.28832	30169	202	569	14	2.46046	0.649445	207|335|445|928|999|3549|5607|6375|8654|8995|11326|23513|26154|56253	AKT1|APOA1|ASS1|CD9|CDH1|IHH|MAP2K5|XCL1|PDE5A|TNFSF18|VSIG4|SCRIB|ABCA12|CRTAM	-2.00986	0	25	0	0	-5.07965	4.54466
1	-3.5519	GO:0007162	M1	1	0	GO Biological Processes	19	negative regulation of cell adhesion	19_GO:0048519 negative regulation of biological process	-3.5519	2.75434	4.29063	30169	308	569	16	2.81195	0.693033	207|335|445|928|999|3549|4070|5607|6375|6695|8654|8995|11326|23513|26154|56253	AKT1|APOA1|ASS1|CD9|CDH1|IHH|TACSTD2|MAP2K5|XCL1|SPOCK1|PDE5A|TNFSF18|VSIG4|SCRIB|ABCA12|CRTAM	-1.44154	0	25	0	0	-5.07965	4.54466
1	-3.48905	GO:0050863	M1	1	0	GO Biological Processes	19	regulation of T cell activation	19_GO:0002376 immune system process	-3.48905	2.53824	4.16146	30169	376	569	18	3.16344	0.733742	207|1209|1948|2648|2736|3549|4254|5290|6352|6375|8654|8995|10326|11126|11326|23513|27240|56253	AKT1|CLPTM1|EFNB2|KAT2A|GLI2|IHH|KITLG|PIK3CA|CCL5|XCL1|PDE5A|TNFSF18|SIRPB1|CD160|VSIG4|SCRIB|SIT1|CRTAM	-1.40169	0	25	0	0	-5.07965	4.54466
1	-3.40591	GO:0002683	M1	1	0	GO Biological Processes	19	negative regulation of immune system process	19_GO:0002376 immune system process	-3.40591	2.36174	4.03067	30169	449	569	20	3.51494	0.772028	2|207|335|1021|1281|2200|3549|3598|4254|6375|8451|8654|8976|8995|10769|11126|11326|23513|56253|171392	A2M|AKT1|APOA1|CDK6|COL3A1|FBN1|IHH|IL13RA2|KITLG|XCL1|CUL4A|PDE5A|WASL|TNFSF18|PLK2|CD160|VSIG4|SCRIB|CRTAM|ZNF675	-1.34804	0	25	0	0	-5.07965	4.54466
1	-3.039	GO:1903037	M1	1	0	GO Biological Processes	19	regulation of leukocyte cell-cell adhesion	19_GO:0050789 regulation of biological process	-3.039	2.39087	3.76783	30169	377	569	17	2.9877	0.713716	207|445|1948|2736|3549|4254|5290|6352|6375|8654|8995|10326|10690|11126|11326|23513|56253	AKT1|ASS1|EFNB2|GLI2|IHH|KITLG|PIK3CA|CCL5|XCL1|PDE5A|TNFSF18|SIRPB1|FUT9|CD160|VSIG4|SCRIB|CRTAM	-1.13626	0	25	0	0	-5.07965	4.54466
1	-2.70801	GO:1903038	M1	1	0	GO Biological Processes	19	negative regulation of leukocyte cell-cell adhesion	19_GO:0048519 negative regulation of biological process	-2.70801	3.24619	3.78502	30169	147	569	9	1.58172	0.523054	207|445|3549|6375|8654|8995|11326|23513|56253	AKT1|ASS1|IHH|XCL1|PDE5A|TNFSF18|VSIG4|SCRIB|CRTAM	-0.937814	0	25	0	0	-5.07965	4.54466
1	-2.68385	GO:0042130	M1	1	0	GO Biological Processes	19	negative regulation of T cell proliferation	19_GO:0002376 immune system process	-2.68385	4.54466	4.11653	30169	70	569	6	1.05448	0.428215	3549|6375|8654|11326|23513|56253	IHH|XCL1|PDE5A|VSIG4|SCRIB|CRTAM	-0.931574	0	25	0	0	-5.07965	4.54466
1	-2.63006	GO:0045785	M1	1	0	GO Biological Processes	19	positive regulation of cell adhesion	19_GO:0048518 positive regulation of biological process	-2.63006	2.08141	3.32527	30169	484	569	19	3.33919	0.753164	207|335|1021|1948|2243|2736|3549|3915|4254|5290|6352|6375|8995|10326|10562|11126|22920|50848|80173	AKT1|APOA1|CDK6|EFNB2|FGA|GLI2|IHH|LAMC1|KITLG|PIK3CA|CCL5|XCL1|TNFSF18|SIRPB1|OLFM4|CD160|KIFAP3|F11R|IFT74	-0.89671	0	25	0	0	-5.07965	4.54466
1	-2.21427	GO:0050672	M1	1	0	GO Biological Processes	19	negative regulation of lymphocyte proliferation	19_GO:0002376 immune system process	-2.21427	3.65663	3.44049	30169	87	569	6	1.05448	0.428215	3549|6375|8654|11326|23513|56253	IHH|XCL1|PDE5A|VSIG4|SCRIB|CRTAM	-0.661726	0	25	0	0	-5.07965	4.54466
1	-2.20584	GO:0050865	M1	1	0	GO Biological Processes	19	regulation of cell activation	19_GO:0050789 regulation of biological process	-2.20584	1.75035	2.83944	30169	727	569	24	4.21793	0.842627	207|928|1209|1948|2150|2648|2736|3549|3598|4254|5290|5618|6352|6375|6622|8654|8995|10326|11126|11326|23513|27240|50848|56253	AKT1|CD9|CLPTM1|EFNB2|F2RL1|KAT2A|GLI2|IHH|IL13RA2|KITLG|PIK3CA|PRLR|CCL5|XCL1|SNCA|PDE5A|TNFSF18|SIRPB1|CD160|VSIG4|SCRIB|SIT1|F11R|CRTAM	-0.656322	0	25	0	0	-5.07965	4.54466
1	-2.1904	GO:0032945	M1	1	0	GO Biological Processes	19	negative regulation of mononuclear cell proliferation	19_GO:0048519 negative regulation of biological process	-2.1904	3.61507	3.40614	30169	88	569	6	1.05448	0.428215	3549|6375|8654|11326|23513|56253	IHH|XCL1|PDE5A|VSIG4|SCRIB|CRTAM	-0.649454	0	25	0	0	-5.07965	4.54466
1	-2.10086	GO:0042129	M1	1	0	GO Biological Processes	19	regulation of T cell proliferation	19_GO:0002376 immune system process	-2.10086	2.62192	3.04287	30169	182	569	9	1.58172	0.523054	3549|4254|6352|6375|8654|8995|11326|23513|56253	IHH|KITLG|CCL5|XCL1|PDE5A|TNFSF18|VSIG4|SCRIB|CRTAM	-0.59695	0	25	0	0	-5.07965	4.54466
1	-2.06295	GO:0022409	M1	1	0	GO Biological Processes	19	positive regulation of cell-cell adhesion	19_GO:0048518 positive regulation of biological process	-2.06295	2.1406	2.85296	30169	322	569	13	2.28471	0.626384	207|1948|2243|2736|3549|4254|5290|6352|6375|10326|11126|22920|50848	AKT1|EFNB2|FGA|GLI2|IHH|KITLG|PIK3CA|CCL5|XCL1|SIRPB1|CD160|KIFAP3|F11R	-0.573525	0	25	0	0	-5.07965	4.54466
1	-2.0411	GO:0002694	M1	1	0	GO Biological Processes	19	regulation of leukocyte activation	19_GO:0002376 immune system process	-2.0411	1.74099	2.68924	30169	670	569	22	3.86643	0.808233	207|1209|1948|2150|2648|2736|3549|3598|4254|5290|5618|6352|6375|6622|8654|8995|10326|11126|11326|23513|27240|56253	AKT1|CLPTM1|EFNB2|F2RL1|KAT2A|GLI2|IHH|IL13RA2|KITLG|PIK3CA|PRLR|CCL5|XCL1|SNCA|PDE5A|TNFSF18|SIRPB1|CD160|VSIG4|SCRIB|SIT1|CRTAM	-0.564517	0	25	0	0	-5.07965	4.54466
1	-2.01155	GO:0070664	M1	1	0	GO Biological Processes	19	negative regulation of leukocyte proliferation	19_GO:0048519 negative regulation of biological process	-2.01155	3.31382	3.14818	30169	96	569	6	1.05448	0.428215	3549|6375|8654|11326|23513|56253	IHH|XCL1|PDE5A|VSIG4|SCRIB|CRTAM	-0.544292	0	25	0	0	-5.07965	4.54466
1	-5.06686	GO:1901654	M1	1	0	GO Biological Processes	19	response to ketone	19_GO:0050896 response to stimulus	-5.06686	3.89861	5.75945	30169	204	569	15	2.6362	0.671633	2|108|207|445|595|2353|3284|4821|5290|5563|5737|6696|6716|7097|8644	A2M|ADCY2|AKT1|ASS1|CCND1|FOS|HSD3B2|NKX2-2|PIK3CA|PRKAA2|PTGFR|SPP1|SRD5A2|TLR2|AKR1C3	-2.27744	0	26	1	1	-5.06686	7.31325
1	-3.22692	GO:0031667	M1	1	0	GO Biological Processes	19	response to nutrient levels	19_GO:0050896 response to stimulus	-3.22692	2.28539	3.86868	30169	464	569	20	3.51494	0.772028	2|207|445|595|846|2353|2648|5166|5563|5743|6667|6696|6716|6750|6751|7299|8644|10641|11133|53615	A2M|AKT1|ASS1|CCND1|CASR|FOS|KAT2A|PDK4|PRKAA2|PTGS2|SP1|SPP1|SRD5A2|SST|SSTR1|TYR|AKR1C3|NPRL2|KPTN|MBD3	-1.23787	0	26	0	0	-5.06686	7.31325
1	-2.975	GO:0048545	M1	1	0	GO Biological Processes	19	response to steroid hormone	19_GO:0050896 response to stimulus	-2.975	2.62295	3.80319	30169	283	569	14	2.46046	0.649445	2|445|595|1036|2353|3284|4821|5290|5743|6696|6716|6750|7097|8644	A2M|ASS1|CCND1|CDO1|FOS|HSD3B2|NKX2-2|PIK3CA|PTGS2|SPP1|SRD5A2|SST|TLR2|AKR1C3	-1.09614	0	26	0	0	-5.06686	7.31325
1	-2.92133	GO:0070542	M1	1	0	GO Biological Processes	19	response to fatty acid	19_GO:0050896 response to stimulus	-2.92133	5.04963	4.4611	30169	63	569	6	1.05448	0.428215	445|5166|5290|5743|7097|8644	ASS1|PDK4|PIK3CA|PTGS2|TLR2|AKR1C3	-1.05956	0	26	0	0	-5.06686	7.31325
1	-2.89645	GO:0009991	M1	1	0	GO Biological Processes	19	response to extracellular stimulus	19_GO:0050896 response to stimulus	-2.89645	2.1466	3.56258	30169	494	569	20	3.51494	0.772028	2|207|445|595|846|2353|2648|5166|5563|5743|6667|6696|6716|6750|6751|7299|8644|10641|11133|53615	A2M|AKT1|ASS1|CCND1|CASR|FOS|KAT2A|PDK4|PRKAA2|PTGS2|SP1|SPP1|SRD5A2|SST|SSTR1|TYR|AKR1C3|NPRL2|KPTN|MBD3	-1.04435	0	26	0	0	-5.06686	7.31325
1	-2.70801	GO:0007584	M1	1	0	GO Biological Processes	19	response to nutrient	19_GO:0050896 response to stimulus	-2.70801	3.24619	3.78502	30169	147	569	9	1.58172	0.523054	2|445|595|846|5743|6696|6750|7299|8644	A2M|ASS1|CCND1|CASR|PTGS2|SPP1|SST|TYR|AKR1C3	-0.937814	0	26	0	0	-5.06686	7.31325
1	-2.6893	GO:0033280	M1	1	0	GO Biological Processes	19	response to vitamin D	19_GO:0050896 response to stimulus	-2.6893	7.31325	4.7159	30169	29	569	4	0.702988	0.350256	846|5743|6696|7299	CASR|PTGS2|SPP1|TYR	-0.931574	0	26	0	0	-5.06686	7.31325
1	-2.3727	GO:0031960	M1	1	0	GO Biological Processes	19	response to corticosteroid	19_GO:0050896 response to stimulus	-2.3727	2.89206	3.37886	30169	165	569	9	1.58172	0.523054	2|445|595|1036|2353|3284|5290|5743|8644	A2M|ASS1|CCND1|CDO1|FOS|HSD3B2|PIK3CA|PTGS2|AKR1C3	-0.745709	0	26	0	0	-5.06686	7.31325
1	-2.24765	GO:0051384	M1	1	0	GO Biological Processes	19	response to glucocorticoid	19_GO:0050896 response to stimulus	-2.24765	2.9871	3.29073	30169	142	569	8	1.40598	0.493581	2|445|595|1036|2353|3284|5290|5743	A2M|ASS1|CCND1|CDO1|FOS|HSD3B2|PIK3CA|PTGS2	-0.674876	0	26	0	0	-5.06686	7.31325
1	-5.04113	GO:0000278	M1	1	0	GO Biological Processes	19	mitotic cell cycle	19_GO:0009987 cellular process	-5.04113	2.47204	5.14331	30169	622	569	29	5.09666	0.921993	595|675|801|890|1021|2009|2059|2765|4085|6683|6790|7272|8089|8451|10534|10769|11169|29882|51149|51514|56647|57663|64785|64859|80124|81027|81930|114327|152185	CCND1|BRCA2|CALM1|CCNA2|CDK6|EML1|EPS8|GML|MAD2L1|SPAST|AURKA|TTK|YEATS4|CUL4A|ZNRD2|PLK2|WDHD1|ANAPC2|MRNIP|DTL|BCCIP|USP29|GINS3|NABP1|VCPIP1|TUBB1|KIF18A|EFHC1|SPICE1	-2.27676	0	27	1	1	-5.04113	3.65663
1	-4.09133	GO:1903047	M1	1	0	GO Biological Processes	19	mitotic cell cycle process	19_GO:0009987 cellular process	-4.09133	2.40549	4.52169	30169	529	569	24	4.21793	0.842627	595|675|801|890|1021|2009|2059|2765|4085|6683|6790|7272|8451|10769|29882|51149|51514|56647|57663|64785|64859|81930|114327|152185	CCND1|BRCA2|CALM1|CCNA2|CDK6|EML1|EPS8|GML|MAD2L1|SPAST|AURKA|TTK|CUL4A|PLK2|ANAPC2|MRNIP|DTL|BCCIP|USP29|GINS3|NABP1|KIF18A|EFHC1|SPICE1	-1.77422	0	27	0	0	-5.04113	3.65663
1	-3.34825	GO:0044772	M1	1	0	GO Biological Processes	19	mitotic cell cycle phase transition	19_GO:0009987 cellular process	-3.34825	3.39088	4.35981	30169	172	569	11	1.93322	0.577225	595|801|890|1021|2059|6683|6790|8451|10769|29882|57663	CCND1|CALM1|CCNA2|CDK6|EPS8|SPAST|AURKA|CUL4A|PLK2|ANAPC2|USP29	-1.3066	0	27	0	0	-5.04113	3.65663
1	-3.14315	GO:0044770	M1	1	0	GO Biological Processes	19	cell cycle phase transition	19_GO:0009987 cellular process	-3.14315	3.20457	4.13597	30169	182	569	11	1.93322	0.577225	595|801|890|1021|2059|6683|6790|8451|10769|29882|57663	CCND1|CALM1|CCNA2|CDK6|EPS8|SPAST|AURKA|CUL4A|PLK2|ANAPC2|USP29	-1.19002	0	27	0	0	-5.04113	3.65663
1	-2.39305	GO:0051301	M1	1	0	GO Biological Processes	19	cell division	19_GO:0009987 cellular process	-2.39305	1.97918	3.089	30169	509	569	19	3.33919	0.753164	595|890|1021|4085|6660|6683|6790|8976|9903|10097|10534|10713|11339|29882|50624|79187|114327|151011|152185	CCND1|CCNA2|CDK6|MAD2L1|SOX5|SPAST|AURKA|WASL|KLHL21|ACTR2|ZNRD2|USP39|OIP5|ANAPC2|CUZD1|FSD1|EFHC1|SEPTIN10|SPICE1	-0.76012	0	27	0	0	-5.04113	3.65663
1	-2.21427	GO:0044843	M1	1	0	GO Biological Processes	19	cell cycle G1/S phase transition	19_GO:0009987 cellular process	-2.21427	3.65663	3.44049	30169	87	569	6	1.05448	0.428215	595|890|1021|8451|10769|57663	CCND1|CCNA2|CDK6|CUL4A|PLK2|USP29	-0.661726	0	27	0	0	-5.04113	3.65663
1	-5.01094	GO:0007188	M1	1	0	GO Biological Processes	19	adenylate cyclase-modulating G protein-coupled receptor signaling pathway	19_GO:0023052 signaling	-5.01094	3.65663	5.63189	30169	232	569	16	2.81195	0.693033	108|577|797|846|1395|2828|2830|2861|2915|4157|4985|5064|5737|5996|23432|266977	ADCY2|ADGRB3|CALCB|CASR|CRHR2|GPR4|GPR6|GPR37|GRM5|MC1R|OPRD1|PALM|PTGFR|RGS1|GPR161|ADGRF1	-2.27676	0	28	1	1	-5.01094	3.65663
1	-2.79038	GO:0007189	M1	1	0	GO Biological Processes	19	adenylate cyclase-activating G protein-coupled receptor signaling pathway	19_GO:0023052 signaling	-2.79038	3.33699	3.88383	30169	143	569	9	1.58172	0.523054	108|577|797|2828|2830|4157|5737|23432|266977	ADCY2|ADGRB3|CALCB|GPR4|GPR6|MC1R|PTGFR|GPR161|ADGRF1	-0.98229	0	28	0	0	-5.01094	3.65663
1	-4.99454	GO:0031344	M1	1	0	GO Biological Processes	19	regulation of cell projection organization	19_GO:0050789 regulation of biological process	-4.99454	2.41371	5.08746	30169	659	569	30	5.27241	0.936886	207|577|999|1002|1948|2059|2150|2648|4070|4117|4133|5064|5290|5357|6695|6696|8087|8175|8976|10097|10690|23363|23499|26051|29882|50674|79647|81618|152559|347240	AKT1|ADGRB3|CDH1|CDH4|EFNB2|EPS8|F2RL1|KAT2A|TACSTD2|MAK|MAP2|PALM|PIK3CA|PLS1|SPOCK1|SPP1|FXR1|SF3A2|WASL|ACTR2|FUT9|OBSL1|MACF1|PPP1R16B|ANAPC2|NEUROG3|AKIRIN1|ITM2C|PAQR3|KIF24	-2.27676	0	29	1	1	-4.99454	3.34367
1	-4.7854	GO:0120035	M1	1	0	GO Biological Processes	19	regulation of plasma membrane bounded cell projection organization	19_GO:0050789 regulation of biological process	-4.7854	2.39503	4.95366	30169	642	569	29	5.09666	0.921993	207|577|999|1002|1948|2059|2150|4070|4117|4133|5064|5290|5357|6695|6696|8087|8175|8976|10097|10690|23363|23499|26051|29882|50674|79647|81618|152559|347240	AKT1|ADGRB3|CDH1|CDH4|EFNB2|EPS8|F2RL1|TACSTD2|MAK|MAP2|PALM|PIK3CA|PLS1|SPOCK1|SPP1|FXR1|SF3A2|WASL|ACTR2|FUT9|OBSL1|MACF1|PPP1R16B|ANAPC2|NEUROG3|AKIRIN1|ITM2C|PAQR3|KIF24	-2.16326	0	29	0	0	-4.99454	3.34367
1	-3.36904	GO:0120032	M1	1	0	GO Biological Processes	19	regulation of plasma membrane bounded cell projection assembly	19_GO:0050789 regulation of biological process	-3.36904	3.19725	4.31168	30169	199	569	12	2.10896	0.602351	2059|2150|4070|4117|5064|5290|8087|8976|10097|26051|79647|347240	EPS8|F2RL1|TACSTD2|MAK|PALM|PIK3CA|FXR1|WASL|ACTR2|PPP1R16B|AKIRIN1|KIF24	-1.32201	0	29	0	0	-4.99454	3.34367
1	-3.3301	GO:0060491	M1	1	0	GO Biological Processes	19	regulation of cell projection assembly	19_GO:0050789 regulation of biological process	-3.3301	3.16544	4.27069	30169	201	569	12	2.10896	0.602351	2059|2150|4070|4117|5064|5290|8087|8976|10097|26051|79647|347240	EPS8|F2RL1|TACSTD2|MAK|PALM|PIK3CA|FXR1|WASL|ACTR2|PPP1R16B|AKIRIN1|KIF24	-1.29778	0	29	0	0	-4.99454	3.34367
1	-2.40327	GO:0031345	M1	1	0	GO Biological Processes	19	negative regulation of cell projection organization	19_GO:0048519 negative regulation of biological process	-2.40327	2.73305	3.35749	30169	194	569	10	1.75747	0.550855	999|1948|4070|4117|4133|6695|6696|81618|152559|347240	CDH1|EFNB2|TACSTD2|MAK|MAP2|SPOCK1|SPP1|ITM2C|PAQR3|KIF24	-0.764744	0	29	0	0	-4.99454	3.34367
1	-2.28824	GO:0120034	M1	1	0	GO Biological Processes	19	positive regulation of plasma membrane bounded cell projection assembly	19_GO:0048518 positive regulation of biological process	-2.28824	3.34367	3.42975	30169	111	569	7	1.23023	0.462114	2059|2150|5064|5290|8976|10097|79647	EPS8|F2RL1|PALM|PIK3CA|WASL|ACTR2|AKIRIN1	-0.694448	0	29	0	0	-4.99454	3.34367
1	-2.28541	GO:0010975	M1	1	0	GO Biological Processes	19	regulation of neuron projection development	19_GO:0032502 developmental process	-2.28541	2.02098	3.01178	30169	446	569	17	2.9877	0.713716	207|577|999|1002|1948|4133|6695|6696|8175|10097|10690|23363|23499|29882|50674|81618|152559	AKT1|ADGRB3|CDH1|CDH4|EFNB2|MAP2|SPOCK1|SPP1|SF3A2|ACTR2|FUT9|OBSL1|MACF1|ANAPC2|NEUROG3|ITM2C|PAQR3	-0.693557	0	29	0	0	-4.99454	3.34367
1	-2.12687	GO:0031346	M1	1	0	GO Biological Processes	19	positive regulation of cell projection organization	19_GO:0048518 positive regulation of biological process	-2.12687	2.10879	2.90117	30169	352	569	14	2.46046	0.649445	1002|2059|2150|2648|5064|5290|8175|8976|10097|10690|23363|23499|29882|79647	CDH4|EPS8|F2RL1|KAT2A|PALM|PIK3CA|SF3A2|WASL|ACTR2|FUT9|OBSL1|MACF1|ANAPC2|AKIRIN1	-0.611814	0	29	0	0	-4.99454	3.34367
1	-4.99387	GO:0051346	M1	1	0	GO Biological Processes	19	negative regulation of hydrolase activity	19_GO:0065007 biological regulation	-4.99387	2.9851	5.34862	30169	373	569	21	3.69069	0.790372	2|207|331|335|1293|1408|1473|2537|5266|5273|5607|5743|5806|6478|6622|6695|10935|27329|50848|63893|80760	A2M|AKT1|XIAP|APOA1|COL6A3|CRY2|CST5|IFI6|PI3|SERPINB10|MAP2K5|PTGS2|PTX3|SIAH2|SNCA|SPOCK1|PRDX3|ANGPTL3|F11R|UBE2O|ITIH5	-2.27676	0	30	1	1	-4.99387	7.23015
1	-4.56739	GO:0010951	M1	1	0	GO Biological Processes	19	negative regulation of endopeptidase activity	19_GO:0048519 negative regulation of biological process	-4.56739	3.36642	5.23018	30169	252	569	16	2.81195	0.693033	2|207|331|1293|1473|2537|5266|5273|5607|5743|6478|6622|6695|10935|63893|80760	A2M|AKT1|XIAP|COL6A3|CST5|IFI6|PI3|SERPINB10|MAP2K5|PTGS2|SIAH2|SNCA|SPOCK1|PRDX3|UBE2O|ITIH5	-2.0517	0	30	0	0	-4.99387	7.23015
1	-4.34373	GO:0010466	M1	1	0	GO Biological Processes	19	negative regulation of peptidase activity	19_GO:0048519 negative regulation of biological process	-4.34373	3.22562	5.02612	30169	263	569	16	2.81195	0.693033	2|207|331|1293|1473|2537|5266|5273|5607|5743|6478|6622|6695|10935|63893|80760	A2M|AKT1|XIAP|COL6A3|CST5|IFI6|PI3|SERPINB10|MAP2K5|PTGS2|SIAH2|SNCA|SPOCK1|PRDX3|UBE2O|ITIH5	-1.91862	0	30	0	0	-4.99387	7.23015
1	-4.2493	GO:2000117	M1	1	0	GO Biological Processes	19	negative regulation of cysteine-type endopeptidase activity	19_GO:0048519 negative regulation of biological process	-4.2493	5.24384	5.62133	30169	91	569	9	1.58172	0.523054	207|331|1473|2537|5607|5743|6478|6622|10935	AKT1|XIAP|CST5|IFI6|MAP2K5|PTGS2|SIAH2|SNCA|PRDX3	-1.84531	0	30	0	0	-4.99387	7.23015
1	-3.94997	GO:0043154	M1	1	0	GO Biological Processes	19	negative regulation of cysteine-type endopeptidase activity involved in apoptotic process	19_GO:0048519 negative regulation of biological process	-3.94997	5.43806	5.44134	30169	78	569	8	1.40598	0.493581	207|331|2537|5607|5743|6478|6622|10935	AKT1|XIAP|IFI6|MAP2K5|PTGS2|SIAH2|SNCA|PRDX3	-1.68886	0	30	0	0	-4.99387	7.23015
1	-3.87036	GO:0043086	M1	1	0	GO Biological Processes	19	negative regulation of catalytic activity	19_GO:0065007 biological regulation	-3.87036	2.06489	4.22154	30169	796	569	31	5.44815	0.951489	2|207|331|335|1293|1408|1473|1910|2537|4085|5064|5132|5266|5273|5607|5743|5806|6478|6622|6695|10641|10935|27329|50848|54922|57493|58529|63893|80760|152559|171392	A2M|AKT1|XIAP|APOA1|COL6A3|CRY2|CST5|EDNRB|IFI6|MAD2L1|PALM|PDC|PI3|SERPINB10|MAP2K5|PTGS2|PTX3|SIAH2|SNCA|SPOCK1|NPRL2|PRDX3|ANGPTL3|F11R|RASIP1|HEG1|MYOZ1|UBE2O|ITIH5|PAQR3|ZNF675	-1.64617	0	30	0	0	-4.99387	7.23015
1	-3.83742	GO:0045861	M1	1	0	GO Biological Processes	19	negative regulation of proteolysis	19_GO:0048519 negative regulation of biological process	-3.83742	2.71131	4.47765	30169	352	569	18	3.16344	0.733742	2|207|331|1293|1473|2537|5266|5273|5607|5743|6478|6622|6695|10935|23409|28996|63893|80760	A2M|AKT1|XIAP|COL6A3|CST5|IFI6|PI3|SERPINB10|MAP2K5|PTGS2|SIAH2|SNCA|SPOCK1|PRDX3|SIRT4|HIPK2|UBE2O|ITIH5	-1.6321	0	30	0	0	-4.99387	7.23015
1	-3.19389	GO:0004869	M1	1	0	GO Molecular Functions	21	cysteine-type endopeptidase inhibitor activity		-3.19389	5.68083	4.86098	30169	56	569	6	1.05448	0.428215	331|1473|6622|6695|10935|63893	XIAP|CST5|SNCA|SPOCK1|PRDX3|UBE2O	-1.21593	0	30	0	0	-4.99387	7.23015
1	-3.1829	GO:0004866	M1	1	0	GO Molecular Functions	21	endopeptidase inhibitor activity		-3.1829	3.24018	4.17947	30169	180	569	11	1.93322	0.577225	2|331|1293|1473|5266|5273|6622|6695|10935|63893|80760	A2M|XIAP|COL6A3|CST5|PI3|SERPINB10|SNCA|SPOCK1|PRDX3|UBE2O|ITIH5	-1.20858	0	30	0	0	-4.99387	7.23015
1	-3.0464	GO:0030414	M1	1	0	GO Molecular Functions	21	peptidase inhibitor activity		-3.0464	3.11889	4.02979	30169	187	569	11	1.93322	0.577225	2|331|1293|1473|5266|5273|6622|6695|10935|63893|80760	A2M|XIAP|COL6A3|CST5|PI3|SERPINB10|SNCA|SPOCK1|PRDX3|UBE2O|ITIH5	-1.14058	0	30	0	0	-4.99387	7.23015
1	-2.91693	GO:0061135	M1	1	0	GO Molecular Functions	21	endopeptidase regulator activity		-2.91693	3.00635	3.88697	30169	194	569	11	1.93322	0.577225	2|331|1293|1473|5266|5273|6622|6695|10935|63893|80760	A2M|XIAP|COL6A3|CST5|PI3|SERPINB10|SNCA|SPOCK1|PRDX3|UBE2O|ITIH5	-1.05794	0	30	0	0	-4.99387	7.23015
1	-2.88963	GO:0052547	M1	1	0	GO Biological Processes	19	regulation of peptidase activity	19_GO:0008152 metabolic process	-2.88963	2.19477	3.57622	30169	459	569	19	3.33919	0.753164	2|207|331|581|1293|1473|2537|5266|5273|5607|5743|6478|6622|6695|9141|10935|23198|63893|80760	A2M|AKT1|XIAP|BAX|COL6A3|CST5|IFI6|PI3|SERPINB10|MAP2K5|PTGS2|SIAH2|SNCA|SPOCK1|PDCD5|PRDX3|PSME4|UBE2O|ITIH5	-1.03889	0	30	0	0	-4.99387	7.23015
1	-2.84266	GO:0052548	M1	1	0	GO Biological Processes	19	regulation of endopeptidase activity	19_GO:0008152 metabolic process	-2.84266	2.22986	3.5529	30169	428	569	18	3.16344	0.733742	2|207|331|581|1293|1473|2537|5266|5273|5607|5743|6478|6622|6695|9141|10935|63893|80760	A2M|AKT1|XIAP|BAX|COL6A3|CST5|IFI6|PI3|SERPINB10|MAP2K5|PTGS2|SIAH2|SNCA|SPOCK1|PDCD5|PRDX3|UBE2O|ITIH5	-1.01447	0	30	0	0	-4.99387	7.23015
1	-2.78951	GO:0061134	M1	1	0	GO Molecular Functions	21	peptidase regulator activity		-2.78951	2.74247	3.69393	30169	232	569	12	2.10896	0.602351	2|331|1293|1473|5266|5273|6622|6695|10935|23198|63893|80760	A2M|XIAP|COL6A3|CST5|PI3|SERPINB10|SNCA|SPOCK1|PRDX3|PSME4|UBE2O|ITIH5	-0.98229	0	30	0	0	-4.99387	7.23015
1	-2.27553	GO:2000116	M1	1	0	GO Biological Processes	19	regulation of cysteine-type endopeptidase activity	19_GO:0008152 metabolic process	-2.27553	2.48184	3.16181	30169	235	569	11	1.93322	0.577225	207|331|581|1473|2537|5607|5743|6478|6622|9141|10935	AKT1|XIAP|BAX|CST5|IFI6|MAP2K5|PTGS2|SIAH2|SNCA|PDCD5|PRDX3	-0.685171	0	30	0	0	-4.99387	7.23015
1	-2.23697	GO:0043281	M1	1	0	GO Biological Processes	19	regulation of cysteine-type endopeptidase activity involved in apoptotic process	19_GO:0008152 metabolic process	-2.23697	2.58639	3.15989	30169	205	569	10	1.75747	0.550855	207|331|581|2537|5607|5743|6478|6622|9141|10935	AKT1|XIAP|BAX|IFI6|MAP2K5|PTGS2|SIAH2|SNCA|PDCD5|PRDX3	-0.667773	0	30	0	0	-4.99387	7.23015
1	-2.10402	GO:0043027	M1	1	0	GO Molecular Functions	21	cysteine-type endopeptidase inhibitor activity involved in apoptotic process		-2.10402	7.23015	4.05295	30169	22	569	3	0.527241	0.303599	331|6622|10935	XIAP|SNCA|PRDX3	-0.598292	0	30	0	0	-4.99387	7.23015
1	-4.97447	GO:0032989	M1	1	0	GO Biological Processes	19	cellular component morphogenesis	19_GO:0032502 developmental process	-4.97447	2.49931	5.11689	30169	594	569	28	4.92091	0.906795	70|581|928|1002|1948|2736|2817|3199|3549|3672|3909|4036|4133|4692|5990|6683|6790|7097|8898|8976|9378|10196|23114|23363|26047|27023|55107|58529	ACTC1|BAX|CD9|CDH4|EFNB2|GLI2|GPC1|HOXA2|IHH|ITGA1|LAMA3|LRP2|MAP2|NDN|RFX2|SPAST|AURKA|TLR2|MTMR2|WASL|NRXN1|PRMT3|NFASC|OBSL1|CNTNAP2|FOXB1|ANO1|MYOZ1	-2.27315	0	31	1	1	-4.97447	2.49931
1	-4.17824	GO:0000902	M1	1	0	GO Biological Processes	19	cell morphogenesis	19_GO:0032502 developmental process	-4.17824	2.21558	4.49179	30169	694	569	29	5.09666	0.921993	1002|1003|1016|1948|2038|2195|2736|3199|3549|3672|3909|3915|4036|4133|4692|5357|6683|6790|8976|9378|10196|23114|23513|26047|26084|27023|55107|57493|79834	CDH4|CDH5|CDH18|EFNB2|EPB42|FAT1|GLI2|HOXA2|IHH|ITGA1|LAMA3|LAMC1|LRP2|MAP2|NDN|PLS1|SPAST|AURKA|WASL|NRXN1|PRMT3|NFASC|SCRIB|CNTNAP2|ARHGEF26|FOXB1|ANO1|HEG1|PEAK1	-1.82803	0	31	0	0	-4.97447	2.49931
1	-2.7599	GO:0000904	M1	1	0	GO Biological Processes	19	cell morphogenesis involved in differentiation	19_GO:0032502 developmental process	-2.7599	2.04677	3.4159	30169	544	569	21	3.69069	0.790372	1002|1948|2195|2736|3199|3549|3909|3915|4133|4692|5357|6683|8976|9378|10196|23114|23513|26084|27023|57493|79834	CDH4|EFNB2|FAT1|GLI2|HOXA2|IHH|LAMA3|LAMC1|MAP2|NDN|PLS1|SPAST|WASL|NRXN1|PRMT3|NFASC|SCRIB|ARHGEF26|FOXB1|HEG1|PEAK1	-0.968851	0	31	0	0	-4.97447	2.49931
1	-2.49471	GO:0032990	M1	1	0	GO Biological Processes	19	cell part morphogenesis	19_GO:0032502 developmental process	-2.49471	2.02289	3.19126	30169	498	569	19	3.33919	0.753164	581|1002|1948|2736|3199|3672|3909|4036|4133|4692|6683|6790|8976|9378|10196|23114|26047|27023|55107	BAX|CDH4|EFNB2|GLI2|HOXA2|ITGA1|LAMA3|LRP2|MAP2|NDN|SPAST|AURKA|WASL|NRXN1|PRMT3|NFASC|CNTNAP2|FOXB1|ANO1	-0.822324	0	31	0	0	-4.97447	2.49931
1	-2.325	GO:0048858	M1	1	0	GO Biological Processes	19	cell projection morphogenesis	19_GO:0032502 developmental process	-2.325	1.99244	3.03565	30169	479	569	18	3.16344	0.733742	1002|1948|2736|3199|3672|3909|4036|4133|4692|6683|6790|8976|9378|10196|23114|26047|27023|55107	CDH4|EFNB2|GLI2|HOXA2|ITGA1|LAMA3|LRP2|MAP2|NDN|SPAST|AURKA|WASL|NRXN1|PRMT3|NFASC|CNTNAP2|FOXB1|ANO1	-0.71554	0	31	0	0	-4.97447	2.49931
1	-2.10521	GO:0031175	M1	1	0	GO Biological Processes	19	neuron projection development	19_GO:0032502 developmental process	-2.10521	1.7647	2.75615	30169	661	569	22	3.86643	0.808233	999|1002|1948|2736|2861|3199|3672|3909|4036|4133|4692|5357|6683|6790|8976|9378|10196|23114|23513|26047|27023|266977	CDH1|CDH4|EFNB2|GLI2|GPR37|HOXA2|ITGA1|LAMA3|LRP2|MAP2|NDN|PLS1|SPAST|AURKA|WASL|NRXN1|PRMT3|NFASC|SCRIB|CNTNAP2|FOXB1|ADGRF1	-0.598292	0	31	0	0	-4.97447	2.49931
1	-2.0775	GO:0048812	M1	1	0	GO Biological Processes	19	neuron projection morphogenesis	19_GO:0032502 developmental process	-2.0775	1.92187	2.78973	30169	469	569	17	2.9877	0.713716	1002|1948|2736|3199|3672|3909|4036|4133|4692|6683|6790|8976|9378|10196|23114|26047|27023	CDH4|EFNB2|GLI2|HOXA2|ITGA1|LAMA3|LRP2|MAP2|NDN|SPAST|AURKA|WASL|NRXN1|PRMT3|NFASC|CNTNAP2|FOXB1	-0.581502	0	31	0	0	-4.97447	2.49931
1	-2.03474	GO:0120039	M1	1	0	GO Biological Processes	19	plasma membrane bounded cell projection morphogenesis	19_GO:0032502 developmental process	-2.03474	1.9016	2.74312	30169	474	569	17	2.9877	0.713716	1002|1948|2736|3199|3672|3909|4036|4133|4692|6683|6790|8976|9378|10196|23114|26047|27023	CDH4|EFNB2|GLI2|HOXA2|ITGA1|LAMA3|LRP2|MAP2|NDN|SPAST|AURKA|WASL|NRXN1|PRMT3|NFASC|CNTNAP2|FOXB1	-0.558732	0	31	0	0	-4.97447	2.49931
1	-4.96426	GO:1990778	M1	1	0	GO Biological Processes	19	protein localization to cell periphery	19_GO:0051179 localization	-4.96426	3.62537	5.58976	30169	234	569	16	2.81195	0.693033	999|1804|5064|7275|7369|8548|9312|22979|23114|23499|23513|26154|50848|55690|79156|81693	CDH1|DPP6|PALM|TUB|UMOD|BLZF1|KCNB2|EFR3B|NFASC|MACF1|SCRIB|ABCA12|F11R|PACS1|PLEKHF1|AMN	-2.27249	0	32	1	1	-4.96426	3.73013
1	-4.55534	GO:0072659	M1	1	0	GO Biological Processes	19	protein localization to plasma membrane	19_GO:0051179 localization	-4.55534	3.73013	5.35734	30169	199	569	14	2.46046	0.649445	999|1804|5064|8548|9312|22979|23114|23499|23513|26154|50848|55690|79156|81693	CDH1|DPP6|PALM|BLZF1|KCNB2|EFR3B|NFASC|MACF1|SCRIB|ABCA12|F11R|PACS1|PLEKHF1|AMN	-2.04815	0	32	0	0	-4.96426	3.73013
1	-3.32117	GO:0072657	M1	1	0	GO Biological Processes	19	protein localization to membrane	19_GO:0051179 localization	-3.32117	2.32549	3.95429	30169	456	569	20	3.51494	0.772028	581|999|1804|5064|7275|7369|8548|9312|9378|22979|23114|23499|23513|26154|50848|55107|55146|55690|79156|81693	BAX|CDH1|DPP6|PALM|TUB|UMOD|BLZF1|KCNB2|NRXN1|EFR3B|NFASC|MACF1|SCRIB|ABCA12|F11R|ANO1|ZDHHC4|PACS1|PLEKHF1|AMN	-1.29092	0	32	0	0	-4.96426	3.73013
1	-2.7695	GO:0051668	M1	1	0	GO Biological Processes	19	localization within membrane	19_GO:0051179 localization	-2.7695	2.05054	3.42499	30169	543	569	21	3.69069	0.790372	581|999|1804|5064|7275|7369|8548|9312|9378|10311|22979|23114|23499|23513|26154|50848|55107|55146|55690|79156|81693	BAX|CDH1|DPP6|PALM|TUB|UMOD|BLZF1|KCNB2|NRXN1|VPS26C|EFR3B|NFASC|MACF1|SCRIB|ABCA12|F11R|ANO1|ZDHHC4|PACS1|PLEKHF1|AMN	-0.974837	0	32	0	0	-4.96426	3.73013
1	-4.93456	GO:0008610	M1	1	0	GO Biological Processes	19	lipid biosynthetic process	19_GO:0008152 metabolic process	-4.93456	2.48675	5.08708	30169	597	569	28	4.92091	0.906795	335|1119|1565|3284|5290|5563|5618|5743|5825|5833|5947|6307|6716|6785|8503|8605|8644|8898|10380|10690|22979|23396|29881|30837|79644|80339|120227|160851	APOA1|CHKA|CYP2D6|HSD3B2|PIK3CA|PRKAA2|PRLR|PTGS2|ABCD3|PCYT2|RBP1|MSMO1|SRD5A2|ELOVL4|PIK3R3|PLA2G4C|AKR1C3|MTMR2|BPNT1|FUT9|EFR3B|PIP5K1C|NPC1L1|SOCS7|SRD5A3|PNPLA3|CYP2R1|DGKH	-2.25349	0	33	1	1	-4.93456	4.86928
1	-3.99709	hsa05231	M1	1	0	KEGG Pathway	24	Choline metabolism in cancer		-3.99709	4.86928	5.31928	30169	98	569	9	1.58172	0.523054	207|1119|2353|5290|6667|8503|8605|23396|160851	AKT1|CHKA|FOS|PIK3CA|SP1|PIK3R3|PLA2G4C|PIP5K1C|DGKH	-1.71811	0	33	0	0	-4.93456	4.86928
1	-3.83785	GO:0046474	M1	1	0	GO Biological Processes	19	glycerophospholipid biosynthetic process	19_GO:0008152 metabolic process	-3.83785	3.37879	4.7266	30169	204	569	13	2.28471	0.626384	335|1119|5290|5833|8503|8605|8898|10380|22979|23396|30837|80339|160851	APOA1|CHKA|PIK3CA|PCYT2|PIK3R3|PLA2G4C|MTMR2|BPNT1|EFR3B|PIP5K1C|SOCS7|PNPLA3|DGKH	-1.6321	0	33	0	0	-4.93456	4.86928
1	-3.62992	GO:0006644	M1	1	0	GO Biological Processes	19	phospholipid metabolic process	19_GO:0008152 metabolic process	-3.62992	2.60759	4.29013	30169	366	569	18	3.16344	0.733742	335|1119|5290|5833|6622|8503|8605|8898|9588|10380|22979|23396|27329|30837|79644|80339|114882|160851	APOA1|CHKA|PIK3CA|PCYT2|SNCA|PIK3R3|PLA2G4C|MTMR2|PRDX6|BPNT1|EFR3B|PIP5K1C|ANGPTL3|SOCS7|SRD5A3|PNPLA3|OSBPL8|DGKH	-1.49549	0	33	0	0	-4.93456	4.86928
1	-3.59336	GO:0008654	M1	1	0	GO Biological Processes	19	phospholipid biosynthetic process	19_GO:0008152 metabolic process	-3.59336	3.02978	4.42288	30169	245	569	14	2.46046	0.649445	335|1119|5290|5833|8503|8605|8898|10380|22979|23396|30837|79644|80339|160851	APOA1|CHKA|PIK3CA|PCYT2|PIK3R3|PLA2G4C|MTMR2|BPNT1|EFR3B|PIP5K1C|SOCS7|SRD5A3|PNPLA3|DGKH	-1.46671	0	33	0	0	-4.93456	4.86928
1	-3.4419	GO:0045017	M1	1	0	GO Biological Processes	19	glycerolipid biosynthetic process	19_GO:0008152 metabolic process	-3.4419	3.07712	4.3262	30169	224	569	13	2.28471	0.626384	335|1119|5290|5833|8503|8605|8898|10380|22979|23396|30837|80339|160851	APOA1|CHKA|PIK3CA|PCYT2|PIK3R3|PLA2G4C|MTMR2|BPNT1|EFR3B|PIP5K1C|SOCS7|PNPLA3|DGKH	-1.37246	0	33	0	0	-4.93456	4.86928
1	-3.28474	GO:0006650	M1	1	0	GO Biological Processes	19	glycerophospholipid metabolic process	19_GO:0008152 metabolic process	-3.28474	2.70516	4.0735	30169	294	569	15	2.6362	0.671633	335|1119|5290|5833|8503|8605|8898|9588|10380|22979|23396|30837|80339|114882|160851	APOA1|CHKA|PIK3CA|PCYT2|PIK3R3|PLA2G4C|MTMR2|PRDX6|BPNT1|EFR3B|PIP5K1C|SOCS7|PNPLA3|OSBPL8|DGKH	-1.26667	0	33	0	0	-4.93456	4.86928
1	-3.27978	hsa04072	M1	1	0	KEGG Pathway	24	Phospholipase D signaling pathway		-3.27978	3.58251	4.3666	30169	148	569	10	1.75747	0.550855	108|207|2915|4254|5290|5737|8503|8605|23396|160851	ADCY2|AKT1|GRM5|KITLG|PIK3CA|PTGFR|PIK3R3|PLA2G4C|PIP5K1C|DGKH	-1.26569	0	33	0	0	-4.93456	4.86928
1	-3.27418	GO:0046486	M1	1	0	GO Biological Processes	19	glycerolipid metabolic process	19_GO:0008152 metabolic process	-3.27418	2.51075	3.99247	30169	359	569	17	2.9877	0.713716	335|338|1119|5290|5833|8503|8605|8898|9588|10380|22979|23396|30837|64788|80339|114882|160851	APOA1|APOB|CHKA|PIK3CA|PCYT2|PIK3R3|PLA2G4C|MTMR2|PRDX6|BPNT1|EFR3B|PIP5K1C|SOCS7|LMF1|PNPLA3|OSBPL8|DGKH	-1.26404	0	33	0	0	-4.93456	4.86928
1	-3.14379	GO:0090407	M1	1	0	GO Biological Processes	19	organophosphate biosynthetic process	19_GO:0008152 metabolic process	-3.14379	2.15215	3.75273	30169	542	569	22	3.86643	0.808233	108|335|790|1119|4713|4837|5198|5290|5833|6785|8503|8605|8898|10380|22979|23396|30837|55312|55811|79644|80339|160851	ADCY2|APOA1|CAD|CHKA|NDUFB7|NNMT|PFAS|PIK3CA|PCYT2|ELOVL4|PIK3R3|PLA2G4C|MTMR2|BPNT1|EFR3B|PIP5K1C|SOCS7|RFK|ADCY10|SRD5A3|PNPLA3|DGKH	-1.19002	0	33	0	0	-4.93456	4.86928
1	-2.74857	GO:0046854	M1	1	0	GO Biological Processes	19	phosphatidylinositol phosphate biosynthetic process	19_GO:0008152 metabolic process	-2.74857	4.67833	4.21016	30169	68	569	6	1.05448	0.428215	5290|8503|10380|22979|23396|30837	PIK3CA|PIK3R3|BPNT1|EFR3B|PIP5K1C|SOCS7	-0.965747	0	33	0	0	-4.93456	4.86928
1	-4.84991	GO:0042063	M1	1	0	GO Biological Processes	19	gliogenesis	19_GO:0032502 developmental process	-4.84991	3.54953	5.48642	30169	239	569	16	2.81195	0.693033	207|928|1021|1281|2250|2817|3766|4692|4821|5453|7097|9247|10893|23513|23595|55107	AKT1|CD9|CDK6|COL3A1|FGF5|GPC1|KCNJ10|NDN|NKX2-2|POU3F1|TLR2|GCM2|MMP24|SCRIB|ORC3|ANO1	-2.19435	0	34	1	1	-4.84991	9.6402
1	-3.67372	GO:0010927	M1	1	0	GO Biological Processes	19	cellular component assembly involved in morphogenesis	19_GO:0032502 developmental process	-3.67372	4.41842	4.93423	30169	108	569	9	1.58172	0.523054	70|928|2817|3549|5990|7097|8898|23363|58529	ACTC1|CD9|GPC1|IHH|RFX2|TLR2|MTMR2|OBSL1|MYOZ1	-1.52818	0	34	0	0	-4.84991	9.6402
1	-3.52605	GO:0042552	M1	1	0	GO Biological Processes	19	myelination	19_GO:0032502 developmental process	-3.52605	4.22292	4.7589	30169	113	569	9	1.58172	0.523054	207|928|2817|3766|5453|7097|7851|8898|23114	AKT1|CD9|GPC1|KCNJ10|POU3F1|TLR2|MALL|MTMR2|NFASC	-1.42525	0	34	0	0	-4.84991	9.6402
1	-3.46932	GO:0007272	M1	1	0	GO Biological Processes	19	ensheathment of neurons	19_GO:0032502 developmental process	-3.46932	4.14948	4.69159	30169	115	569	9	1.58172	0.523054	207|928|2817|3766|5453|7097|7851|8898|23114	AKT1|CD9|GPC1|KCNJ10|POU3F1|TLR2|MALL|MTMR2|NFASC	-1.39125	0	34	0	0	-4.84991	9.6402
1	-3.46932	GO:0008366	M1	1	0	GO Biological Processes	19	axon ensheathment	19_GO:0032502 developmental process	-3.46932	4.14948	4.69159	30169	115	569	9	1.58172	0.523054	207|928|2817|3766|5453|7097|7851|8898|23114	AKT1|CD9|GPC1|KCNJ10|POU3F1|TLR2|MALL|MTMR2|NFASC	-1.39125	0	34	0	0	-4.84991	9.6402
1	-3.15548	GO:0032288	M1	1	0	GO Biological Processes	19	myelin assembly	19_GO:0032502 developmental process	-3.15548	9.6402	5.62078	30169	22	569	4	0.702988	0.350256	928|2817|7097|8898	CD9|GPC1|TLR2|MTMR2	-1.19002	0	34	0	0	-4.84991	9.6402
1	-2.56698	GO:0010001	M1	1	0	GO Biological Processes	19	glial cell differentiation	19_GO:0032502 developmental process	-2.56698	2.88158	3.54947	30169	184	569	10	1.75747	0.550855	207|1021|2250|2817|3766|4821|5453|7097|10893|55107	AKT1|CDK6|FGF5|GPC1|KCNJ10|NKX2-2|POU3F1|TLR2|MMP24|ANO1	-0.863724	0	34	0	0	-4.84991	9.6402
1	-2.39202	GO:0007422	M1	1	0	GO Biological Processes	19	peripheral nervous system development	19_GO:0032502 developmental process	-2.39202	3.97658	3.69609	30169	80	569	6	1.05448	0.428215	207|1910|2817|5453|23114|50674	AKT1|EDNRB|GPC1|POU3F1|NFASC|NEUROG3	-0.76012	0	34	0	0	-4.84991	9.6402
1	-2.3096	GO:0021782	M1	1	0	GO Biological Processes	19	glial cell development	19_GO:0032502 developmental process	-2.3096	3.37407	3.45849	30169	110	569	7	1.23023	0.462114	207|1021|3766|4821|5453|7097|55107	AKT1|CDK6|KCNJ10|NKX2-2|POU3F1|TLR2|ANO1	-0.70403	0	34	0	0	-4.84991	9.6402
1	-4.81519	GO:0031012	M1	1	0	GO Cellular Components	20	extracellular matrix		-4.81519	2.49838	5.02071	30169	573	569	27	4.74517	0.891278	2|335|869|1281|1289|1293|1833|2200|2243|2662|2817|3549|3909|3915|4316|4586|5266|5549|5806|7041|7047|8404|8838|10893|27329|80760|81578	A2M|APOA1|CBLN1|COL3A1|COL5A1|COL6A3|EPYC|FBN1|FGA|GDF10|GPC1|IHH|LAMA3|LAMC1|MMP7|MUC5AC|PI3|PRELP|PTX3|TGFB1I1|TGM4|SPARCL1|CCN6|MMP24|ANGPTL3|ITIH5|COL21A1	-2.16823	0	35	1	1	-4.81519	5.17279
1	-4.80186	GO:0030312	M1	1	0	GO Cellular Components	20	external encapsulating structure		-4.80186	2.49402	5.01058	30169	574	569	27	4.74517	0.891278	2|335|869|1281|1289|1293|1833|2200|2243|2662|2817|3549|3909|3915|4316|4586|5266|5549|5806|7041|7047|8404|8838|10893|27329|80760|81578	A2M|APOA1|CBLN1|COL3A1|COL5A1|COL6A3|EPYC|FBN1|FGA|GDF10|GPC1|IHH|LAMA3|LAMC1|MMP7|MUC5AC|PI3|PRELP|PTX3|TGFB1I1|TGM4|SPARCL1|CCN6|MMP24|ANGPTL3|ITIH5|COL21A1	-2.16465	0	35	0	0	-4.81519	5.17279
1	-4.50542	GO:0005788	M1	1	0	GO Cellular Components	20	endoplasmic reticulum lumen		-4.50542	3.05891	5.06845	30169	312	569	18	3.16344	0.733742	335|338|1114|1281|1289|1293|2200|2243|3915|5743|6696|8404|29106|54431|54982|55757|80124|81578	APOA1|APOB|CHGB|COL3A1|COL5A1|COL6A3|FBN1|FGA|LAMC1|PTGS2|SPP1|SPARCL1|SCG3|DNAJC10|CLN6|UGGT2|VCPIP1|COL21A1	-2.02595	0	35	0	0	-4.81519	5.17279
1	-3.93042	GO:0005201	M1	1	0	GO Molecular Functions	21	extracellular matrix structural constituent		-3.93042	3.67776	4.89719	30169	173	569	12	2.10896	0.602351	1281|1289|1293|2200|2243|3909|3915|4586|5549|6779|7369|81578	COL3A1|COL5A1|COL6A3|FBN1|FGA|LAMA3|LAMC1|MUC5AC|PRELP|STATH|UMOD|COL21A1	-1.68184	0	35	0	0	-4.81519	5.17279
1	-3.18634	GO:0062023	M1	1	0	GO Cellular Components	20	collagen-containing extracellular matrix		-3.18634	2.32656	3.8549	30169	433	569	19	3.33919	0.753164	2|335|869|1281|1289|1293|2200|2243|2662|2817|3909|3915|5549|7041|7047|8404|27329|80760|81578	A2M|APOA1|CBLN1|COL3A1|COL5A1|COL6A3|FBN1|FGA|GDF10|GPC1|LAMA3|LAMC1|PRELP|TGFB1I1|TGM4|SPARCL1|ANGPTL3|ITIH5|COL21A1	-1.21021	0	35	0	0	-4.81519	5.17279
1	-2.13664	GO:0030020	M1	1	0	GO Molecular Functions	21	extracellular matrix structural constituent conferring tensile strength		-2.13664	5.17279	3.70695	30169	41	569	4	0.702988	0.350256	1281|1289|1293|81578	COL3A1|COL5A1|COL6A3|COL21A1	-0.619697	0	35	0	0	-4.81519	5.17279
1	-4.79491	GO:0044283	M1	1	0	GO Biological Processes	19	small molecule biosynthetic process	19_GO:0008152 metabolic process	-4.79491	2.73427	5.1159	30169	446	569	23	4.04218	0.825642	335|445|587|635|790|1036|1565|2648|5352|5563|5743|5825|5860|5947|6307|6716|6785|8644|29881|29968|55312|79644|120227	APOA1|ASS1|BCAT2|BHMT|CAD|CDO1|CYP2D6|KAT2A|PLOD2|PRKAA2|PTGS2|ABCD3|QDPR|RBP1|MSMO1|SRD5A2|ELOVL4|AKR1C3|NPC1L1|PSAT1|RFK|SRD5A3|CYP2R1	-2.16465	0	36	1	1	-4.79491	4.67833
1	-3.40855	GO:1901605	M1	1	0	GO Biological Processes	19	alpha-amino acid metabolic process	19_GO:0008152 metabolic process	-3.40855	3.22971	4.35319	30169	197	569	12	2.10896	0.602351	445|587|635|790|1036|3081|5198|5352|5860|7299|23409|29968	ASS1|BCAT2|BHMT|CAD|CDO1|HGD|PFAS|PLOD2|QDPR|TYR|SIRT4|PSAT1	-1.34848	0	36	0	0	-4.79491	4.67833
1	-3.14073	GO:0016053	M1	1	0	GO Biological Processes	19	organic acid biosynthetic process	19_GO:0008152 metabolic process	-3.14073	2.72903	3.97151	30169	272	569	14	2.46046	0.649445	445|587|635|790|1036|1565|5352|5563|5743|5825|5947|6785|8644|29968	ASS1|BCAT2|BHMT|CAD|CDO1|CYP2D6|PLOD2|PRKAA2|PTGS2|ABCD3|RBP1|ELOVL4|AKR1C3|PSAT1	-1.18932	0	36	0	0	-4.79491	4.67833
1	-3.01922	GO:0006520	M1	1	0	GO Biological Processes	19	cellular amino acid metabolic process	19_GO:0008152 metabolic process	-3.01922	2.65105	3.84829	30169	280	569	14	2.46046	0.649445	445|587|635|790|1036|3035|3081|5198|5352|5860|6567|7299|23409|29968	ASS1|BCAT2|BHMT|CAD|CDO1|HARS1|HGD|PFAS|PLOD2|QDPR|SLC16A2|TYR|SIRT4|PSAT1	-1.12408	0	36	0	0	-4.79491	4.67833
1	-2.74857	GO:1901607	M1	1	0	GO Biological Processes	19	alpha-amino acid biosynthetic process	19_GO:0008152 metabolic process	-2.74857	4.67833	4.21016	30169	68	569	6	1.05448	0.428215	445|587|635|790|5352|29968	ASS1|BCAT2|BHMT|CAD|PLOD2|PSAT1	-0.965747	0	36	0	0	-4.79491	4.67833
1	-2.69868	GO:0046394	M1	1	0	GO Biological Processes	19	carboxylic acid biosynthetic process	19_GO:0008152 metabolic process	-2.69868	2.55287	3.55362	30169	270	569	13	2.28471	0.626384	445|587|635|790|1565|5352|5563|5743|5825|5947|6785|8644|29968	ASS1|BCAT2|BHMT|CAD|CYP2D6|PLOD2|PRKAA2|PTGS2|ABCD3|RBP1|ELOVL4|AKR1C3|PSAT1	-0.93186	0	36	0	0	-4.79491	4.67833
1	-2.50286	GO:0008652	M1	1	0	GO Biological Processes	19	cellular amino acid biosynthetic process	19_GO:0008152 metabolic process	-2.50286	4.18588	3.85555	30169	76	569	6	1.05448	0.428215	445|587|635|790|5352|29968	ASS1|BCAT2|BHMT|CAD|PLOD2|PSAT1	-0.826851	0	36	0	0	-4.79491	4.67833
1	-4.75779	GO:0098771	M1	1	0	GO Biological Processes	19	inorganic ion homeostasis	19_GO:0065007 biological regulation	-4.75779	2.58892	5.02756	30169	512	569	25	4.39367	0.859213	331|581|793|797|846|1003|1910|2038|2915|3766|4499|5166|6352|6444|7369|8529|9247|26872|51218|54982|55676|57084|57835|79054|79689	XIAP|BAX|CALB1|CALCB|CASR|CDH5|EDNRB|EPB42|GRM5|KCNJ10|MT1M|PDK4|CCL5|SGCD|UMOD|CYP4F2|GCM2|STEAP1|GLRX5|CLN6|SLC30A6|SLC17A6|SLC4A5|TRPM8|STEAP4	-2.15144	0	37	1	1	-4.75779	2.81528
1	-4.57757	GO:0050801	M1	1	0	GO Biological Processes	19	ion homeostasis	19_GO:0065007 biological regulation	-4.57757	2.52481	4.88665	30169	525	569	25	4.39367	0.859213	331|581|793|797|846|1003|1910|2038|2915|3766|4499|5166|6352|6444|7369|8529|9247|26872|51218|54982|55676|57084|57835|79054|79689	XIAP|BAX|CALB1|CALCB|CASR|CDH5|EDNRB|EPB42|GRM5|KCNJ10|MT1M|PDK4|CCL5|SGCD|UMOD|CYP4F2|GCM2|STEAP1|GLRX5|CLN6|SLC30A6|SLC17A6|SLC4A5|TRPM8|STEAP4	-2.0517	0	37	0	0	-4.75779	2.81528
1	-4.51462	GO:0055080	M1	1	0	GO Biological Processes	19	cation homeostasis	19_GO:0065007 biological regulation	-4.51462	2.56037	4.86314	30169	497	569	24	4.21793	0.842627	331|581|793|797|846|1003|1910|2038|2915|3766|4499|5166|6352|6444|7369|8529|9247|26872|51218|54982|55676|57835|79054|79689	XIAP|BAX|CALB1|CALCB|CASR|CDH5|EDNRB|EPB42|GRM5|KCNJ10|MT1M|PDK4|CCL5|SGCD|UMOD|CYP4F2|GCM2|STEAP1|GLRX5|CLN6|SLC30A6|SLC4A5|TRPM8|STEAP4	-2.02612	0	37	0	0	-4.75779	2.81528
1	-4.35733	GO:0055065	M1	1	0	GO Biological Processes	19	metal ion homeostasis	19_GO:0065007 biological regulation	-4.35733	2.70253	4.82428	30169	412	569	21	3.69069	0.790372	331|581|793|797|846|1003|1910|2038|2915|3766|4499|6352|6444|7369|8529|9247|26872|51218|55676|79054|79689	XIAP|BAX|CALB1|CALCB|CASR|CDH5|EDNRB|EPB42|GRM5|KCNJ10|MT1M|CCL5|SGCD|UMOD|CYP4F2|GCM2|STEAP1|GLRX5|SLC30A6|TRPM8|STEAP4	-1.92187	0	37	0	0	-4.75779	2.81528
1	-2.88566	GO:0072503	M1	1	0	GO Biological Processes	19	cellular divalent inorganic cation homeostasis	19_GO:0065007 biological regulation	-2.88566	2.81528	3.79781	30169	226	569	12	2.10896	0.602351	581|793|797|846|1003|2915|4499|6352|7369|9247|55676|79054	BAX|CALB1|CALCB|CASR|CDH5|GRM5|MT1M|CCL5|UMOD|GCM2|SLC30A6|TRPM8	-1.0387	0	37	0	0	-4.75779	2.81528
1	-2.81381	GO:0072507	M1	1	0	GO Biological Processes	19	divalent inorganic cation homeostasis	19_GO:0065007 biological regulation	-2.81381	2.63082	3.67581	30169	262	569	13	2.28471	0.626384	581|793|797|846|1003|2915|4499|6352|6444|7369|9247|55676|79054	BAX|CALB1|CALCB|CASR|CDH5|GRM5|MT1M|CCL5|SGCD|UMOD|GCM2|SLC30A6|TRPM8	-0.992037	0	37	0	0	-4.75779	2.81528
1	-2.5349	GO:0055074	M1	1	0	GO Biological Processes	19	calcium ion homeostasis	19_GO:0065007 biological regulation	-2.5349	2.68771	3.45937	30169	217	569	11	1.93322	0.577225	581|793|797|846|1003|2915|6352|6444|7369|9247|79054	BAX|CALB1|CALCB|CASR|CDH5|GRM5|CCL5|SGCD|UMOD|GCM2|TRPM8	-0.845953	0	37	0	0	-4.75779	2.81528
1	-2.46724	GO:0006874	M1	1	0	GO Biological Processes	19	cellular calcium ion homeostasis	19_GO:0065007 biological regulation	-2.46724	2.79058	3.43278	30169	190	569	10	1.75747	0.550855	581|793|797|846|1003|2915|6352|7369|9247|79054	BAX|CALB1|CALCB|CASR|CDH5|GRM5|CCL5|UMOD|GCM2|TRPM8	-0.805083	0	37	0	0	-4.75779	2.81528
1	-2.25415	GO:0019725	M1	1	0	GO Biological Processes	19	cellular homeostasis	19_GO:0065007 biological regulation	-2.25415	1.81976	2.90858	30169	641	569	22	3.86643	0.808233	581|793|797|846|1003|1756|2915|4499|5290|5563|6352|7369|9247|9588|10935|26154|51218|54982|55676|57835|79054|79689	BAX|CALB1|CALCB|CASR|CDH5|DMD|GRM5|MT1M|PIK3CA|PRKAA2|CCL5|UMOD|GCM2|PRDX6|PRDX3|ABCA12|GLRX5|CLN6|SLC30A6|SLC4A5|TRPM8|STEAP4	-0.678495	0	37	0	0	-4.75779	2.81528
1	-2.05238	GO:0006875	M1	1	0	GO Biological Processes	19	cellular metal ion homeostasis	19_GO:0065007 biological regulation	-2.05238	2.13398	2.84083	30169	323	569	13	2.28471	0.626384	581|793|797|846|1003|2915|4499|6352|7369|9247|55676|79054|79689	BAX|CALB1|CALCB|CASR|CDH5|GRM5|MT1M|CCL5|UMOD|GCM2|SLC30A6|TRPM8|STEAP4	-0.57105	0	37	0	0	-4.75779	2.81528
1	-4.64155	GO:0071363	M1	1	0	GO Biological Processes	19	cellular response to growth factor stimulus	19_GO:0050896 response to stimulus	-4.64155	2.60759	4.96399	30169	488	569	24	4.21793	0.842627	207|846|890|1003|1281|1478|2200|2250|2321|2353|2648|2662|4036|4692|4985|5290|5607|6352|6375|6660|8200|9141|9350|28996	AKT1|CASR|CCNA2|CDH5|COL3A1|CSTF2|FBN1|FGF5|FLT1|FOS|KAT2A|GDF10|LRP2|NDN|OPRD1|PIK3CA|MAP2K5|CCL5|XCL1|SOX5|GDF5|PDCD5|CER1|HIPK2	-2.05289	0	38	1	1	-4.64155	4.29901
1	-4.21911	GO:0070848	M1	1	0	GO Biological Processes	19	response to growth factor	19_GO:0050896 response to stimulus	-4.21911	2.45184	4.62567	30169	519	569	24	4.21793	0.842627	207|846|890|1003|1281|1478|2200|2250|2321|2353|2648|2662|4036|4692|4985|5290|5607|6352|6375|6660|8200|9141|9350|28996	AKT1|CASR|CCNA2|CDH5|COL3A1|CSTF2|FBN1|FGF5|FLT1|FOS|KAT2A|GDF10|LRP2|NDN|OPRD1|PIK3CA|MAP2K5|CCL5|XCL1|SOX5|GDF5|PDCD5|CER1|HIPK2	-1.8304	0	38	0	0	-4.64155	4.29901
1	-3.58409	GO:0030510	M1	1	0	GO Biological Processes	19	regulation of BMP signaling pathway	19_GO:0023052 signaling	-3.58409	4.29901	4.82779	30169	111	569	9	1.58172	0.523054	331|1003|2200|4036|8200|9350|23592|28996|63893	XIAP|CDH5|FBN1|LRP2|GDF5|CER1|LEMD3|HIPK2|UBE2O	-1.46255	0	38	0	0	-4.64155	4.29901
1	-2.99698	GO:0071560	M1	1	0	GO Biological Processes	19	cellular response to transforming growth factor beta stimulus	19_GO:0050896 response to stimulus	-2.99698	3.29324	4.04508	30169	161	569	10	1.75747	0.550855	1003|1281|2200|2353|2662|6375|6660|8200|9141|28996	CDH5|COL3A1|FBN1|FOS|GDF10|XCL1|SOX5|GDF5|PDCD5|HIPK2	-1.11079	0	38	0	0	-4.64155	4.29901
1	-2.93986	GO:0007167	M1	1	0	GO Biological Processes	19	enzyme-linked receptor protein signaling pathway	19_GO:0023052 signaling	-2.93986	2.0008	3.53675	30169	636	569	24	4.21793	0.842627	207|685|926|1003|1281|1948|2250|2321|2353|2662|2979|3645|3977|4692|5166|5290|5618|7041|7410|8200|8412|8503|10603|28996	AKT1|BTC|CD8B|CDH5|COL3A1|EFNB2|FGF5|FLT1|FOS|GDF10|GUCA1B|INSRR|LIFR|NDN|PDK4|PIK3CA|PRLR|TGFB1I1|VAV2|GDF5|BCAR3|PIK3R3|SH2B2|HIPK2	-1.07529	0	38	0	0	-4.64155	4.29901
1	-2.87455	GO:0090092	M1	1	0	GO Biological Processes	19	regulation of transmembrane receptor protein serine/threonine kinase signaling pathway	19_GO:0023052 signaling	-2.87455	2.55964	3.70019	30169	290	569	14	2.46046	0.649445	331|1003|1149|2200|2662|4036|7041|7272|8200|9350|11030|23592|28996|63893	XIAP|CDH5|CIDEA|FBN1|GDF10|LRP2|TGFB1I1|TTK|GDF5|CER1|RBPMS|LEMD3|HIPK2|UBE2O	-1.03457	0	38	0	0	-4.64155	4.29901
1	-2.85738	GO:0071559	M1	1	0	GO Biological Processes	19	response to transforming growth factor beta	19_GO:0050896 response to stimulus	-2.85738	3.15602	3.88528	30169	168	569	10	1.75747	0.550855	1003|1281|2200|2353|2662|6375|6660|8200|9141|28996	CDH5|COL3A1|FBN1|FOS|GDF10|XCL1|SOX5|GDF5|PDCD5|HIPK2	-1.02399	0	38	0	0	-4.64155	4.29901
1	-2.67126	GO:0090100	M1	1	0	GO Biological Processes	19	positive regulation of transmembrane receptor protein serine/threonine kinase signaling pathway	19_GO:0023052 signaling	-2.67126	3.50553	3.82884	30169	121	569	8	1.40598	0.493581	1003|2662|7041|7272|8200|11030|28996|63893	CDH5|GDF10|TGFB1I1|TTK|GDF5|RBPMS|HIPK2|UBE2O	-0.922035	0	38	0	0	-4.64155	4.29901
1	-2.1733	GO:0030514	M1	1	0	GO Biological Processes	19	negative regulation of BMP signaling pathway	19_GO:0023052 signaling	-2.1733	4.20802	3.53399	30169	63	569	5	0.878735	0.391252	2200|4036|9350|23592|28996	FBN1|LRP2|CER1|LEMD3|HIPK2	-0.640279	0	38	0	0	-4.64155	4.29901
1	-4.62209	GO:0005819	M1	1	0	GO Cellular Components	20	spindle		-4.62209	2.73818	5.00945	30169	426	569	22	3.86643	0.808233	207|331|801|2009|2648|3161|4085|4117|5607|6683|6790|7272|7369|9903|10769|22920|26009|56647|81027|81930|114327|152185	AKT1|XIAP|CALM1|EML1|KAT2A|HMMR|MAD2L1|MAK|MAP2K5|SPAST|AURKA|TTK|UMOD|KLHL21|PLK2|KIFAP3|ZZZ3|BCCIP|TUBB1|KIF18A|EFHC1|SPICE1	-2.05289	0	39	1	1	-4.62209	4.37287
1	-4.19153	GO:0005813	M1	1	0	GO Cellular Components	20	centrosome		-4.19153	2.29786	4.53845	30169	623	569	27	4.74517	0.891278	675|801|1021|2648|3161|4117|4692|5324|6683|6790|10769|22920|23322|23363|25879|51514|55791|56647|59349|79187|80173|80776|95681|114327|152185|201134|347240	BRCA2|CALM1|CDK6|KAT2A|HMMR|MAK|NDN|PLAG1|SPAST|AURKA|PLK2|KIFAP3|RPGRIP1L|OBSL1|DCAF13|DTL|LRIF1|BCCIP|KLHL12|FSD1|IFT74|B9D2|CEP41|EFHC1|SPICE1|CEP112|KIF24	-1.829	0	39	0	0	-4.62209	4.37287
1	-3.55134	GO:0051302	M1	1	0	GO Biological Processes	19	regulation of cell division	19_GO:0050789 regulation of biological process	-3.55134	3.3487	4.50277	30169	190	569	12	2.10896	0.602351	675|685|801|2250|2648|6683|6790|9903|10769|26009|79187|114327	BRCA2|BTC|CALM1|FGF5|KAT2A|SPAST|AURKA|KLHL21|PLK2|ZZZ3|FSD1|EFHC1	-1.44154	0	39	0	0	-4.62209	4.37287
1	-3.29544	GO:0007052	M1	1	0	GO Biological Processes	19	mitotic spindle organization	19_GO:0009987 cellular process	-3.29544	4.37287	4.61305	30169	97	569	8	1.40598	0.493581	2009|6683|6790|7272|10769|56647|114327|152185	EML1|SPAST|AURKA|TTK|PLK2|BCCIP|EFHC1|SPICE1	-1.26929	0	39	0	0	-4.62209	4.37287
1	-3.10529	GO:1902850	M1	1	0	GO Biological Processes	19	microtubule cytoskeleton organization involved in mitosis	19_GO:0009987 cellular process	-3.10529	3.69915	4.25946	30169	129	569	9	1.58172	0.523054	2009|4085|6683|6790|7272|10769|56647|114327|152185	EML1|MAD2L1|SPAST|AURKA|TTK|PLK2|BCCIP|EFHC1|SPICE1	-1.17492	0	39	0	0	-4.62209	4.37287
1	-2.78121	GO:0000922	M1	1	0	GO Cellular Components	20	spindle pole		-2.78121	3.08262	3.79769	30169	172	569	10	1.75747	0.550855	801|2009|4085|6683|6790|7369|9903|10769|56647|114327	CALM1|EML1|MAD2L1|SPAST|AURKA|UMOD|KLHL21|PLK2|BCCIP|EFHC1	-0.98229	0	39	0	0	-4.62209	4.37287
1	-2.66469	GO:0032465	M1	1	0	GO Biological Processes	19	regulation of cytokinesis	19_GO:0050789 regulation of biological process	-2.66469	3.90682	3.9343	30169	95	569	7	1.23023	0.462114	675|801|6683|6790|9903|10769|79187	BRCA2|CALM1|SPAST|AURKA|KLHL21|PLK2|FSD1	-0.920817	0	39	0	0	-4.62209	4.37287
1	-2.58406	GO:0072686	M1	1	0	GO Cellular Components	20	mitotic spindle		-2.58406	2.89733	3.56937	30169	183	569	10	1.75747	0.550855	2009|2648|4085|4117|6790|26009|56647|81027|81930|114327	EML1|KAT2A|MAD2L1|MAK|AURKA|ZZZ3|BCCIP|TUBB1|KIF18A|EFHC1	-0.87298	0	39	0	0	-4.62209	4.37287
1	-2.49669	GO:0007051	M1	1	0	GO Biological Processes	19	spindle organization	19_GO:0009987 cellular process	-2.49669	3.02019	3.52991	30169	158	569	9	1.58172	0.523054	2009|6683|6790|7272|10769|56647|81027|114327|152185	EML1|SPAST|AURKA|TTK|PLK2|BCCIP|TUBB1|EFHC1|SPICE1	-0.8234	0	39	0	0	-4.62209	4.37287
1	-2.21427	GO:0005876	M1	1	0	GO Cellular Components	20	spindle microtubule		-2.21427	3.65663	3.44049	30169	87	569	6	1.05448	0.428215	331|801|6790|9903|22920|81930	XIAP|CALM1|AURKA|KLHL21|KIFAP3|KIF18A	-0.661726	0	39	0	0	-4.62209	4.37287
1	-2.11899	GO:0000226	M1	1	0	GO Biological Processes	19	microtubule cytoskeleton organization	19_GO:0009987 cellular process	-2.11899	1.86211	2.80539	30169	541	569	19	3.33919	0.753164	675|1641|2009|4085|4133|6683|6790|7272|10769|23363|25876|56647|79187|81027|81930|114327|152185|219899|347240	BRCA2|DCX|EML1|MAD2L1|MAP2|SPAST|AURKA|TTK|PLK2|OBSL1|SPEF1|BCCIP|FSD1|TUBB1|KIF18A|EFHC1|SPICE1|TBCEL|KIF24	-0.605782	0	39	0	0	-4.62209	4.37287
1	-4.59347	GO:0044057	M1	1	0	GO Biological Processes	19	regulation of system process	19_GO:0032501 multicellular organismal process	-4.59347	2.42639	4.85127	30169	590	569	27	4.74517	0.891278	335|801|846|869|1193|1408|1756|1910|2150|2243|4636|4985|5024|5743|5999|6271|6696|7136|8654|8898|9312|9378|10052|10699|56729|58494|64111	APOA1|CALM1|CASR|CBLN1|CLIC2|CRY2|DMD|EDNRB|F2RL1|FGA|MYL5|OPRD1|P2RX3|PTGS2|RGS4|S100A1|SPP1|TNNI2|PDE5A|MTMR2|KCNB2|NRXN1|GJC1|CORIN|RETN|JAM2|NPVF	-2.0517	0	40	1	1	-4.59347	2.8855
1	-4.00844	GO:0003013	M1	1	0	GO Biological Processes	19	circulatory system process	19_GO:0032501 multicellular organismal process	-4.00844	2.42925	4.47721	30169	502	569	23	4.04218	0.825642	70|846|1003|1756|1910|2150|2243|2828|3043|3672|4036|5290|5743|6444|6567|7136|7369|8529|10052|10699|10911|57493|57835	ACTC1|CASR|CDH5|DMD|EDNRB|F2RL1|FGA|GPR4|HBB|ITGA1|LRP2|PIK3CA|PTGS2|SGCD|SLC16A2|TNNI2|UMOD|CYP4F2|GJC1|CORIN|UTS2|HEG1|SLC4A5	-1.72579	0	40	0	0	-4.59347	2.8855
1	-3.90597	GO:0008015	M1	1	0	GO Biological Processes	19	blood circulation	19_GO:0032501 multicellular organismal process	-3.90597	2.5801	4.47185	30169	411	569	20	3.51494	0.772028	70|846|1003|1756|1910|2150|2243|2828|3043|3672|5290|5743|6444|7136|7369|8529|10052|10699|10911|57835	ACTC1|CASR|CDH5|DMD|EDNRB|F2RL1|FGA|GPR4|HBB|ITGA1|PIK3CA|PTGS2|SGCD|TNNI2|UMOD|CYP4F2|GJC1|CORIN|UTS2|SLC4A5	-1.67529	0	40	0	0	-4.59347	2.8855
1	-2.39906	GO:1903522	M1	1	0	GO Biological Processes	19	regulation of blood circulation	19_GO:0032501 multicellular organismal process	-2.39906	2.45658	3.26406	30169	259	569	12	2.10896	0.602351	801|846|1193|1756|1910|2243|5743|5999|6271|8654|10052|10699	CALM1|CASR|CLIC2|DMD|EDNRB|FGA|PTGS2|RGS4|S100A1|PDE5A|GJC1|CORIN	-0.761365	0	40	0	0	-4.59347	2.8855
1	-2.39305	GO:0090066	M1	1	0	GO Biological Processes	19	regulation of anatomical structure size	19_GO:0065007 biological regulation	-2.39305	1.97918	3.089	30169	509	569	19	3.33919	0.753164	846|999|1002|1910|2059|2150|2243|3043|3672|4133|5290|5357|5743|6696|7410|10911|23499|29882|51334	CASR|CDH1|CDH4|EDNRB|EPS8|F2RL1|FGA|HBB|ITGA1|MAP2|PIK3CA|PLS1|PTGS2|SPP1|VAV2|UTS2|MACF1|ANAPC2|PRR16	-0.76012	0	40	0	0	-4.59347	2.8855
1	-2.2575	GO:0003018	M1	1	0	GO Biological Processes	19	vascular process in circulatory system	19_GO:0032501 multicellular organismal process	-2.2575	2.35649	3.10424	30169	270	569	12	2.10896	0.602351	846|1003|1910|2150|2243|2828|3043|3672|4036|5743|6567|10911	CASR|CDH5|EDNRB|F2RL1|FGA|GPR4|HBB|ITGA1|LRP2|PTGS2|SLC16A2|UTS2	-0.678495	0	40	0	0	-4.59347	2.8855
1	-2.15948	GO:0035296	M1	1	0	GO Biological Processes	19	regulation of tube diameter	19_GO:0065007 biological regulation	-2.15948	2.8855	3.17723	30169	147	569	8	1.40598	0.493581	846|1910|2150|2243|3043|3672|5743|10911	CASR|EDNRB|F2RL1|FGA|HBB|ITGA1|PTGS2|UTS2	-0.634253	0	40	0	0	-4.59347	2.8855
1	-2.15948	GO:0097746	M1	1	0	GO Biological Processes	19	blood vessel diameter maintenance	19_GO:0032501 multicellular organismal process	-2.15948	2.8855	3.17723	30169	147	569	8	1.40598	0.493581	846|1910|2150|2243|3043|3672|5743|10911	CASR|EDNRB|F2RL1|FGA|HBB|ITGA1|PTGS2|UTS2	-0.634253	0	40	0	0	-4.59347	2.8855
1	-2.14236	GO:0035150	M1	1	0	GO Biological Processes	19	regulation of tube size	19_GO:0065007 biological regulation	-2.14236	2.866	3.15511	30169	148	569	8	1.40598	0.493581	846|1910|2150|2243|3043|3672|5743|10911	CASR|EDNRB|F2RL1|FGA|HBB|ITGA1|PTGS2|UTS2	-0.620973	0	40	0	0	-4.59347	2.8855
1	-4.59203	GO:0007420	M1	1	0	GO Biological Processes	19	brain development	19_GO:0032502 developmental process	-4.59203	2.22661	4.7549	30169	762	569	32	5.6239	0.965815	581|675|801|869|999|1021|1281|2009|2558|2648|2662|2736|3199|3284|3777|4036|4821|5453|5999|6271|6716|6751|10313|23017|23114|23322|23513|26047|27023|50674|53615|114327	BAX|BRCA2|CALM1|CBLN1|CDH1|CDK6|COL3A1|EML1|GABRA5|KAT2A|GDF10|GLI2|HOXA2|HSD3B2|KCNK3|LRP2|NKX2-2|POU3F1|RGS4|S100A1|SRD5A2|SSTR1|RTN3|FAIM2|NFASC|RPGRIP1L|SCRIB|CNTNAP2|FOXB1|NEUROG3|MBD3|EFHC1	-2.0517	0	41	1	1	-4.59203	3.82134
1	-3.21159	GO:0030902	M1	1	0	GO Biological Processes	19	hindbrain development	19_GO:0032502 developmental process	-3.21159	3.51133	4.28929	30169	151	569	10	1.75747	0.550855	869|2648|2662|2736|3199|6751|23017|23322|23513|50674	CBLN1|KAT2A|GDF10|GLI2|HOXA2|SSTR1|FAIM2|RPGRIP1L|SCRIB|NEUROG3	-1.22627	0	41	0	0	-4.59203	3.82134
1	-2.90971	GO:0022037	M1	1	0	GO Biological Processes	19	metencephalon development	19_GO:0032502 developmental process	-2.90971	3.82134	4.12877	30169	111	569	8	1.40598	0.493581	869|2648|2662|2736|6751|23017|23322|23513	CBLN1|KAT2A|GDF10|GLI2|SSTR1|FAIM2|RPGRIP1L|SCRIB	-1.05349	0	41	0	0	-4.59203	3.82134
1	-2.57128	GO:0030900	M1	1	0	GO Biological Processes	19	forebrain development	19_GO:0032502 developmental process	-2.57128	2.22078	3.32919	30169	382	569	16	2.81195	0.693033	581|999|1021|1281|2648|2736|3284|4036|5453|6716|6751|23322|26047|27023|50674|114327	BAX|CDH1|CDK6|COL3A1|KAT2A|GLI2|HSD3B2|LRP2|POU3F1|SRD5A2|SSTR1|RPGRIP1L|CNTNAP2|FOXB1|NEUROG3|EFHC1	-0.865189	0	41	0	0	-4.59203	3.82134
1	-4.44584	GO:0001655	M1	1	0	GO Biological Processes	19	urogenital system development	19_GO:0032502 developmental process	-4.44584	2.92	4.97292	30169	345	569	19	3.33919	0.753164	445|581|793|1910|1948|2200|2736|2828|4036|4070|5324|5618|7369|8842|9350|23322|27023|51301|80000	ASS1|BAX|CALB1|EDNRB|EFNB2|FBN1|GLI2|GPR4|LRP2|TACSTD2|PLAG1|PRLR|UMOD|PROM1|CER1|RPGRIP1L|FOXB1|GCNT4|GREB1L	-1.98875	0	42	1	1	-4.44584	3.16544
1	-3.77917	GO:0001822	M1	1	0	GO Biological Processes	19	kidney development	19_GO:0032502 developmental process	-3.77917	2.8855	4.50433	30169	294	569	16	2.81195	0.693033	445|581|793|1910|1948|2200|2736|2828|4036|4070|7369|8842|9350|23322|51301|80000	ASS1|BAX|CALB1|EDNRB|EFNB2|FBN1|GLI2|GPR4|LRP2|TACSTD2|UMOD|PROM1|CER1|RPGRIP1L|GCNT4|GREB1L	-1.59782	0	42	0	0	-4.44584	3.16544
1	-3.63127	GO:0072001	M1	1	0	GO Biological Processes	19	renal system development	19_GO:0032502 developmental process	-3.63127	2.79979	4.36555	30169	303	569	16	2.81195	0.693033	445|581|793|1910|1948|2200|2736|2828|4036|4070|7369|8842|9350|23322|51301|80000	ASS1|BAX|CALB1|EDNRB|EFNB2|FBN1|GLI2|GPR4|LRP2|TACSTD2|UMOD|PROM1|CER1|RPGRIP1L|GCNT4|GREB1L	-1.49549	0	42	0	0	-4.44584	3.16544
1	-2.3982	GO:0072073	M1	1	0	GO Biological Processes	19	kidney epithelium development	19_GO:0032502 developmental process	-2.3982	3.16544	3.48312	30169	134	569	8	1.40598	0.493581	793|1910|1948|4070|7369|8842|9350|80000	CALB1|EDNRB|EFNB2|TACSTD2|UMOD|PROM1|CER1|GREB1L	-0.761336	0	42	0	0	-4.44584	3.16544
1	-4.44566	GO:0015629	M1	1	0	GO Cellular Components	20	actin cytoskeleton		-4.44566	2.53487	4.80807	30169	502	569	24	4.21793	0.842627	70|793|999|1756|2321|2620|4636|5357|6622|7136|8976|9743|10097|10699|11133|22979|23499|25924|29895|58529|79834|83660|140465|160851	ACTC1|CALB1|CDH1|DMD|FLT1|GAS2|MYL5|PLS1|SNCA|TNNI2|WASL|ARHGAP32|ACTR2|CORIN|KPTN|EFR3B|MACF1|MYRIP|MYL11|MYOZ1|PEAK1|TLN2|MYL6B|DGKH	-1.98875	0	43	1	1	-4.44566	4.63935
1	-3.1013	GO:0030864	M1	1	0	GO Cellular Components	20	cortical actin cytoskeleton		-3.1013	4.63935	4.51906	30169	80	569	7	1.23023	0.462114	793|999|1756|5357|8976|10097|25924	CALB1|CDH1|DMD|PLS1|WASL|ACTR2|MYRIP	-1.17492	0	43	0	0	-4.44566	4.63935
1	-2.98685	GO:0030863	M1	1	0	GO Cellular Components	20	cortical cytoskeleton		-2.98685	3.92749	4.2256	30169	108	569	8	1.40598	0.493581	793|999|1756|2038|5357|8976|10097|25924	CALB1|CDH1|DMD|EPB42|PLS1|WASL|ACTR2|MYRIP	-1.10653	0	43	0	0	-4.44566	4.63935
1	-2.53786	GO:0030029	M1	1	0	GO Biological Processes	19	actin filament-based process	19_GO:0009987 cellular process	-2.53786	1.92486	3.18875	30169	606	569	22	3.86643	0.808233	70|1756|2059|2195|2620|3645|5290|5357|6444|8976|10052|10097|10420|11133|23363|23396|29895|50848|55785|58529|140465|253980	ACTC1|DMD|EPS8|FAT1|GAS2|INSRR|PIK3CA|PLS1|SGCD|WASL|GJC1|ACTR2|TESK2|KPTN|OBSL1|PIP5K1C|MYL11|F11R|FGD6|MYOZ1|MYL6B|KCTD13	-0.846576	0	43	0	0	-4.44566	4.63935
1	-2.37527	GO:0005200	M1	1	0	GO Molecular Functions	21	structural constituent of cytoskeleton		-2.37527	3.46867	3.54674	30169	107	569	7	1.23023	0.462114	1756|2038|5357|8089|10097|81027|83660	DMD|EPB42|PLS1|YEATS4|ACTR2|TUBB1|TLN2	-0.747466	0	43	0	0	-4.44566	4.63935
1	-2.35256	GO:0003779	M1	1	0	GO Molecular Functions	21	actin binding		-2.35256	2.05321	3.082	30169	439	569	17	2.9877	0.713716	1756|2059|2620|2638|5357|6622|7136|8976|10097|11133|23499|25876|25924|51088|58529|81930|83660	DMD|EPS8|GAS2|GC|PLS1|SNCA|TNNI2|WASL|ACTR2|KPTN|MACF1|SPEF1|MYRIP|KLHL5|MYOZ1|KIF18A|TLN2	-0.734422	0	43	0	0	-4.44566	4.63935
1	-2.22246	GO:0097435	M1	1	0	GO Biological Processes	19	supramolecular fiber organization	19_GO:0009987 cellular process	-2.22246	1.87023	2.90035	30169	567	569	20	3.51494	0.772028	70|581|1281|1289|2059|2195|2620|5317|5357|6478|6622|8976|10097|11133|23363|58529|79187|81930|253980|347240	ACTC1|BAX|COL3A1|COL5A1|EPS8|FAT1|GAS2|PKP1|PLS1|SIAH2|SNCA|WASL|ACTR2|KPTN|OBSL1|MYOZ1|FSD1|KIF18A|KCTD13|KIF24	-0.664076	0	43	0	0	-4.44566	4.63935
1	-2.17177	GO:0005938	M1	1	0	GO Cellular Components	20	cell cortex		-2.17177	2.20921	2.97674	30169	312	569	13	2.28471	0.626384	793|999|1756|2038|2059|5357|6622|8605|8976|9743|10097|25924|151011	CALB1|CDH1|DMD|EPB42|EPS8|PLS1|SNCA|PLA2G4C|WASL|ARHGAP32|ACTR2|MYRIP|SEPTIN10	-0.639409	0	43	0	0	-4.44566	4.63935
1	-4.43199	GO:0061061	M1	1	0	GO Biological Processes	19	muscle structure development	19_GO:0032502 developmental process	-4.43199	2.52983	4.79714	30169	503	569	24	4.21793	0.842627	70|207|445|577|928|1281|1293|1756|1910|2353|3009|3199|4036|6444|8087|9328|23363|23414|29895|51725|57493|58494|58529|140465	ACTC1|AKT1|ASS1|ADGRB3|CD9|COL3A1|COL6A3|DMD|EDNRB|FOS|H1-5|HOXA2|LRP2|SGCD|FXR1|GTF3C5|OBSL1|ZFPM2|MYL11|FBXO40|HEG1|JAM2|MYOZ1|MYL6B	-1.98355	0	44	1	1	-4.43199	4.3579
1	-3.61524	GO:0007517	M1	1	0	GO Biological Processes	19	muscle organ development	19_GO:0032502 developmental process	-3.61524	2.79058	4.35045	30169	304	569	16	2.81195	0.693033	70|445|1281|1293|1756|2353|3009|4036|6444|8087|9328|23414|29895|57493|58529|140465	ACTC1|ASS1|COL3A1|COL6A3|DMD|FOS|H1-5|LRP2|SGCD|FXR1|GTF3C5|ZFPM2|MYL11|HEG1|MYOZ1|MYL6B	-1.48445	0	44	0	0	-4.43199	4.3579
1	-3.23869	GO:0060537	M1	1	0	GO Biological Processes	19	muscle tissue development	19_GO:0032502 developmental process	-3.23869	2.57853	3.9915	30169	329	569	16	2.81195	0.693033	70|1281|1756|2353|3549|4036|5600|6444|9328|10052|23363|23414|29895|57493|58529|140465	ACTC1|COL3A1|DMD|FOS|IHH|LRP2|MAPK11|SGCD|GTF3C5|GJC1|OBSL1|ZFPM2|MYL11|HEG1|MYOZ1|MYL6B	-1.24087	0	44	0	0	-4.43199	4.3579
1	-2.591	GO:0060415	M1	1	0	GO Biological Processes	19	muscle tissue morphogenesis	19_GO:0032502 developmental process	-2.591	4.3579	3.98252	30169	73	569	6	1.05448	0.428215	70|1281|4036|23414|29895|57493	ACTC1|COL3A1|LRP2|ZFPM2|MYL11|HEG1	-0.877057	0	44	0	0	-4.43199	4.3579
1	-2.39202	GO:0048644	M1	1	0	GO Biological Processes	19	muscle organ morphogenesis	19_GO:0032502 developmental process	-2.39202	3.97658	3.69609	30169	80	569	6	1.05448	0.428215	70|1281|4036|23414|29895|57493	ACTC1|COL3A1|LRP2|ZFPM2|MYL11|HEG1	-0.76012	0	44	0	0	-4.43199	4.3579
1	-2.21186	GO:0060538	M1	1	0	GO Biological Processes	19	skeletal muscle organ development	19_GO:0032502 developmental process	-2.21186	2.94562	3.24474	30169	144	569	8	1.40598	0.493581	445|1756|2353|8087|9328|29895|58529|140465	ASS1|DMD|FOS|FXR1|GTF3C5|MYL11|MYOZ1|MYL6B	-0.660106	0	44	0	0	-4.43199	4.3579
1	-4.4296	GO:0042762	M1	1	0	GO Biological Processes	19	regulation of sulfur metabolic process	19_GO:0008152 metabolic process	-4.4296	19.2804	8.40745	30169	11	569	4	0.702988	0.350256	635|5166|6622|6667	BHMT|PDK4|SNCA|SP1	-1.98355	0	45	1	1	-4.4296	19.2804
1	-4.36491	GO:0035023	M1	1	0	GO Biological Processes	19	regulation of Rho protein signal transduction	19_GO:0023052 signaling	-4.36491	5.42261	5.76046	30169	88	569	9	1.58172	0.523054	335|1281|2059|2150|2828|50848|54922|57493|253980	APOA1|COL3A1|EPS8|F2RL1|GPR4|F11R|RASIP1|HEG1|KCTD13	-1.92419	0	46	1	1	-4.36491	7.79722
1	-3.38187	GO:0035025	M1	1	0	GO Biological Processes	19	positive regulation of Rho protein signal transduction	19_GO:0023052 signaling	-3.38187	7.79722	5.49818	30169	34	569	5	0.878735	0.391252	335|1281|2150|2828|50848	APOA1|COL3A1|F2RL1|GPR4|F11R	-1.33054	0	46	0	0	-4.36491	7.79722
1	-2.92133	GO:0046579	M1	1	0	GO Biological Processes	19	positive regulation of Ras protein signal transduction	19_GO:0023052 signaling	-2.92133	5.04963	4.4611	30169	63	569	6	1.05448	0.428215	335|1281|2150|2828|4254|50848	APOA1|COL3A1|F2RL1|GPR4|KITLG|F11R	-1.05956	0	46	0	0	-4.36491	7.79722
1	-2.6893	GO:0010804	M1	1	0	GO Biological Processes	19	negative regulation of tumor necrosis factor-mediated signaling pathway	19_GO:0023052 signaling	-2.6893	7.31325	4.7159	30169	29	569	4	0.702988	0.350256	331|335|2150|171392	XIAP|APOA1|F2RL1|ZNF675	-0.931574	0	46	0	0	-4.36491	7.79722
1	-2.65235	GO:0051057	M1	1	0	GO Biological Processes	19	positive regulation of small GTPase mediated signal transduction	19_GO:0023052 signaling	-2.65235	4.48066	4.07104	30169	71	569	6	1.05448	0.428215	335|1281|2150|2828|4254|50848	APOA1|COL3A1|F2RL1|GPR4|KITLG|F11R	-0.911662	0	46	0	0	-4.36491	7.79722
1	-2.41908	GO:0046578	M1	1	0	GO Biological Processes	19	regulation of Ras protein signal transduction	19_GO:0023052 signaling	-2.41908	2.74721	3.37613	30169	193	569	10	1.75747	0.550855	335|1281|2059|2150|2828|4254|50848|54922|57493|253980	APOA1|COL3A1|EPS8|F2RL1|GPR4|KITLG|F11R|RASIP1|HEG1|KCTD13	-0.778012	0	46	0	0	-4.36491	7.79722
1	-2.05435	GO:0060761	M1	1	0	GO Biological Processes	19	negative regulation of response to cytokine stimulus	19_GO:0048519 negative regulation of biological process	-2.05435	3.38432	3.21004	30169	94	569	6	1.05448	0.428215	331|335|2150|5607|6352|171392	XIAP|APOA1|F2RL1|MAP2K5|CCL5|ZNF675	-0.57105	0	46	0	0	-4.36491	7.79722
1	-4.26743	GO:0009410	M1	1	0	GO Biological Processes	19	response to xenobiotic stimulus	19_GO:0050896 response to stimulus	-4.26743	2.66374	4.74904	30169	418	569	21	3.69069	0.790372	10|445|595|999|1557|1565|2353|3777|4837|5198|5563|5743|5825|6622|6716|6750|7369|7410|8412|8529|120227	NAT2|ASS1|CCND1|CDH1|CYP2C19|CYP2D6|FOS|KCNK3|NNMT|PFAS|PRKAA2|PTGS2|ABCD3|SNCA|SRD5A2|SST|UMOD|VAV2|BCAR3|CYP4F2|CYP2R1	-1.85738	0	47	1	1	-4.26743	2.66374
1	-4.2456	GO:0010565	M1	1	0	GO Biological Processes	19	regulation of cellular ketone metabolic process	19_GO:0008152 metabolic process	-4.2456	4.28847	5.32902	30169	136	569	11	1.93322	0.577225	33|207|335|635|1181|5166|5743|6622|8644|10196|23409	ACADL|AKT1|APOA1|BHMT|CLCN2|PDK4|PTGS2|SNCA|AKR1C3|PRMT3|SIRT4	-1.84531	0	48	1	1	-4.2456	10.6042
1	-3.10012	GO:0062012	M1	1	0	GO Biological Processes	19	regulation of small molecule metabolic process	19_GO:0008152 metabolic process	-3.10012	2.50247	3.85712	30169	339	569	16	2.81195	0.693033	33|207|335|338|635|1181|2648|2979|4837|5166|5563|5743|6622|8644|10196|23409	ACADL|AKT1|APOA1|APOB|BHMT|CLCN2|KAT2A|GUCA1B|NNMT|PDK4|PRKAA2|PTGS2|SNCA|AKR1C3|PRMT3|SIRT4	-1.17492	0	48	0	0	-4.2456	10.6042
1	-2.9938	GO:0019216	M1	1	0	GO Biological Processes	19	regulation of lipid metabolic process	19_GO:0008152 metabolic process	-2.9938	2.44478	3.75302	30169	347	569	16	2.81195	0.693033	33|207|335|338|1149|1181|2321|5166|5743|6622|7410|8644|8898|10196|23409|27329	ACADL|AKT1|APOA1|APOB|CIDEA|CLCN2|FLT1|PDK4|PTGS2|SNCA|VAV2|AKR1C3|MTMR2|PRMT3|SIRT4|ANGPTL3	-1.10909	0	48	0	0	-4.2456	10.6042
1	-2.63877	GO:0019217	M1	1	0	GO Biological Processes	19	regulation of fatty acid metabolic process	19_GO:0008152 metabolic process	-2.63877	3.86612	3.89965	30169	96	569	7	1.23023	0.462114	33|207|335|5166|5743|6622|23409	ACADL|AKT1|APOA1|PDK4|PTGS2|SNCA|SIRT4	-0.904379	0	48	0	0	-4.2456	10.6042
1	-2.60127	GO:0046890	M1	1	0	GO Biological Processes	19	regulation of lipid biosynthetic process	19_GO:0008152 metabolic process	-2.60127	2.91325	3.58942	30169	182	569	10	1.75747	0.550855	33|207|335|338|1181|5166|5743|8644|10196|23409	ACADL|AKT1|APOA1|APOB|CLCN2|PDK4|PTGS2|AKR1C3|PRMT3|SIRT4	-0.880211	0	48	0	0	-4.2456	10.6042
1	-2.59106	GO:0046322	M1	1	0	GO Biological Processes	19	negative regulation of fatty acid oxidation	19_GO:0048519 negative regulation of biological process	-2.59106	10.6042	5.15844	30169	15	569	3	0.527241	0.303599	33|207|23409	ACADL|AKT1|SIRT4	-0.877057	0	48	0	0	-4.2456	10.6042
1	-2.33991	GO:0046320	M1	1	0	GO Biological Processes	19	regulation of fatty acid oxidation	19_GO:0008152 metabolic process	-2.33991	5.89123	4.07129	30169	36	569	4	0.702988	0.350256	33|207|5166|23409	ACADL|AKT1|PDK4|SIRT4	-0.727426	0	48	0	0	-4.2456	10.6042
1	-4.20615	GO:0046903	M1	1	0	GO Biological Processes	19	secretion	19_GO:0051179 localization	-4.20615	2.44713	4.61516	30169	520	569	24	4.21793	0.842627	595|846|869|1036|1910|2979|5618|5743|5874|6352|6567|6622|6779|7369|8447|9378|23396|23513|26154|27023|55014|55107|57835|200081	CCND1|CASR|CBLN1|CDO1|EDNRB|GUCA1B|PRLR|PTGS2|RAB27B|CCL5|SLC16A2|SNCA|STATH|UMOD|DOC2B|NRXN1|PIP5K1C|SCRIB|ABCA12|FOXB1|STX17|ANO1|SLC4A5|TXLNA	-1.8304	0	49	1	1	-4.20615	2.44713
1	-4.19914	GO:0007589	M1	1	0	GO Biological Processes	19	body fluid secretion	19_GO:0051179 localization	-4.19914	5.89123	5.76111	30169	72	569	8	1.40598	0.493581	595|1036|2979|5618|6779|27023|55107|57835	CCND1|CDO1|GUCA1B|PRLR|STATH|FOXB1|ANO1|SLC4A5	-1.8304	0	50	1	1	-4.19914	8.83685
1	-3.80845	GO:0048732	M1	1	0	GO Biological Processes	19	gland development	19_GO:0032502 developmental process	-3.80845	2.53689	4.38697	30169	418	569	20	3.51494	0.772028	207|335|445|581|595|999|1036|1181|2736|3549|5290|5324|5618|6790|7299|9247|23322|23513|27023|80169	AKT1|APOA1|ASS1|BAX|CCND1|CDH1|CDO1|CLCN2|GLI2|IHH|PIK3CA|PLAG1|PRLR|AURKA|TYR|GCM2|RPGRIP1L|SCRIB|FOXB1|CTC1	-1.60926	0	50	0	0	-4.19914	8.83685
1	-2.51952	GO:0030879	M1	1	0	GO Biological Processes	19	mammary gland development	19_GO:0032502 developmental process	-2.51952	3.31382	3.63714	30169	128	569	8	1.40598	0.493581	207|581|595|1036|2736|5618|23513|27023	AKT1|BAX|CCND1|CDO1|GLI2|PRLR|SCRIB|FOXB1	-0.838013	0	50	0	0	-4.19914	8.83685
1	-2.35562	GO:0060644	M1	1	0	GO Biological Processes	19	mammary gland epithelial cell differentiation	19_GO:0032502 developmental process	-2.35562	8.83685	4.61116	30169	18	569	3	0.527241	0.303599	207|5618|27023	AKT1|PRLR|FOXB1	-0.735867	0	50	0	0	-4.19914	8.83685
1	-2.29409	GO:0061180	M1	1	0	GO Biological Processes	19	mammary gland epithelium development	19_GO:0032502 developmental process	-2.29409	4.49331	3.72385	30169	59	569	5	0.878735	0.391252	207|595|5618|23513|27023	AKT1|CCND1|PRLR|SCRIB|FOXB1	-0.696193	0	50	0	0	-4.19914	8.83685
1	-2.22253	GO:0060749	M1	1	0	GO Biological Processes	19	mammary gland alveolus development	19_GO:0032502 developmental process	-2.22253	7.95316	4.31265	30169	20	569	3	0.527241	0.303599	595|5618|27023	CCND1|PRLR|FOXB1	-0.664076	0	50	0	0	-4.19914	8.83685
1	-2.22253	GO:0061377	M1	1	0	GO Biological Processes	19	mammary gland lobule development	19_GO:0032502 developmental process	-2.22253	7.95316	4.31265	30169	20	569	3	0.527241	0.303599	595|5618|27023	CCND1|PRLR|FOXB1	-0.664076	0	50	0	0	-4.19914	8.83685
1	-2.13664	GO:0007595	M1	1	0	GO Biological Processes	19	lactation	19_GO:0051179 localization	-2.13664	5.17279	3.70695	30169	41	569	4	0.702988	0.350256	595|1036|5618|27023	CCND1|CDO1|PRLR|FOXB1	-0.619697	0	50	0	0	-4.19914	8.83685
1	-4.16629	hsa04080	M1	1	0	KEGG Pathway	24	Neuroactive ligand-receptor interaction		-4.16629	2.78287	4.73151	30169	362	569	19	3.33919	0.753164	797|1138|1241|1395|1910|2150|2558|2915|4157|4985|5024|5618|5737|6750|6751|7201|8620|10911|64111	CALCB|CHRNA5|LTB4R|CRHR2|EDNRB|F2RL1|GABRA5|GRM5|MC1R|OPRD1|P2RX3|PRLR|PTGFR|SST|SSTR1|TRHR|NPFF|UTS2|NPVF	-1.82036	0	51	1	1	-4.16629	4.7719
1	-3.92916	GO:0007200	M1	1	0	GO Biological Processes	19	phospholipase C-activating G protein-coupled receptor signaling pathway	19_GO:0023052 signaling	-3.92916	4.7719	5.23822	30169	100	569	9	1.58172	0.523054	846|1241|1910|2150|2828|2915|4985|7201|55107	CASR|LTB4R|EDNRB|F2RL1|GPR4|GRM5|OPRD1|TRHR|ANO1	-1.68184	0	51	0	0	-4.16629	4.7719
1	-2.70801	GO:0008528	M1	1	0	GO Molecular Functions	21	G protein-coupled peptide receptor activity		-2.70801	3.24619	3.78502	30169	147	569	9	1.58172	0.523054	1241|1395|1910|2150|2861|4157|4985|6751|10936	LTB4R|CRHR2|EDNRB|F2RL1|GPR37|MC1R|OPRD1|SSTR1|GPR75	-0.937814	0	51	0	0	-4.16629	4.7719
1	-2.59011	GO:0001653	M1	1	0	GO Molecular Functions	21	peptide receptor activity		-2.59011	3.11889	3.64301	30169	153	569	9	1.58172	0.523054	1241|1395|1910|2150|2861|4157|4985|6751|10936	LTB4R|CRHR2|EDNRB|F2RL1|GPR37|MC1R|OPRD1|SSTR1|GPR75	-0.877057	0	51	0	0	-4.16629	4.7719
1	-4.1517	GO:0048018	M1	1	0	GO Molecular Functions	21	receptor ligand activity		-4.1517	2.48368	4.59564	30169	491	569	23	4.04218	0.825642	335|685|797|1114|2200|2250|2662|3441|4254|6352|6375|6696|6750|8200|8620|8838|8995|9235|9350|10911|27178|27329|56729	APOA1|BTC|CALCB|CHGB|FBN1|FGF5|GDF10|IFNA4|KITLG|CCL5|XCL1|SPP1|SST|GDF5|NPFF|CCN6|TNFSF18|IL32|CER1|UTS2|IL37|ANGPTL3|RETN	-1.81823	0	52	1	1	-4.1517	3.04219
1	-4.05995	GO:0030546	M1	1	0	GO Molecular Functions	21	signaling receptor activator activity		-4.05995	2.44877	4.51991	30169	498	569	23	4.04218	0.825642	335|685|797|1114|2200|2250|2662|3441|4254|6352|6375|6696|6750|8200|8620|8838|8995|9235|9350|10911|27178|27329|56729	APOA1|BTC|CALCB|CHGB|FBN1|FGF5|GDF10|IFNA4|KITLG|CCL5|XCL1|SPP1|SST|GDF5|NPFF|CCN6|TNFSF18|IL32|CER1|UTS2|IL37|ANGPTL3|RETN	-1.7666	0	52	0	0	-4.1517	3.04219
1	-3.48314	GO:0030545	M1	1	0	GO Molecular Functions	21	signaling receptor regulator activity		-3.48314	2.23349	4.03274	30169	546	569	23	4.04218	0.825642	335|685|797|1114|2200|2250|2662|3441|4254|6352|6375|6696|6750|8200|8620|8838|8995|9235|9350|10911|27178|27329|56729	APOA1|BTC|CALCB|CHGB|FBN1|FGF5|GDF10|IFNA4|KITLG|CCL5|XCL1|SPP1|SST|GDF5|NPFF|CCN6|TNFSF18|IL32|CER1|UTS2|IL37|ANGPTL3|RETN	-1.39812	0	52	0	0	-4.1517	3.04219
1	-2.24858	GO:0005125	M1	1	0	GO Molecular Functions	21	cytokine activity		-2.24858	2.46089	3.13046	30169	237	569	11	1.93322	0.577225	2662|3441|4254|6352|6375|6696|8200|8995|9235|9350|27178	GDF10|IFNA4|KITLG|CCL5|XCL1|SPP1|GDF5|TNFSF18|IL32|CER1|IL37	-0.675081	0	52	0	0	-4.1517	3.04219
1	-2.06939	GO:0005179	M1	1	0	GO Molecular Functions	21	hormone activity		-2.06939	3.04219	3.13372	30169	122	569	7	1.23023	0.462114	797|1114|2200|6750|8620|10911|56729	CALCB|CHGB|FBN1|SST|NPFF|UTS2|RETN	-0.576393	0	52	0	0	-4.1517	3.04219
1	-4.10237	GO:0051129	M1	1	0	GO Biological Processes	19	negative regulation of cellular component organization	19_GO:0048519 negative regulation of biological process	-4.10237	2.19345	4.43275	30169	701	569	29	5.09666	0.921993	207|335|869|999|1003|1948|2059|2648|4070|4085|4117|4133|4985|5290|6622|6695|6696|7097|7272|8898|8976|25876|50848|80169|81618|83447|146691|152559|347240	AKT1|APOA1|CBLN1|CDH1|CDH5|EFNB2|EPS8|KAT2A|TACSTD2|MAD2L1|MAK|MAP2|OPRD1|PIK3CA|SNCA|SPOCK1|SPP1|TLR2|TTK|MTMR2|WASL|SPEF1|F11R|CTC1|ITM2C|SLC25A31|TOM1L2|PAQR3|KIF24	-1.78127	0	53	1	1	-4.10237	11.3617
1	-3.47031	GO:0010639	M1	1	0	GO Biological Processes	19	negative regulation of organelle organization	19_GO:0048519 negative regulation of biological process	-3.47031	2.61263	4.17682	30169	345	569	17	2.9877	0.713716	207|1003|2059|2648|4070|4085|4117|4133|5290|6622|7272|25876|50848|80169|83447|146691|347240	AKT1|CDH5|EPS8|KAT2A|TACSTD2|MAD2L1|MAK|MAP2|PIK3CA|SNCA|TTK|SPEF1|F11R|CTC1|SLC25A31|TOM1L2|KIF24	-1.39125	0	53	0	0	-4.10237	11.3617
1	-2.96545	GO:0032886	M1	1	0	GO Biological Processes	19	regulation of microtubule-based process	19_GO:0050789 regulation of biological process	-2.96545	2.73521	3.83511	30169	252	569	13	2.28471	0.626384	1003|2648|4133|5563|6622|6683|6790|10769|23499|25876|79187|81930|152185	CDH5|KAT2A|MAP2|PRKAA2|SNCA|SPAST|AURKA|PLK2|MACF1|SPEF1|FSD1|KIF18A|SPICE1	-1.09092	0	53	0	0	-4.10237	11.3617
1	-2.68188	GO:0031115	M1	1	0	GO Biological Processes	19	negative regulation of microtubule polymerization	19_GO:0048519 negative regulation of biological process	-2.68188	11.3617	5.37647	30169	14	569	3	0.527241	0.303599	1003|4133|6622	CDH5|MAP2|SNCA	-0.931574	0	53	0	0	-4.10237	11.3617
1	-2.4785	GO:0051494	M1	1	0	GO Biological Processes	19	negative regulation of cytoskeleton organization	19_GO:0048519 negative regulation of biological process	-2.4785	3.00119	3.50783	30169	159	569	9	1.58172	0.523054	1003|2059|2648|4070|4133|5290|6622|25876|50848	CDH5|EPS8|KAT2A|TACSTD2|MAP2|PIK3CA|SNCA|SPEF1|F11R	-0.810333	0	53	0	0	-4.10237	11.3617
1	-2.17482	GO:0031111	M1	1	0	GO Biological Processes	19	negative regulation of microtubule polymerization or depolymerization	19_GO:0048519 negative regulation of biological process	-2.17482	5.30211	3.77488	30169	40	569	4	0.702988	0.350256	1003|4133|6622|25876	CDH5|MAP2|SNCA|SPEF1	-0.640489	0	53	0	0	-4.10237	11.3617
1	-2.02697	GO:0070507	M1	1	0	GO Biological Processes	19	regulation of microtubule cytoskeleton organization	19_GO:0050789 regulation of biological process	-2.02697	2.73657	3.00525	30169	155	569	8	1.40598	0.493581	1003|4133|5563|6622|6683|25876|79187|81930	CDH5|MAP2|PRKAA2|SNCA|SPAST|SPEF1|FSD1|KIF18A	-0.557232	0	53	0	0	-4.10237	11.3617
1	-4.07227	GO:0016324	M1	1	0	GO Cellular Components	20	apical plasma membrane		-4.07227	2.7375	4.64962	30169	368	569	19	3.33919	0.753164	363|846|2195|4036|5874|6567|7348|7369|8529|8842|10050|25876|29881|53905|55107|55811|57835|81693|140803	AQP6|CASR|FAT1|LRP2|RAB27B|SLC16A2|UPK1B|UMOD|CYP4F2|PROM1|SLC17A4|SPEF1|NPC1L1|DUOX1|ANO1|ADCY10|SLC4A5|AMN|TRPM6	-1.76754	0	54	1	1	-4.07227	3.01746
1	-3.16247	GO:0045177	M1	1	0	GO Cellular Components	20	apical part of cell		-3.16247	2.31586	3.83277	30169	435	569	19	3.33919	0.753164	363|846|2195|4036|5874|6567|7348|7369|8529|8842|10050|25876|29881|53905|55107|55811|57835|81693|140803	AQP6|CASR|FAT1|LRP2|RAB27B|SLC16A2|UPK1B|UMOD|CYP4F2|PROM1|SLC17A4|SPEF1|NPC1L1|DUOX1|ANO1|ADCY10|SLC4A5|AMN|TRPM6	-1.19176	0	54	0	0	-4.07227	3.01746
1	-2.7009	GO:0006820	M1	1	0	GO Biological Processes	19	anion transport	19_GO:0051179 localization	-2.7009	2.16413	3.41444	30169	441	569	18	3.16344	0.733742	363|846|1181|1193|2352|2558|3766|4036|5743|5825|6567|7369|9122|10050|55107|57084|57835|83447	AQP6|CASR|CLCN2|CLIC2|FOLR3|GABRA5|KCNJ10|LRP2|PTGS2|ABCD3|SLC16A2|UMOD|SLC16A4|SLC17A4|ANO1|SLC17A6|SLC4A5|SLC25A31	-0.93186	0	54	0	0	-4.07227	3.01746
1	-2.18272	GO:0046942	M1	1	0	GO Biological Processes	19	carboxylic acid transport	19_GO:0051179 localization	-2.18272	2.41005	3.05347	30169	242	569	11	1.93322	0.577225	846|2352|3766|4036|5743|5825|6567|7369|9122|10050|57084	CASR|FOLR3|KCNJ10|LRP2|PTGS2|ABCD3|SLC16A2|UMOD|SLC16A4|SLC17A4|SLC17A6	-0.643765	0	54	0	0	-4.07227	3.01746
1	-2.15697	GO:0098656	M1	1	0	GO Biological Processes	19	anion transmembrane transport	19_GO:0051179 localization	-2.15697	2.3903	3.02321	30169	244	569	11	1.93322	0.577225	363|846|1181|1193|2558|3766|4036|55107|57084|57835|83447	AQP6|CASR|CLCN2|CLIC2|GABRA5|KCNJ10|LRP2|ANO1|SLC17A6|SLC4A5|SLC25A31	-0.632382	0	54	0	0	-4.07227	3.01746
1	-2.05085	GO:0098661	M1	1	0	GO Biological Processes	19	inorganic anion transmembrane transport	19_GO:0051179 localization	-2.05085	3.01746	3.10848	30169	123	569	7	1.23023	0.462114	363|846|1181|1193|2558|55107|57084	AQP6|CASR|CLCN2|CLIC2|GABRA5|ANO1|SLC17A6	-0.57105	0	54	0	0	-4.07227	3.01746
1	-2.04187	GO:0015711	M1	1	0	GO Biological Processes	19	organic anion transport	19_GO:0051179 localization	-2.04187	2.12739	2.82875	30169	324	569	13	2.28471	0.626384	846|2352|3766|4036|5743|5825|6567|7369|9122|10050|57084|57835|83447	CASR|FOLR3|KCNJ10|LRP2|PTGS2|ABCD3|SLC16A2|UMOD|SLC16A4|SLC17A4|SLC17A6|SLC4A5|SLC25A31	-0.564705	0	54	0	0	-4.07227	3.01746
1	-4.05667	GO:0044703	M1	1	0	GO Biological Processes	19	multi-organism reproductive process	19_GO:0022414 reproductive process	-4.05667	3.55296	4.94594	30169	194	569	13	2.28471	0.626384	207|1833|2353|3549|5618|5673|5737|5743|6696|7932|8605|10699|10935	AKT1|EPYC|FOS|IHH|PRLR|PSG5|PTGFR|PTGS2|SPP1|OR2H2|PLA2G4C|CORIN|PRDX3	-1.7666	0	55	1	1	-4.05667	6.05955
1	-3.29169	GO:0044706	M1	1	0	GO Biological Processes	19	multi-multicellular organism process	19_GO:0032501 multicellular organismal process	-3.29169	3.13425	4.23022	30169	203	569	12	2.10896	0.602351	207|1833|2353|3549|5618|5673|5737|5743|6696|8605|10699|10935	AKT1|EPYC|FOS|IHH|PRLR|PSG5|PTGFR|PTGS2|SPP1|PLA2G4C|CORIN|PRDX3	-1.26808	0	55	0	0	-4.05667	6.05955
1	-2.74405	GO:0007565	M1	1	0	GO Biological Processes	19	female pregnancy	19_GO:0022414 reproductive process	-2.74405	3.04719	3.75484	30169	174	569	10	1.75747	0.550855	207|1833|2353|3549|5618|5673|5743|6696|10699|10935	AKT1|EPYC|FOS|IHH|PRLR|PSG5|PTGS2|SPP1|CORIN|PRDX3	-0.964706	0	55	0	0	-4.05667	6.05955
1	-2.38463	GO:0001893	M1	1	0	GO Biological Processes	19	maternal placenta development	19_GO:0022414 reproductive process	-2.38463	6.05955	4.15242	30169	35	569	4	0.702988	0.350256	207|5743|6696|10935	AKT1|PTGS2|SPP1|PRDX3	-0.754377	0	55	0	0	-4.05667	6.05955
1	-2.23245	GO:0060135	M1	1	0	GO Biological Processes	19	maternal process involved in female pregnancy	19_GO:0022414 reproductive process	-2.23245	4.34599	3.62687	30169	61	569	5	0.878735	0.391252	207|3549|5743|6696|10935	AKT1|IHH|PTGS2|SPP1|PRDX3	-0.666086	0	55	0	0	-4.05667	6.05955
1	-3.98965	GO:0032355	M1	1	0	GO Biological Processes	19	response to estradiol	19_GO:0050896 response to stimulus	-3.98965	4.38191	5.16809	30169	121	569	10	1.75747	0.550855	338|445|595|890|3549|5737|5743|6751|53615|81930	APOB|ASS1|CCND1|CCNA2|IHH|PTGFR|PTGS2|SSTR1|MBD3|KIF18A	-1.7143	0	56	1	1	-3.98965	7.23015
1	-3.19389	hsa04340	M1	1	0	KEGG Pathway	24	Hedgehog signaling pathway		-3.19389	5.68083	4.86098	30169	56	569	6	1.05448	0.428215	595|2736|3549|4036|8643|23432	CCND1|GLI2|IHH|LRP2|PTCH2|GPR161	-1.21593	0	56	0	0	-3.98965	7.23015
1	-2.11647	GO:0031100	M1	1	0	GO Biological Processes	19	animal organ regeneration	19_GO:0032502 developmental process	-2.11647	4.07855	3.44488	30169	65	569	5	0.878735	0.391252	595|890|3549|4837|6790	CCND1|CCNA2|IHH|NNMT|AURKA	-0.604548	0	56	0	0	-3.98965	7.23015
1	-2.10402	GO:0044321	M1	1	0	GO Biological Processes	19	response to leptin	19_GO:0050896 response to stimulus	-2.10402	7.23015	4.05295	30169	22	569	3	0.527241	0.303599	595|890|4036	CCND1|CCNA2|LRP2	-0.598292	0	56	0	0	-3.98965	7.23015
1	-3.97503	GO:0001934	M1	1	0	GO Biological Processes	19	positive regulation of protein phosphorylation	19_GO:0048518 positive regulation of biological process	-3.97503	2.12368	4.31761	30169	749	569	30	5.27241	0.936886	207|595|685|801|1910|2250|2321|2662|2915|3441|4254|4985|5290|5607|5618|5743|6352|6622|6788|7272|8087|8200|8412|8503|8654|8995|11030|28996|51149|114882	AKT1|CCND1|BTC|CALM1|EDNRB|FGF5|FLT1|GDF10|GRM5|IFNA4|KITLG|OPRD1|PIK3CA|MAP2K5|PRLR|PTGS2|CCL5|SNCA|STK3|TTK|FXR1|GDF5|BCAR3|PIK3R3|PDE5A|TNFSF18|RBPMS|HIPK2|MRNIP|OSBPL8	-1.70328	0	57	1	1	-3.97503	2.58639
1	-2.95495	GO:0043549	M1	1	0	GO Biological Processes	19	regulation of kinase activity	19_GO:0008152 metabolic process	-2.95495	1.88879	3.50064	30169	786	569	28	4.92091	0.906795	207|595|685|801|890|2321|2915|3645|4254|5290|5607|5618|6352|6622|6788|7410|8503|8654|10641|10935|30837|51149|54922|56647|57493|114882|152559|171392	AKT1|CCND1|BTC|CALM1|CCNA2|FLT1|GRM5|INSRR|KITLG|PIK3CA|MAP2K5|PRLR|CCL5|SNCA|STK3|VAV2|PIK3R3|PDE5A|NPRL2|PRDX3|SOCS7|MRNIP|RASIP1|BCCIP|HEG1|OSBPL8|PAQR3|ZNF675	-1.08614	0	57	0	0	-3.97503	2.58639
1	-2.57892	GO:0019207	M1	1	0	GO Molecular Functions	21	kinase regulator activity		-2.57892	2.58639	3.46386	30169	246	569	12	2.10896	0.602351	595|685|801|890|2915|5290|6352|6622|6788|8503|30837|56647	CCND1|BTC|CALM1|CCNA2|GRM5|PIK3CA|CCL5|SNCA|STK3|PIK3R3|SOCS7|BCCIP	-0.870788	0	57	0	0	-3.97503	2.58639
1	-2.38363	GO:0051347	M1	1	0	GO Biological Processes	19	positive regulation of transferase activity	19_GO:0065007 biological regulation	-2.38363	1.90007	3.05063	30169	586	569	21	3.69069	0.790372	207|335|595|685|801|2321|2915|3645|4254|5290|5607|5618|6352|6622|6788|7410|8654|11284|51149|64785|114882	AKT1|APOA1|CCND1|BTC|CALM1|FLT1|GRM5|INSRR|KITLG|PIK3CA|MAP2K5|PRLR|CCL5|SNCA|STK3|VAV2|PDE5A|PNKP|MRNIP|GINS3|OSBPL8	-0.754189	0	57	0	0	-3.97503	2.58639
1	-2.19926	GO:0045860	M1	1	0	GO Biological Processes	19	positive regulation of protein kinase activity	19_GO:0048518 positive regulation of biological process	-2.19926	2.02952	2.93869	30169	418	569	16	2.81195	0.693033	207|595|685|801|2321|2915|4254|5290|5607|5618|6352|6622|6788|8654|51149|114882	AKT1|CCND1|BTC|CALM1|FLT1|GRM5|KITLG|PIK3CA|MAP2K5|PRLR|CCL5|SNCA|STK3|PDE5A|MRNIP|OSBPL8	-0.653614	0	57	0	0	-3.97503	2.58639
1	-2.19089	GO:0033674	M1	1	0	GO Biological Processes	19	positive regulation of kinase activity	19_GO:0048518 positive regulation of biological process	-2.19089	1.93194	2.89561	30169	494	569	18	3.16344	0.733742	207|595|685|801|2321|2915|3645|4254|5290|5607|5618|6352|6622|6788|7410|8654|51149|114882	AKT1|CCND1|BTC|CALM1|FLT1|GRM5|INSRR|KITLG|PIK3CA|MAP2K5|PRLR|CCL5|SNCA|STK3|VAV2|PDE5A|MRNIP|OSBPL8	-0.649454	0	57	0	0	-3.97503	2.58639
1	-2.0651	GO:0071900	M1	1	0	GO Biological Processes	19	regulation of protein serine/threonine kinase activity	19_GO:0008152 metabolic process	-2.0651	2.01346	2.81106	30169	395	569	15	2.6362	0.671633	207|595|801|890|2321|4254|5607|6622|6788|8654|54922|56647|57493|152559|171392	AKT1|CCND1|CALM1|CCNA2|FLT1|KITLG|MAP2K5|SNCA|STK3|PDE5A|RASIP1|BCCIP|HEG1|PAQR3|ZNF675	-0.573544	0	57	0	0	-3.97503	2.58639
1	-2.02709	GO:0045859	M1	1	0	GO Biological Processes	19	regulation of protein kinase activity	19_GO:0008152 metabolic process	-2.02709	1.73581	2.67451	30169	672	569	22	3.86643	0.808233	207|595|685|801|890|2321|2915|4254|5290|5607|5618|6352|6622|6788|8654|51149|54922|56647|57493|114882|152559|171392	AKT1|CCND1|BTC|CALM1|CCNA2|FLT1|GRM5|KITLG|PIK3CA|MAP2K5|PRLR|CCL5|SNCA|STK3|PDE5A|MRNIP|RASIP1|BCCIP|HEG1|OSBPL8|PAQR3|ZNF675	-0.557232	0	57	0	0	-3.97503	2.58639
1	-3.96548	GO:0015631	M1	1	0	GO Molecular Functions	21	tubulin binding		-3.96548	2.6864	4.55613	30169	375	569	19	3.33919	0.753164	675|1641|2009|2620|4133|4692|6622|6683|9141|23095|23499|25876|79187|80173|80776|81930|114327|219899|347240	BRCA2|DCX|EML1|GAS2|MAP2|NDN|SNCA|SPAST|PDCD5|KIF1B|MACF1|SPEF1|FSD1|IFT74|B9D2|KIF18A|EFHC1|TBCEL|KIF24	-1.69828	0	58	1	1	-3.96548	2.87464
1	-2.44752	GO:0005874	M1	1	0	GO Cellular Components	20	microtubule		-2.44752	2.04802	3.16117	30169	466	569	18	3.16344	0.733742	331|801|1641|2009|4133|6683|6790|9903|22920|23095|23322|23499|25876|79187|81027|81930|114327|347240	XIAP|CALM1|DCX|EML1|MAP2|SPAST|AURKA|KLHL21|KIFAP3|KIF1B|RPGRIP1L|MACF1|SPEF1|FSD1|TUBB1|KIF18A|EFHC1|KIF24	-0.788466	0	58	0	0	-3.96548	2.87464
1	-2.3556	GO:0005875	M1	1	0	GO Cellular Components	20	microtubule associated complex		-2.3556	2.87464	3.35794	30169	166	569	9	1.58172	0.523054	70|1641|2009|4133|6790|22920|23095|81930|118491	ACTC1|DCX|EML1|MAP2|AURKA|KIFAP3|KIF1B|KIF18A|CFAP70	-0.735867	0	58	0	0	-3.96548	2.87464
1	-2.19174	GO:0007018	M1	1	0	GO Biological Processes	19	microtubule-based movement	19_GO:0009987 cellular process	-2.19174	2.08198	2.95067	30169	382	569	15	2.6362	0.671633	338|4117|5874|6683|7275|10097|22920|23095|25876|54585|55811|80173|81930|118491|347240	APOB|MAK|RAB27B|SPAST|TUB|ACTR2|KIFAP3|KIF1B|SPEF1|LZTFL1|ADCY10|IFT74|KIF18A|CFAP70|KIF24	-0.649454	0	58	0	0	-3.96548	2.87464
1	-2.13154	GO:0032838	M1	1	0	GO Cellular Components	20	plasma membrane bounded cell projection cytoplasm		-2.13154	2.37086	2.99324	30169	246	569	11	1.93322	0.577225	1641|4117|4133|5874|6683|22920|23095|23322|25876|114327|118491	DCX|MAK|MAP2|RAB27B|SPAST|KIFAP3|KIF1B|RPGRIP1L|SPEF1|EFHC1|CFAP70	-0.615232	0	58	0	0	-3.96548	2.87464
1	-2.06094	GO:0099513	M1	1	0	GO Cellular Components	20	polymeric cytoskeletal fiber		-2.06094	1.68001	2.68356	30169	789	569	25	4.39367	0.859213	70|331|801|1641|2009|2620|4133|5317|5357|6683|6790|8976|9903|22920|23095|23322|23499|25876|26502|79187|81027|81870|81930|114327|347240	ACTC1|XIAP|CALM1|DCX|EML1|GAS2|MAP2|PKP1|PLS1|SPAST|AURKA|WASL|KLHL21|KIFAP3|KIF1B|RPGRIP1L|MACF1|SPEF1|NARF|FSD1|TUBB1|KRTAP9-9|KIF18A|EFHC1|KIF24	-0.572694	0	58	0	0	-3.96548	2.87464
1	-3.82171	GO:0005929	M1	1	0	GO Cellular Components	20	cilium		-3.82171	2.1121	4.21132	30169	728	569	29	5.09666	0.921993	207|801|1641|2736|2979|3766|4117|5132|6790|7275|7288|7369|8842|22920|23322|23432|25876|25924|54585|55811|79781|80173|80705|80776|83447|83449|95681|114327|118491	AKT1|CALM1|DCX|GLI2|GUCA1B|KCNJ10|MAK|PDC|AURKA|TUB|TULP2|UMOD|PROM1|KIFAP3|RPGRIP1L|GPR161|SPEF1|MYRIP|LZTFL1|ADCY10|IQCA1|IFT74|TSGA10|B9D2|SLC25A31|PMFBP1|CEP41|EFHC1|CFAP70	-1.61946	0	59	1	1	-3.82171	2.27233
1	-2.53741	GO:0044782	M1	1	0	GO Biological Processes	19	cilium organization	19_GO:0009987 cellular process	-2.53741	2.27233	3.31949	30169	350	569	15	2.6362	0.671633	1641|3766|4117|5990|6790|7275|10097|22920|23322|25876|80173|80776|95681|118491|347240	DCX|KCNJ10|MAK|RFX2|AURKA|TUB|ACTR2|KIFAP3|RPGRIP1L|SPEF1|IFT74|B9D2|CEP41|CFAP70|KIF24	-0.846576	0	59	0	0	-3.82171	2.27233
1	-2.0224	GO:0070925	M1	1	0	GO Biological Processes	19	organelle assembly	19_GO:0009987 cellular process	-2.0224	1.66733	2.64378	30169	795	569	25	4.39367	0.859213	70|1641|3766|4117|5357|5990|6790|8605|9378|10097|23322|23363|25876|55014|56647|58529|60673|80153|80173|80776|81027|95681|118491|152185|347240	ACTC1|DCX|KCNJ10|MAK|PLS1|RFX2|AURKA|PLA2G4C|NRXN1|ACTR2|RPGRIP1L|OBSL1|SPEF1|STX17|BCCIP|MYOZ1|ATG101|EDC3|IFT74|B9D2|TUBB1|CEP41|CFAP70|SPICE1|KIF24	-0.553228	0	59	0	0	-3.82171	2.27233
1	-3.7934	GO:0070293	M1	1	0	GO Biological Processes	19	renal absorption	19_GO:0032501 multicellular organismal process	-3.7934	9.46805	6.21537	30169	28	569	5	0.878735	0.391252	1910|3043|7369|8644|81693	EDNRB|HBB|UMOD|AKR1C3|AMN	-1.60322	0	60	1	1	-3.7934	9.46805
1	-3.44143	GO:0003014	M1	1	0	GO Biological Processes	19	renal system process	19_GO:0032501 multicellular organismal process	-3.44143	4.11371	4.6585	30169	116	569	9	1.58172	0.523054	363|1910|2150|3043|7369|8529|8644|57835|81693	AQP6|EDNRB|F2RL1|HBB|UMOD|CYP4F2|AKR1C3|SLC4A5|AMN	-1.37246	0	60	0	0	-3.7934	9.46805
1	-2.04936	GO:0003091	M1	1	0	GO Biological Processes	19	renal water homeostasis	19_GO:0032501 multicellular organismal process	-2.04936	6.91579	3.93501	30169	23	569	3	0.527241	0.303599	363|7369|8529	AQP6|UMOD|CYP4F2	-0.57105	0	60	0	0	-3.7934	9.46805
1	-3.76241	GO:0050808	M1	1	0	GO Biological Processes	19	synapse organization	19_GO:0009987 cellular process	-3.76241	2.87572	4.48865	30169	295	569	16	2.81195	0.693033	577|869|999|1948|2915|5064|6622|8404|8898|8976|9378|10196|23024|23114|23363|266977	ADGRB3|CBLN1|CDH1|EFNB2|GRM5|PALM|SNCA|SPARCL1|MTMR2|WASL|NRXN1|PRMT3|PDZRN3|NFASC|OBSL1|ADGRF1	-1.5871	0	61	1	1	-3.76241	2.87572
1	-3.76193	hsa04921	M1	1	0	KEGG Pathway	24	Oxytocin signaling pathway		-3.76193	3.78722	4.8078	30169	154	569	11	1.93322	0.577225	108|595|801|2353|3761|5563|5607|5743|8605|9254|140465	ADCY2|CCND1|CALM1|FOS|KCNJ4|PRKAA2|MAP2K5|PTGS2|PLA2G4C|CACNA2D2|MYL6B	-1.5871	0	62	1	1	-3.76193	3.78722
1	-2.30269	hsa04371	M1	1	0	KEGG Pathway	24	Apelin signaling pathway		-2.30269	3.05157	3.36125	30169	139	569	8	1.40598	0.493581	108|207|595|801|999|5563|6696|55811	ADCY2|AKT1|CCND1|CALM1|CDH1|PRKAA2|SPP1|ADCY10	-0.699434	0	62	0	0	-3.76193	3.78722
1	-3.75694	GO:0006631	M1	1	0	GO Biological Processes	19	fatty acid metabolic process	19_GO:0008152 metabolic process	-3.75694	2.7649	4.44214	30169	326	569	17	2.9877	0.713716	33|1557|1565|1632|1962|5563|5743|5825|6307|6622|6785|8529|8605|8644|27329|55289|80339	ACADL|CYP2C19|CYP2D6|ECI1|EHHADH|PRKAA2|PTGS2|ABCD3|MSMO1|SNCA|ELOVL4|CYP4F2|PLA2G4C|AKR1C3|ANGPTL3|ACOXL|PNPLA3	-1.5871	0	63	1	1	-3.75694	10.6042
1	-3.53049	GO:0044242	M1	1	0	GO Biological Processes	19	cellular lipid catabolic process	19_GO:0008152 metabolic process	-3.53049	3.33117	4.48097	30169	191	569	12	2.10896	0.602351	33|338|1632|1962|5825|8605|8644|9588|27329|55289|79644|80339	ACADL|APOB|ECI1|EHHADH|ABCD3|PLA2G4C|AKR1C3|PRDX6|ANGPTL3|ACOXL|SRD5A3|PNPLA3	-1.42638	0	63	0	0	-3.75694	10.6042
1	-3.34653	GO:0016042	M1	1	0	GO Biological Processes	19	lipid catabolic process	19_GO:0008152 metabolic process	-3.34653	2.74247	4.13395	30169	290	569	15	2.6362	0.671633	33|338|1632|1962|5825|6696|6716|8529|8605|8644|9588|27329|55289|79644|80339	ACADL|APOB|ECI1|EHHADH|ABCD3|SPP1|SRD5A2|CYP4F2|PLA2G4C|AKR1C3|PRDX6|ANGPTL3|ACOXL|SRD5A3|PNPLA3	-1.3066	0	63	0	0	-3.75694	10.6042
1	-3.22032	GO:0044282	M1	1	0	GO Biological Processes	19	small molecule catabolic process	19_GO:0008152 metabolic process	-3.22032	2.48308	3.9414	30169	363	569	17	2.9877	0.713716	33|587|1036|1632|1962|3081|5825|5860|8529|8644|8898|9582|10380|10690|55289|79644|81602	ACADL|BCAT2|CDO1|ECI1|EHHADH|HGD|ABCD3|QDPR|CYP4F2|AKR1C3|MTMR2|APOBEC3B|BPNT1|FUT9|ACOXL|SRD5A3|CDADC1	-1.23315	0	63	0	0	-3.75694	10.6042
1	-2.59106	GO:0016863	M1	1	0	GO Molecular Functions	21	intramolecular oxidoreductase activity, transposing C=C bonds		-2.59106	10.6042	5.15844	30169	15	569	3	0.527241	0.303599	1632|1962|3284	ECI1|EHHADH|HSD3B2	-0.877057	0	63	0	0	-3.75694	10.6042
1	-2.31346	GO:0019395	M1	1	0	GO Biological Processes	19	fatty acid oxidation	19_GO:0008152 metabolic process	-2.31346	3.83285	3.58314	30169	83	569	6	1.05448	0.428215	33|1632|1962|5825|8529|55289	ACADL|ECI1|EHHADH|ABCD3|CYP4F2|ACOXL	-0.70634	0	63	0	0	-3.75694	10.6042
1	-2.26295	GO:0006635	M1	1	0	GO Biological Processes	19	fatty acid beta-oxidation	19_GO:0008152 metabolic process	-2.26295	4.41842	3.67483	30169	60	569	5	0.878735	0.391252	33|1632|1962|5825|55289	ACADL|ECI1|EHHADH|ABCD3|ACOXL	-0.679268	0	63	0	0	-3.75694	10.6042
1	-2.1904	GO:0034440	M1	1	0	GO Biological Processes	19	lipid oxidation	19_GO:0008152 metabolic process	-2.1904	3.61507	3.40614	30169	88	569	6	1.05448	0.428215	33|1632|1962|5825|8529|55289	ACADL|ECI1|EHHADH|ABCD3|CYP4F2|ACOXL	-0.649454	0	63	0	0	-3.75694	10.6042
1	-2.12238	GO:0032787	M1	1	0	GO Biological Processes	19	monocarboxylic acid metabolic process	19_GO:0008152 metabolic process	-2.12238	1.90115	2.82292	30169	502	569	18	3.16344	0.733742	33|1557|1565|1632|1962|5563|5743|5825|5947|6307|6622|6785|8529|8605|8644|27329|55289|80339	ACADL|CYP2C19|CYP2D6|ECI1|EHHADH|PRKAA2|PTGS2|ABCD3|RBP1|MSMO1|SNCA|ELOVL4|CYP4F2|PLA2G4C|AKR1C3|ANGPTL3|ACOXL|PNPLA3	-0.607958	0	63	0	0	-3.75694	10.6042
1	-3.75694	GO:0045121	M1	1	0	GO Cellular Components	20	membrane raft		-3.75694	2.7649	4.44214	30169	326	569	17	2.9877	0.713716	108|999|1756|1910|2817|3672|4985|5024|5743|7097|7851|23017|23209|54982|55107|79054|81930	ADCY2|CDH1|DMD|EDNRB|GPC1|ITGA1|OPRD1|P2RX3|PTGS2|TLR2|MALL|FAIM2|MLC1|CLN6|ANO1|TRPM8|KIF18A	-1.5871	0	64	1	1	-3.75694	2.7649
1	-3.74123	GO:0098857	M1	1	0	GO Cellular Components	20	membrane microdomain		-3.74123	2.75645	4.42771	30169	327	569	17	2.9877	0.713716	108|999|1756|1910|2817|3672|4985|5024|5743|7097|7851|23017|23209|54982|55107|79054|81930	ADCY2|CDH1|DMD|EDNRB|GPC1|ITGA1|OPRD1|P2RX3|PTGS2|TLR2|MALL|FAIM2|MLC1|CLN6|ANO1|TRPM8|KIF18A	-1.57703	0	64	0	0	-3.75694	2.7649
1	-3.71855	GO:0004712	M1	1	0	GO Molecular Functions	21	protein serine/threonine/tyrosine kinase activity		-3.71855	7.06948	5.64917	30169	45	569	6	1.05448	0.428215	207|5563|5607|6790|7272|10420	AKT1|PRKAA2|MAP2K5|AURKA|TTK|TESK2	-1.55933	0	65	1	1	-3.71855	7.95316
1	-2.22253	GO:0035173	M1	1	0	GO Molecular Functions	21	histone kinase activity		-2.22253	7.95316	4.31265	30169	20	569	3	0.527241	0.303599	5563|6790|9730	PRKAA2|AURKA|DCAF1	-0.664076	0	65	0	0	-3.71855	7.95316
1	-3.68926	GO:0071396	M1	1	0	GO Biological Processes	19	cellular response to lipid	19_GO:0050896 response to stimulus	-3.68926	2.30963	4.20923	30169	528	569	23	4.04218	0.825642	108|207|338|445|846|890|1910|1948|2353|3199|5166|5563|5737|6096|6352|6696|6751|7097|8644|23209|27178|57795|81930	ADCY2|AKT1|APOB|ASS1|CASR|CCNA2|EDNRB|EFNB2|FOS|HOXA2|PDK4|PRKAA2|PTGFR|RORB|CCL5|SPP1|SSTR1|TLR2|AKR1C3|MLC1|IL37|BRINP2|KIF18A	-1.53885	0	66	1	1	-3.68926	2.91325
1	-2.84893	GO:0071345	M1	1	0	GO Biological Processes	19	cellular response to cytokine stimulus	19_GO:0050896 response to stimulus	-2.84893	1.90935	3.42895	30169	722	569	26	4.56942	0.875423	207|338|445|587|608|2059|2353|2648|3441|3598|3977|5600|5618|5990|6352|6375|6751|7097|7369|8995|10097|10936|27178|53905|55892|171392	AKT1|APOB|ASS1|BCAT2|TNFRSF17|EPS8|FOS|KAT2A|IFNA4|IL13RA2|LIFR|MAPK11|PRLR|RFX2|CCL5|XCL1|SSTR1|TLR2|UMOD|TNFSF18|ACTR2|GPR75|IL37|DUOX1|MYNN|ZNF675	-1.01944	0	66	0	0	-3.68926	2.91325
1	-2.82779	GO:0006954	M1	1	0	GO Biological Processes	19	inflammatory response	19_GO:0050896 response to stimulus	-2.82779	2.07345	3.47994	30169	537	569	21	3.69069	0.790372	2|207|445|1036|1241|2150|2353|5737|5743|5806|6352|6375|6622|6696|7097|7369|8605|27178|50848|51311|54093	A2M|AKT1|ASS1|CDO1|LTB4R|F2RL1|FOS|PTGFR|PTGS2|PTX3|CCL5|XCL1|SNCA|SPP1|TLR2|UMOD|PLA2G4C|IL37|F11R|TLR8|SETD4	-1.00346	0	66	0	0	-3.68926	2.91325
1	-2.70984	GO:0034612	M1	1	0	GO Biological Processes	19	response to tumor necrosis factor	19_GO:0050896 response to stimulus	-2.70984	2.83122	3.6565	30169	206	569	11	1.93322	0.577225	207|338|445|608|2353|2648|5743|6352|6375|7369|8995	AKT1|APOB|ASS1|TNFRSF17|FOS|KAT2A|PTGS2|CCL5|XCL1|UMOD|TNFSF18	-0.937814	0	66	0	0	-3.68926	2.91325
1	-2.60127	GO:0071356	M1	1	0	GO Biological Processes	19	cellular response to tumor necrosis factor	19_GO:0050896 response to stimulus	-2.60127	2.91325	3.58942	30169	182	569	10	1.75747	0.550855	207|338|445|608|2353|2648|6352|6375|7369|8995	AKT1|APOB|ASS1|TNFRSF17|FOS|KAT2A|CCL5|XCL1|UMOD|TNFSF18	-0.880211	0	66	0	0	-3.68926	2.91325
1	-2.43574	GO:0032496	M1	1	0	GO Biological Processes	19	response to lipopolysaccharide	19_GO:0044419 biological process involved in interspecies interaction between organisms	-2.43574	2.29103	3.23935	30169	324	569	14	2.46046	0.649445	207|338|445|1910|1948|2353|5737|5743|6352|6622|7097|7369|10935|27178	AKT1|APOB|ASS1|EDNRB|EFNB2|FOS|PTGFR|PTGS2|CCL5|SNCA|TLR2|UMOD|PRDX3|IL37	-0.782779	0	66	0	0	-3.68926	2.91325
1	-2.20014	GO:0002237	M1	1	0	GO Biological Processes	19	response to molecule of bacterial origin	19_GO:0044419 biological process involved in interspecies interaction between organisms	-2.20014	2.15158	2.98266	30169	345	569	14	2.46046	0.649445	207|338|445|1910|1948|2353|5737|5743|6352|6622|7097|7369|10935|27178	AKT1|APOB|ASS1|EDNRB|EFNB2|FOS|PTGFR|PTGS2|CCL5|SNCA|TLR2|UMOD|PRDX3|IL37	-0.653822	0	66	0	0	-3.68926	2.91325
1	-3.58409	GO:0001676	M1	1	0	GO Biological Processes	19	long-chain fatty acid metabolic process	19_GO:0008152 metabolic process	-3.58409	4.29901	4.82779	30169	111	569	9	1.58172	0.523054	33|1557|1565|5743|5825|8529|8605|8644|80339	ACADL|CYP2C19|CYP2D6|PTGS2|ABCD3|CYP4F2|PLA2G4C|AKR1C3|PNPLA3	-1.46255	0	67	1	1	-3.58409	5.48494
1	-3.11193	GO:0019369	M1	1	0	GO Biological Processes	19	arachidonic acid metabolic process	19_GO:0008152 metabolic process	-3.11193	5.48494	4.74014	30169	58	569	6	1.05448	0.428215	1557|1565|5743|8529|8605|8644	CYP2C19|CYP2D6|PTGS2|CYP4F2|PLA2G4C|AKR1C3	-1.17492	0	67	0	0	-3.58409	5.48494
1	-3.09416	GO:0004497	M1	1	0	GO Molecular Functions	21	monooxygenase activity		-3.09416	4.07855	4.36029	30169	104	569	8	1.40598	0.493581	1557|1565|6307|7299|8529|8644|83475|120227	CYP2C19|CYP2D6|MSMO1|TYR|CYP4F2|AKR1C3|DOHH|CYP2R1	-1.1726	0	67	0	0	-3.58409	5.48494
1	-2.87595	GO:0020037	M1	1	0	GO Molecular Functions	21	heme binding		-2.87595	3.43302	3.9862	30169	139	569	9	1.58172	0.523054	1557|1565|3043|5743|6821|8529|53905|79689|120227	CYP2C19|CYP2D6|HBB|PTGS2|SUOX|CYP4F2|DUOX1|STEAP4|CYP2R1	-1.03464	0	67	0	0	-3.58409	5.48494
1	-2.66798	GO:0046906	M1	1	0	GO Molecular Functions	21	tetrapyrrole binding		-2.66798	3.20262	3.73689	30169	149	569	9	1.58172	0.523054	1557|1565|3043|5743|6821|8529|53905|79689|120227	CYP2C19|CYP2D6|HBB|PTGS2|SUOX|CYP4F2|DUOX1|STEAP4|CYP2R1	-0.921978	0	67	0	0	-3.58409	5.48494
1	-2.65375	GO:0016705	M1	1	0	GO Molecular Functions	21	oxidoreductase activity, acting on paired donors, with incorporation or reduction of molecular oxygen		-2.65375	2.96207	3.65037	30169	179	569	10	1.75747	0.550855	1557|1565|5352|5743|6307|7299|8529|8644|83475|120227	CYP2C19|CYP2D6|PLOD2|PTGS2|MSMO1|TYR|CYP4F2|AKR1C3|DOHH|CYP2R1	-0.911999	0	67	0	0	-3.58409	5.48494
1	-2.59011	GO:0005506	M1	1	0	GO Molecular Functions	21	iron ion binding		-2.59011	3.11889	3.64301	30169	153	569	9	1.58172	0.523054	1036|1557|1565|5352|6307|6622|8529|83475|120227	CDO1|CYP2C19|CYP2D6|PLOD2|MSMO1|SNCA|CYP4F2|DOHH|CYP2R1	-0.877057	0	67	0	0	-3.58409	5.48494
1	-2.46677	GO:0033559	M1	1	0	GO Biological Processes	19	unsaturated fatty acid metabolic process	19_GO:0008152 metabolic process	-2.46677	3.60338	3.66945	30169	103	569	7	1.23023	0.462114	1557|1565|5743|6785|8529|8605|8644	CYP2C19|CYP2D6|PTGS2|ELOVL4|CYP4F2|PLA2G4C|AKR1C3	-0.805083	0	67	0	0	-3.58409	5.48494
1	-2.23245	hsa00590	M1	1	0	KEGG Pathway	24	Arachidonic acid metabolism		-2.23245	4.34599	3.62687	30169	61	569	5	0.878735	0.391252	1557|5743|8529|8605|8644	CYP2C19|PTGS2|CYP4F2|PLA2G4C|AKR1C3	-0.666086	0	67	0	0	-3.58409	5.48494
1	-2.18524	GO:0006690	M1	1	0	GO Biological Processes	19	icosanoid metabolic process	19_GO:0008152 metabolic process	-2.18524	3.19955	3.29081	30169	116	569	7	1.23023	0.462114	1557|1565|5743|7097|8529|8605|8644	CYP2C19|CYP2D6|PTGS2|TLR2|CYP4F2|PLA2G4C|AKR1C3	-0.645624	0	67	0	0	-3.58409	5.48494
1	-2.17482	GO:0016709	M1	1	0	GO Molecular Functions	21	oxidoreductase activity, acting on paired donors, with incorporation or reduction of molecular oxygen, NAD(P)H as one donor, and incorporation of one atom of oxygen		-2.17482	5.30211	3.77488	30169	40	569	4	0.702988	0.350256	1557|1565|8529|8644	CYP2C19|CYP2D6|CYP4F2|AKR1C3	-0.640489	0	67	0	0	-3.58409	5.48494
1	-2.17482	GO:0016712	M1	1	0	GO Molecular Functions	21	oxidoreductase activity, acting on paired donors, with incorporation or reduction of molecular oxygen, reduced flavin or flavoprotein as one donor, and incorporation of one atom of oxygen		-2.17482	5.30211	3.77488	30169	40	569	4	0.702988	0.350256	1557|1565|8529|120227	CYP2C19|CYP2D6|CYP4F2|CYP2R1	-0.640489	0	67	0	0	-3.58409	5.48494
1	-2.15948	GO:0120254	M1	1	0	GO Biological Processes	19	olefinic compound metabolic process	19_GO:0008152 metabolic process	-2.15948	2.8855	3.17723	30169	147	569	8	1.40598	0.493581	1557|1565|1910|5743|6716|8529|8605|8644	CYP2C19|CYP2D6|EDNRB|PTGS2|SRD5A2|CYP4F2|PLA2G4C|AKR1C3	-0.634253	0	67	0	0	-3.58409	5.48494
1	-3.55056	GO:0051052	M1	1	0	GO Biological Processes	19	regulation of DNA metabolic process	19_GO:0008152 metabolic process	-3.55056	2.25831	4.0908	30169	540	569	23	4.04218	0.825642	207|581|675|890|1149|2648|2736|3009|5290|5531|8089|8412|8451|10097|11284|23381|23514|23595|51149|53615|64785|80169|253980	AKT1|BAX|BRCA2|CCNA2|CIDEA|KAT2A|GLI2|H1-5|PIK3CA|PPP4C|YEATS4|BCAR3|CUL4A|ACTR2|PNKP|SMG5|SPIDR|ORC3|MRNIP|MBD3|GINS3|CTC1|KCTD13	-1.44154	0	68	1	1	-3.55056	5.30211
1	-2.35941	GO:0006275	M1	1	0	GO Biological Processes	19	regulation of DNA replication	19_GO:0008152 metabolic process	-2.35941	3.11889	3.43369	30169	136	569	8	1.40598	0.493581	675|890|2736|8412|23595|64785|80169|253980	BRCA2|CCNA2|GLI2|BCAR3|ORC3|GINS3|CTC1|KCTD13	-0.735867	0	68	0	0	-3.55056	5.30211
1	-2.17482	GO:0045740	M1	1	0	GO Biological Processes	19	positive regulation of DNA replication	19_GO:0048518 positive regulation of biological process	-2.17482	5.30211	3.77488	30169	40	569	4	0.702988	0.350256	2736|8412|80169|253980	GLI2|BCAR3|CTC1|KCTD13	-0.640489	0	68	0	0	-3.55056	5.30211
1	-3.5245	GO:0030856	M1	1	0	GO Biological Processes	19	regulation of epithelial cell differentiation	19_GO:0032502 developmental process	-3.5245	3.55629	4.55113	30169	164	569	11	1.93322	0.577225	595|1003|4821|5618|8643|8842|26154|50848|54845|79413|81575	CCND1|CDH5|NKX2-2|PRLR|PTCH2|PROM1|ABCA12|F11R|ESRP1|ZBED2|APOLD1	-1.42525	0	69	1	1	-3.5245	3.55629
1	-3.51383	GO:0040007	M1	1	0	GO Biological Processes	19	growth	19_GO:0040007 growth	-3.51383	2.47519	4.15429	30169	407	569	19	3.33919	0.753164	675|928|1002|1281|2620|2648|2736|3549|4692|5324|5600|5618|5806|6788|6790|9350|57493|79647|80169	BRCA2|CD9|CDH4|COL3A1|GAS2|KAT2A|GLI2|IHH|NDN|PLAG1|MAPK11|PRLR|PTX3|STK3|AURKA|CER1|HEG1|AKIRIN1|CTC1	-1.41937	0	70	1	1	-3.51383	3.74267
1	-3.51383	GO:0048589	M1	1	0	GO Biological Processes	19	developmental growth	19_GO:0040007 growth	-3.51383	2.47519	4.15429	30169	407	569	19	3.33919	0.753164	675|928|1002|1281|2620|2648|2736|3549|4692|5324|5600|5618|5806|6788|6790|9350|57493|79647|80169	BRCA2|CD9|CDH4|COL3A1|GAS2|KAT2A|GLI2|IHH|NDN|PLAG1|MAPK11|PRLR|PTX3|STK3|AURKA|CER1|HEG1|AKIRIN1|CTC1	-1.41937	0	70	0	0	-3.51383	3.74267
1	-2.2631	GO:0035264	M1	1	0	GO Biological Processes	19	multicellular organism growth	19_GO:0040007 growth	-2.2631	3.74267	3.51073	30169	85	569	6	1.05448	0.428215	1281|2648|3549|5324|57493|80169	COL3A1|KAT2A|IHH|PLAG1|HEG1|CTC1	-0.679268	0	70	0	0	-3.51383	3.74267
1	-3.49752	hsa04670	M1	1	0	KEGG Pathway	24	Leukocyte transendothelial migration		-3.49752	4.18588	4.72505	30169	114	569	9	1.58172	0.523054	1003|4636|5290|5600|7410|8503|29895|50848|58494	CDH5|MYL5|PIK3CA|MAPK11|VAV2|PIK3R3|MYL11|F11R|JAM2	-1.40781	0	71	1	1	-3.49752	4.18588
1	-3.01985	hsa04810	M1	1	0	KEGG Pathway	24	Regulation of actin cytoskeleton		-3.01985	2.91859	3.94175	30169	218	569	12	2.10896	0.602351	2250|3645|3672|4636|5290|7410|8503|8976|10097|23396|29895|57144	FGF5|INSRR|ITGA1|MYL5|PIK3CA|VAV2|PIK3R3|WASL|ACTR2|PIP5K1C|MYL11|PAK5	-1.12408	0	71	0	0	-3.49752	4.18588
1	-2.53613	hsa05132	M1	1	0	KEGG Pathway	24	Salmonella infection		-2.53613	2.55523	3.41663	30169	249	569	12	2.10896	0.602351	207|581|2353|4636|5290|5600|7097|8976|10097|26084|29895|81027	AKT1|BAX|FOS|MYL5|PIK3CA|MAPK11|TLR2|WASL|ACTR2|ARHGEF26|MYL11|TUBB1	-0.846243	0	71	0	0	-3.49752	4.18588
1	-2.47446	hsa05100	M1	1	0	KEGG Pathway	24	Bacterial invasion of epithelial cells		-2.47446	4.13151	3.81468	30169	77	569	6	1.05448	0.428215	999|5290|8503|8976|10097|26084	CDH1|PIK3CA|PIK3R3|WASL|ACTR2|ARHGEF26	-0.809241	0	71	0	0	-3.49752	4.18588
1	-2.11895	hsa05131	M1	1	0	KEGG Pathway	24	Shigellosis		-2.11895	2.36126	2.97837	30169	247	569	11	1.93322	0.577225	207|581|4636|5290|5600|6352|8503|8976|10097|29895|83660	AKT1|BAX|MYL5|PIK3CA|MAPK11|CCL5|PIK3R3|WASL|ACTR2|MYL11|TLN2	-0.605782	0	71	0	0	-3.49752	4.18588
1	-3.39767	GO:0033135	M1	1	0	GO Biological Processes	19	regulation of peptidyl-serine phosphorylation	19_GO:0008152 metabolic process	-3.39767	3.70777	4.50002	30169	143	569	10	1.75747	0.550855	207|581|1756|3441|4985|5290|5743|6622|8412|152559	AKT1|BAX|DMD|IFNA4|OPRD1|PIK3CA|PTGS2|SNCA|BCAR3|PAQR3	-1.34319	0	72	1	1	-3.39767	4.54466
1	-2.68385	GO:0051881	M1	1	0	GO Biological Processes	19	regulation of mitochondrial membrane potential	19_GO:0065007 biological regulation	-2.68385	4.54466	4.11653	30169	70	569	6	1.05448	0.428215	207|581|2537|4985|8838|10935	AKT1|BAX|IFI6|OPRD1|CCN6|PRDX3	-0.931574	0	72	0	0	-3.39767	4.54466
1	-2.35311	GO:0033138	M1	1	0	GO Biological Processes	19	positive regulation of peptidyl-serine phosphorylation	19_GO:0048518 positive regulation of biological process	-2.35311	3.43655	3.51698	30169	108	569	7	1.23023	0.462114	207|3441|4985|5290|5743|6622|8412	AKT1|IFNA4|OPRD1|PIK3CA|PTGS2|SNCA|BCAR3	-0.734422	0	72	0	0	-3.39767	4.54466
1	-3.37004	GO:0030001	M1	1	0	GO Biological Processes	19	metal ion transport	19_GO:0051179 localization	-3.37004	2.11071	3.89989	30169	628	569	25	4.39367	0.859213	581|846|1910|3761|3766|3777|3780|4036|6352|6375|7369|9254|9312|10050|27094|28968|54207|55334|55676|56659|57084|57835|79054|79689|140803	BAX|CASR|EDNRB|KCNJ4|KCNJ10|KCNK3|KCNN1|LRP2|CCL5|XCL1|UMOD|CACNA2D2|KCNB2|SLC17A4|KCNMB3|SLC6A16|KCNK10|SLC39A9|SLC30A6|KCNK13|SLC17A6|SLC4A5|TRPM8|STEAP4|TRPM6	-1.32201	0	73	1	1	-3.37004	4.69807
1	-3.28142	GO:0015267	M1	1	0	GO Molecular Functions	21	channel activity		-3.28142	2.25393	3.89606	30169	494	569	21	3.69069	0.790372	363|581|1138|1181|1193|2558|3761|3766|3777|3780|5024|9254|9312|10052|27094|54207|55107|56659|57084|79054|140803	AQP6|BAX|CHRNA5|CLCN2|CLIC2|GABRA5|KCNJ4|KCNJ10|KCNK3|KCNN1|P2RX3|CACNA2D2|KCNB2|GJC1|KCNMB3|KCNK10|ANO1|KCNK13|SLC17A6|TRPM8|TRPM6	-1.26569	0	73	0	0	-3.37004	4.69807
1	-3.27011	GO:0022803	M1	1	0	GO Molecular Functions	21	passive transmembrane transporter activity		-3.27011	2.24938	3.88591	30169	495	569	21	3.69069	0.790372	363|581|1138|1181|1193|2558|3761|3766|3777|3780|5024|9254|9312|10052|27094|54207|55107|56659|57084|79054|140803	AQP6|BAX|CHRNA5|CLCN2|CLIC2|GABRA5|KCNJ4|KCNJ10|KCNK3|KCNN1|P2RX3|CACNA2D2|KCNB2|GJC1|KCNMB3|KCNK10|ANO1|KCNK13|SLC17A6|TRPM8|TRPM6	-1.26388	0	73	0	0	-3.37004	4.69807
1	-3.13407	GO:0008076	M1	1	0	GO Cellular Components	20	voltage-gated potassium channel complex		-3.13407	4.69807	4.56311	30169	79	569	7	1.23023	0.462114	801|1804|3761|3780|9312|26047|27094	CALM1|DPP6|KCNJ4|KCNN1|KCNB2|CNTNAP2|KCNMB3	-1.18607	0	73	0	0	-3.37004	4.69807
1	-3.07317	GO:0022836	M1	1	0	GO Molecular Functions	21	gated channel activity		-3.07317	2.48779	3.83082	30169	341	569	16	2.81195	0.693033	1138|1181|1193|2558|3761|3766|3777|3780|5024|9254|9312|27094|54207|55107|56659|79054	CHRNA5|CLCN2|CLIC2|GABRA5|KCNJ4|KCNJ10|KCNK3|KCNN1|P2RX3|CACNA2D2|KCNB2|KCNMB3|KCNK10|ANO1|KCNK13|TRPM8	-1.15861	0	73	0	0	-3.37004	4.69807
1	-3.06528	GO:0098660	M1	1	0	GO Biological Processes	19	inorganic ion transmembrane transport	19_GO:0051179 localization	-3.06528	1.97783	3.62125	30169	697	569	26	4.56942	0.875423	363|581|846|1181|1193|1910|2558|3761|3766|3777|3780|5024|6375|9254|9312|10050|27094|28968|54207|55107|55676|56659|57084|57835|79054|140803	AQP6|BAX|CASR|CLCN2|CLIC2|EDNRB|GABRA5|KCNJ4|KCNJ10|KCNK3|KCNN1|P2RX3|XCL1|CACNA2D2|KCNB2|SLC17A4|KCNMB3|SLC6A16|KCNK10|ANO1|SLC30A6|KCNK13|SLC17A6|SLC4A5|TRPM8|TRPM6	-1.15323	0	73	0	0	-3.37004	4.69807
1	-3.03437	GO:0005216	M1	1	0	GO Molecular Functions	21	ion channel activity		-3.03437	2.25875	3.71315	30169	446	569	19	3.33919	0.753164	1138|1181|1193|2558|3761|3766|3777|3780|5024|9254|9312|10052|27094|54207|55107|56659|57084|79054|140803	CHRNA5|CLCN2|CLIC2|GABRA5|KCNJ4|KCNJ10|KCNK3|KCNN1|P2RX3|CACNA2D2|KCNB2|GJC1|KCNMB3|KCNK10|ANO1|KCNK13|SLC17A6|TRPM8|TRPM6	-1.13469	0	73	0	0	-3.37004	4.69807
1	-2.82797	GO:0034705	M1	1	0	GO Cellular Components	20	potassium channel complex		-2.82797	4.1702	4.15266	30169	89	569	7	1.23023	0.462114	801|1804|3761|3780|9312|26047|27094	CALM1|DPP6|KCNJ4|KCNN1|KCNB2|CNTNAP2|KCNMB3	-1.00346	0	73	0	0	-3.37004	4.69807
1	-2.79396	GO:0005244	M1	1	0	GO Molecular Functions	21	voltage-gated ion channel activity		-2.79396	2.90165	3.75045	30169	201	569	11	1.93322	0.577225	1181|1193|3761|3766|3777|3780|9254|9312|54207|55107|56659	CLCN2|CLIC2|KCNJ4|KCNJ10|KCNK3|KCNN1|CACNA2D2|KCNB2|KCNK10|ANO1|KCNK13	-0.98229	0	73	0	0	-3.37004	4.69807
1	-2.79396	GO:0022832	M1	1	0	GO Molecular Functions	21	voltage-gated channel activity		-2.79396	2.90165	3.75045	30169	201	569	11	1.93322	0.577225	1181|1193|3761|3766|3777|3780|9254|9312|54207|55107|56659	CLCN2|CLIC2|KCNJ4|KCNJ10|KCNK3|KCNN1|CACNA2D2|KCNB2|KCNK10|ANO1|KCNK13	-0.98229	0	73	0	0	-3.37004	4.69807
1	-2.79138	GO:0034702	M1	1	0	GO Cellular Components	20	ion channel complex		-2.79138	2.50775	3.61427	30169	296	569	14	2.46046	0.649445	801|1138|1181|1193|1804|2059|2558|3761|3780|9254|9312|26047|27094|55107	CALM1|CHRNA5|CLCN2|CLIC2|DPP6|EPS8|GABRA5|KCNJ4|KCNN1|CACNA2D2|KCNB2|CNTNAP2|KCNMB3|ANO1	-0.98229	0	73	0	0	-3.37004	4.69807
1	-2.64887	GO:0005267	M1	1	0	GO Molecular Functions	21	potassium channel activity		-2.64887	3.47679	3.8006	30169	122	569	8	1.40598	0.493581	3761|3766|3777|3780|9312|27094|54207|56659	KCNJ4|KCNJ10|KCNK3|KCNN1|KCNB2|KCNMB3|KCNK10|KCNK13	-0.909233	0	73	0	0	-3.37004	4.69807
1	-2.5631	GO:0005249	M1	1	0	GO Molecular Functions	21	voltage-gated potassium channel activity		-2.5631	3.74897	3.79843	30169	99	569	7	1.23023	0.462114	3761|3766|3777|3780|9312|54207|56659	KCNJ4|KCNJ10|KCNK3|KCNN1|KCNB2|KCNK10|KCNK13	-0.862746	0	73	0	0	-3.37004	4.69807
1	-2.49669	GO:0015079	M1	1	0	GO Molecular Functions	21	potassium ion transmembrane transporter activity		-2.49669	3.02019	3.52991	30169	158	569	9	1.58172	0.523054	3761|3766|3777|3780|9312|27094|54207|56659|57084	KCNJ4|KCNJ10|KCNK3|KCNN1|KCNB2|KCNMB3|KCNK10|KCNK13|SLC17A6	-0.8234	0	73	0	0	-3.37004	4.69807
1	-2.40735	GO:0071805	M1	1	0	GO Biological Processes	19	potassium ion transmembrane transport	19_GO:0051179 localization	-2.40735	2.92754	3.42119	30169	163	569	9	1.58172	0.523054	3761|3766|3777|3780|9312|27094|54207|56659|57084	KCNJ4|KCNJ10|KCNK3|KCNN1|KCNB2|KCNMB3|KCNK10|KCNK13|SLC17A6	-0.767986	0	73	0	0	-3.37004	4.69807
1	-2.22395	GO:0006813	M1	1	0	GO Biological Processes	19	potassium ion transport	19_GO:0051179 localization	-2.22395	2.74247	3.19594	30169	174	569	9	1.58172	0.523054	3761|3766|3777|3780|9312|27094|54207|56659|57084	KCNJ4|KCNJ10|KCNK3|KCNN1|KCNB2|KCNMB3|KCNK10|KCNK13|SLC17A6	-0.664076	0	73	0	0	-3.37004	4.69807
1	-2.22203	GO:1902495	M1	1	0	GO Cellular Components	20	transmembrane transporter complex		-2.22203	2.09846	2.98368	30169	379	569	15	2.6362	0.671633	801|1138|1181|1193|1804|2059|2558|3761|3780|4713|9254|9312|26047|27094|55107	CALM1|CHRNA5|CLCN2|CLIC2|DPP6|EPS8|GABRA5|KCNJ4|KCNN1|NDUFB7|CACNA2D2|KCNB2|CNTNAP2|KCNMB3|ANO1	-0.664076	0	73	0	0	-3.37004	4.69807
1	-2.18952	GO:0005261	M1	1	0	GO Molecular Functions	21	cation channel activity		-2.18952	2.14536	2.9709	30169	346	569	14	2.46046	0.649445	1138|3761|3766|3777|3780|5024|9254|9312|27094|54207|55107|56659|79054|140803	CHRNA5|KCNJ4|KCNJ10|KCNK3|KCNN1|P2RX3|CACNA2D2|KCNB2|KCNMB3|KCNK10|ANO1|KCNK13|TRPM8|TRPM6	-0.649237	0	73	0	0	-3.37004	4.69807
1	-2.09522	GO:0015318	M1	1	0	GO Molecular Functions	21	inorganic molecular entity transmembrane transporter activity		-2.09522	1.71266	2.72706	30169	743	569	24	4.21793	0.842627	363|1138|1181|1193|2558|3761|3766|3777|3780|5024|9254|9312|10050|10052|27094|54207|55107|55334|55676|56659|57084|57835|79054|140803	AQP6|CHRNA5|CLCN2|CLIC2|GABRA5|KCNJ4|KCNJ10|KCNK3|KCNN1|P2RX3|CACNA2D2|KCNB2|SLC17A4|GJC1|KCNMB3|KCNK10|ANO1|SLC39A9|SLC30A6|KCNK13|SLC17A6|SLC4A5|TRPM8|TRPM6	-0.594631	0	73	0	0	-3.37004	4.69807
1	-2.09196	GO:0022843	M1	1	0	GO Molecular Functions	21	voltage-gated cation channel activity		-2.09196	2.80906	3.08983	30169	151	569	8	1.40598	0.493581	3761|3766|3777|3780|9254|9312|54207|56659	KCNJ4|KCNJ10|KCNK3|KCNN1|CACNA2D2|KCNB2|KCNK10|KCNK13	-0.592344	0	73	0	0	-3.37004	4.69807
1	-2.03355	GO:0046873	M1	1	0	GO Molecular Functions	21	metal ion transmembrane transporter activity		-2.03355	1.94573	2.75787	30169	436	569	16	2.81195	0.693033	3761|3766|3777|3780|9254|9312|10050|27094|54207|55334|55676|56659|57084|57835|79054|140803	KCNJ4|KCNJ10|KCNK3|KCNN1|CACNA2D2|KCNB2|SLC17A4|KCNMB3|KCNK10|SLC39A9|SLC30A6|KCNK13|SLC17A6|SLC4A5|TRPM8|TRPM6	-0.558113	0	73	0	0	-3.37004	4.69807
1	-2.02709	GO:0098655	M1	1	0	GO Biological Processes	19	cation transmembrane transport	19_GO:0051179 localization	-2.02709	1.73581	2.67451	30169	672	569	22	3.86643	0.808233	581|1910|3761|3766|3777|3780|5024|6375|9254|9312|10050|27094|28968|54207|55107|55676|56659|57084|57835|79054|80704|140803	BAX|EDNRB|KCNJ4|KCNJ10|KCNK3|KCNN1|P2RX3|XCL1|CACNA2D2|KCNB2|SLC17A4|KCNMB3|SLC6A16|KCNK10|ANO1|SLC30A6|KCNK13|SLC17A6|SLC4A5|TRPM8|SLC19A3|TRPM6	-0.557232	0	73	0	0	-3.37004	4.69807
1	-3.29596	GO:1901214	M1	1	0	GO Biological Processes	19	regulation of neuron death	19_GO:0050789 regulation of biological process	-3.29596	2.61027	4.04665	30169	325	569	16	2.81195	0.693033	207|581|595|1948|2353|2558|3672|5290|6352|6622|8200|10936|23017|27023|28996|55074	AKT1|BAX|CCND1|EFNB2|FOS|GABRA5|ITGA1|PIK3CA|CCL5|SNCA|GDF5|GPR75|FAIM2|FOXB1|HIPK2|OXR1	-1.26929	0	74	1	1	-3.29596	3.97658
1	-3.14521	GO:0043524	M1	1	0	GO Biological Processes	19	negative regulation of neuron apoptotic process	19_GO:0048519 negative regulation of biological process	-3.14521	3.44293	4.21391	30169	154	569	10	1.75747	0.550855	581|595|2558|5290|6622|8200|23017|27023|28996|55074	BAX|CCND1|GABRA5|PIK3CA|SNCA|GDF5|FAIM2|FOXB1|HIPK2|OXR1	-1.19002	0	74	0	0	-3.29596	3.97658
1	-2.97159	GO:0007626	M1	1	0	GO Biological Processes	19	locomotory behavior	19_GO:0032501 multicellular organismal process	-2.97159	3.05357	3.94738	30169	191	569	11	1.93322	0.577225	793|2059|2861|2915|3766|4985|6622|28996|54982|55074|57144	CALB1|EPS8|GPR37|GRM5|KCNJ10|OPRD1|SNCA|HIPK2|CLN6|OXR1|PAK5	-1.09418	0	74	0	0	-3.29596	3.97658
1	-2.79038	GO:0030534	M1	1	0	GO Biological Processes	19	adult behavior	19_GO:0032501 multicellular organismal process	-2.79038	3.33699	3.88383	30169	143	569	9	1.58172	0.523054	1138|2059|3766|4985|6622|9378|26047|28996|55074	CHRNA5|EPS8|KCNJ10|OPRD1|SNCA|NRXN1|CNTNAP2|HIPK2|OXR1	-0.98229	0	74	0	0	-3.29596	3.97658
1	-2.51965	GO:0043523	M1	1	0	GO Biological Processes	19	regulation of neuron apoptotic process	19_GO:0050789 regulation of biological process	-2.51965	2.67538	3.44206	30169	218	569	11	1.93322	0.577225	581|595|2558|3672|5290|6622|8200|23017|27023|28996|55074	BAX|CCND1|GABRA5|ITGA1|PIK3CA|SNCA|GDF5|FAIM2|FOXB1|HIPK2|OXR1	-0.838013	0	74	0	0	-3.29596	3.97658
1	-2.51965	GO:1901215	M1	1	0	GO Biological Processes	19	negative regulation of neuron death	19_GO:0048519 negative regulation of biological process	-2.51965	2.67538	3.44206	30169	218	569	11	1.93322	0.577225	207|581|595|2558|5290|6622|8200|23017|27023|28996|55074	AKT1|BAX|CCND1|GABRA5|PIK3CA|SNCA|GDF5|FAIM2|FOXB1|HIPK2|OXR1	-0.838013	0	74	0	0	-3.29596	3.97658
1	-2.39202	GO:0008344	M1	1	0	GO Biological Processes	19	adult locomotory behavior	19_GO:0032501 multicellular organismal process	-2.39202	3.97658	3.69609	30169	80	569	6	1.05448	0.428215	2059|3766|4985|6622|28996|55074	EPS8|KCNJ10|OPRD1|SNCA|HIPK2|OXR1	-0.76012	0	74	0	0	-3.29596	3.97658
1	-2.09839	GO:0051402	M1	1	0	GO Biological Processes	19	neuron apoptotic process	19_GO:0009987 cellular process	-2.09839	3.4579	3.27359	30169	92	569	6	1.05448	0.428215	331|581|6622|23017|28996|55074	XIAP|BAX|SNCA|FAIM2|HIPK2|OXR1	-0.59695	0	74	0	0	-3.29596	3.97658
1	-3.27773	GO:0048729	M1	1	0	GO Biological Processes	19	tissue morphogenesis	19_GO:0032502 developmental process	-3.27773	2.15838	3.85375	30169	565	569	23	4.04218	0.825642	70|846|1281|1289|1948|2195|2648|2736|3549|3909|4036|4070|6788|7041|23322|23414|23513|29895|51301|54922|55727|57493|80000	ACTC1|CASR|COL3A1|COL5A1|EFNB2|FAT1|KAT2A|GLI2|IHH|LAMA3|LRP2|TACSTD2|STK3|TGFB1I1|RPGRIP1L|ZFPM2|SCRIB|MYL11|GCNT4|RASIP1|BTBD7|HEG1|GREB1L	-1.26562	0	75	1	1	-3.27773	2.15838
1	-2.64709	GO:0007507	M1	1	0	GO Biological Processes	19	heart development	19_GO:0032502 developmental process	-2.64709	2.0026	3.3083	30169	556	569	21	3.69069	0.790372	70|1281|1289|2200|2648|2736|3549|4036|5600|5607|6444|6788|9350|10052|23322|23363|23414|53615|57493|80000|80173	ACTC1|COL3A1|COL5A1|FBN1|KAT2A|GLI2|IHH|LRP2|MAPK11|MAP2K5|SGCD|STK3|CER1|GJC1|RPGRIP1L|OBSL1|ZFPM2|MBD3|HEG1|GREB1L|IFT74	-0.909091	0	75	0	0	-3.27773	2.15838
1	-2.22011	GO:0002009	M1	1	0	GO Biological Processes	19	morphogenesis of an epithelium	19_GO:0032502 developmental process	-2.22011	1.98975	2.94283	30169	453	569	17	2.9877	0.713716	846|1289|1948|2195|2648|2736|3549|3909|4036|4070|6788|7041|23322|23513|54922|55727|80000	CASR|COL5A1|EFNB2|FAT1|KAT2A|GLI2|IHH|LAMA3|LRP2|TACSTD2|STK3|TGFB1I1|RPGRIP1L|SCRIB|RASIP1|BTBD7|GREB1L	-0.662849	0	75	0	0	-3.27773	2.15838
1	-3.25432	GO:0048608	M1	1	0	GO Biological Processes	19	reproductive structure development	19_GO:0022414 reproductive process	-3.25432	2.68688	4.04365	30169	296	569	15	2.6362	0.671633	2|581|595|675|2620|4036|4254|5324|5618|5806|6716|8644|23414|80000|81930	A2M|BAX|CCND1|BRCA2|GAS2|LRP2|KITLG|PLAG1|PRLR|PTX3|SRD5A2|AKR1C3|ZFPM2|GREB1L|KIF18A	-1.25197	0	76	1	1	-3.25432	10.6042
1	-3.1944	GO:0061458	M1	1	0	GO Biological Processes	19	reproductive system development	19_GO:0032502 developmental process	-3.1944	2.65105	3.9847	30169	300	569	15	2.6362	0.671633	2|581|595|675|2620|4036|4254|5324|5618|5806|6716|8644|23414|80000|81930	A2M|BAX|CCND1|BRCA2|GAS2|LRP2|KITLG|PLAG1|PRLR|PTX3|SRD5A2|AKR1C3|ZFPM2|GREB1L|KIF18A	-1.21593	0	76	0	0	-3.25432	10.6042
1	-2.90205	GO:0008406	M1	1	0	GO Biological Processes	19	gonad development	19_GO:0022414 reproductive process	-2.90205	2.82779	3.81546	30169	225	569	12	2.10896	0.602351	2|581|595|675|2620|4036|4254|5806|6716|8644|23414|81930	A2M|BAX|CCND1|BRCA2|GAS2|LRP2|KITLG|PTX3|SRD5A2|AKR1C3|ZFPM2|KIF18A	-1.04721	0	76	0	0	-3.25432	10.6042
1	-2.82115	GO:0045137	M1	1	0	GO Biological Processes	19	development of primary sexual characteristics	19_GO:0022414 reproductive process	-2.82115	2.76632	3.72819	30169	230	569	12	2.10896	0.602351	2|581|595|675|2620|4036|4254|5806|6716|8644|23414|81930	A2M|BAX|CCND1|BRCA2|GAS2|LRP2|KITLG|PTX3|SRD5A2|AKR1C3|ZFPM2|KIF18A	-0.998096	0	76	0	0	-3.25432	10.6042
1	-2.81103	GO:0046660	M1	1	0	GO Biological Processes	19	female sex differentiation	19_GO:0022414 reproductive process	-2.81103	3.68842	4.00478	30169	115	569	8	1.40598	0.493581	2|581|675|2620|4036|4254|5806|6716	A2M|BAX|BRCA2|GAS2|LRP2|KITLG|PTX3|SRD5A2	-0.991796	0	76	0	0	-3.25432	10.6042
1	-2.59106	GO:0033599	M1	1	0	GO Biological Processes	19	regulation of mammary gland epithelial cell proliferation	19_GO:0032502 developmental process	-2.59106	10.6042	5.15844	30169	15	569	3	0.527241	0.303599	581|595|675	BAX|CCND1|BRCA2	-0.877057	0	76	0	0	-3.25432	10.6042
1	-2.54868	GO:0007548	M1	1	0	GO Biological Processes	19	sex differentiation	19_GO:0022414 reproductive process	-2.54868	2.45293	3.39261	30169	281	569	13	2.28471	0.626384	2|581|595|675|2620|4036|4254|5806|6716|8644|23414|80000|81930	A2M|BAX|CCND1|BRCA2|GAS2|LRP2|KITLG|PTX3|SRD5A2|AKR1C3|ZFPM2|GREB1L|KIF18A	-0.853115	0	76	0	0	-3.25432	10.6042
1	-2.01155	GO:0008585	M1	1	0	GO Biological Processes	19	female gonad development	19_GO:0022414 reproductive process	-2.01155	3.31382	3.14818	30169	96	569	6	1.05448	0.428215	2|581|675|2620|4254|5806	A2M|BAX|BRCA2|GAS2|KITLG|PTX3	-0.544292	0	76	0	0	-3.25432	10.6042
1	-3.23869	GO:0044270	M1	1	0	GO Biological Processes	19	cellular nitrogen compound catabolic process	19_GO:0008152 metabolic process	-3.23869	2.57853	3.9915	30169	329	569	16	2.81195	0.693033	33|635|955|957|1565|5433|8654|8930|9582|23381|27115|51690|55106|60528|80153|81602	ACADL|BHMT|ENTPD6|ENTPD5|CYP2D6|POLR2D|PDE5A|MBD4|APOBEC3B|SMG5|PDE7B|LSM7|SLFN12|ELAC2|EDC3|CDADC1	-1.24087	0	77	1	1	-3.23869	5.58117
1	-3.12348	GO:0046434	M1	1	0	GO Biological Processes	19	organophosphate catabolic process	19_GO:0008152 metabolic process	-3.12348	3.42072	4.1892	30169	155	569	10	1.75747	0.550855	955|957|8605|8654|8898|8930|9588|10380|27115|27329	ENTPD6|ENTPD5|PLA2G4C|PDE5A|MTMR2|MBD4|PRDX6|BPNT1|PDE7B|ANGPTL3	-1.17718	0	77	0	0	-3.23869	5.58117
1	-3.10251	GO:1901361	M1	1	0	GO Biological Processes	19	organic cyclic compound catabolic process	19_GO:0008152 metabolic process	-3.10251	2.42301	3.82891	30169	372	569	17	2.9877	0.713716	955|957|3081|5433|5860|6696|6716|8654|8930|9582|23381|27115|51690|55106|60528|80153|81602	ENTPD6|ENTPD5|HGD|POLR2D|QDPR|SPP1|SRD5A2|PDE5A|MBD4|APOBEC3B|SMG5|PDE7B|LSM7|SLFN12|ELAC2|EDC3|CDADC1	-1.17492	0	77	0	0	-3.23869	5.58117
1	-2.60814	GO:0019439	M1	1	0	GO Biological Processes	19	aromatic compound catabolic process	19_GO:0008152 metabolic process	-2.60814	2.31197	3.39309	30169	344	569	15	2.6362	0.671633	955|957|3081|5433|5860|8654|8930|9582|23381|27115|51690|55106|60528|80153|81602	ENTPD6|ENTPD5|HGD|POLR2D|QDPR|PDE5A|MBD4|APOBEC3B|SMG5|PDE7B|LSM7|SLFN12|ELAC2|EDC3|CDADC1	-0.884459	0	77	0	0	-3.23869	5.58117
1	-2.52239	GO:0034655	M1	1	0	GO Biological Processes	19	nucleobase-containing compound catabolic process	19_GO:0008152 metabolic process	-2.52239	2.4356	3.36415	30169	283	569	13	2.28471	0.626384	955|957|5433|8654|8930|9582|23381|27115|51690|55106|60528|80153|81602	ENTPD6|ENTPD5|POLR2D|PDE5A|MBD4|APOBEC3B|SMG5|PDE7B|LSM7|SLFN12|ELAC2|EDC3|CDADC1	-0.838103	0	77	0	0	-3.23869	5.58117
1	-2.33923	GO:0072527	M1	1	0	GO Biological Processes	19	pyrimidine-containing compound metabolic process	19_GO:0008152 metabolic process	-2.33923	3.87959	3.6202	30169	82	569	6	1.05448	0.428215	790|957|8930|9582|80704|81602	CAD|ENTPD5|MBD4|APOBEC3B|SLC19A3|CDADC1	-0.727426	0	77	0	0	-3.23869	5.58117
1	-2.25603	GO:1901136	M1	1	0	GO Biological Processes	19	carbohydrate derivative catabolic process	19_GO:0008152 metabolic process	-2.25603	2.77436	3.23557	30169	172	569	9	1.58172	0.523054	957|2817|3161|8654|8930|9582|11253|27115|81602	ENTPD5|GPC1|HMMR|PDE5A|MBD4|APOBEC3B|MAN1B1|PDE7B|CDADC1	-0.678495	0	77	0	0	-3.23869	5.58117
1	-2.25475	GO:0072529	M1	1	0	GO Biological Processes	19	pyrimidine-containing compound catabolic process	19_GO:0008152 metabolic process	-2.25475	5.58117	3.91782	30169	38	569	4	0.702988	0.350256	957|8930|9582|81602	ENTPD5|MBD4|APOBEC3B|CDADC1	-0.678495	0	77	0	0	-3.23869	5.58117
1	-2.05238	GO:0046700	M1	1	0	GO Biological Processes	19	heterocycle catabolic process	19_GO:0008152 metabolic process	-2.05238	2.13398	2.84083	30169	323	569	13	2.28471	0.626384	955|957|5433|8654|8930|9582|23381|27115|51690|55106|60528|80153|81602	ENTPD6|ENTPD5|POLR2D|PDE5A|MBD4|APOBEC3B|SMG5|PDE7B|LSM7|SLFN12|ELAC2|EDC3|CDADC1	-0.57105	0	77	0	0	-3.23869	5.58117
1	-3.18079	GO:0001228	M1	1	0	GO Molecular Functions	21	DNA-binding transcription activator activity, RNA polymerase II-specific		-3.18079	2.26586	3.82654	30169	468	569	20	3.51494	0.772028	1046|2353|2355|3229|4613|4692|4821|4901|5324|5990|6096|6667|7543|8328|9247|23036|23361|50674|55893|163131	CDX4|FOS|FOSL2|HOXC13|MYCN|NDN|NKX2-2|NRL|PLAG1|RFX2|RORB|SP1|ZFX|GFI1B|GCM2|ZNF292|ZNF629|NEUROG3|ZNF395|ZNF780B	-1.20828	0	78	1	1	-3.18079	2.26586
1	-3.13533	GO:0001216	M1	1	0	GO Molecular Functions	21	DNA-binding transcription activator activity		-3.13533	2.24666	3.78482	30169	472	569	20	3.51494	0.772028	1046|2353|2355|3229|4613|4692|4821|4901|5324|5990|6096|6667|7543|8328|9247|23036|23361|50674|55893|163131	CDX4|FOS|FOSL2|HOXC13|MYCN|NDN|NKX2-2|NRL|PLAG1|RFX2|RORB|SP1|ZFX|GFI1B|GCM2|ZNF292|ZNF629|NEUROG3|ZNF395|ZNF780B	-1.18607	0	78	0	0	-3.18079	2.26586
1	-2.29325	GO:0003682	M1	1	0	GO Molecular Functions	21	chromatin binding		-2.29325	1.86506	2.95991	30169	597	569	21	3.69069	0.790372	2353|2355|2648|2736|3009|3229|4692|4901|5563|7543|9425|11169|23592|50674|51149|51564|53615|56981|64376|80173|84759	FOS|FOSL2|KAT2A|GLI2|H1-5|HOXC13|NDN|NRL|PRKAA2|ZFX|CDYL|WDHD1|LEMD3|NEUROG3|MRNIP|HDAC7|MBD3|PRDM11|IKZF5|IFT74|PCGF1	-0.696118	0	78	0	0	-3.18079	2.26586
1	-3.14984	GO:0005811	M1	1	0	GO Cellular Components	20	lipid droplet		-3.14984	4.15852	4.43018	30169	102	569	8	1.40598	0.493581	338|1119|1149|5947|6683|8605|63924|80339	APOB|CHKA|CIDEA|RBP1|SPAST|PLA2G4C|CIDEC|PNPLA3	-1.19002	0	79	1	1	-3.14984	6.62764
1	-2.52851	GO:0034389	M1	1	0	GO Biological Processes	19	lipid droplet organization	19_GO:0009987 cellular process	-2.52851	6.62764	4.41606	30169	32	569	4	0.702988	0.350256	5563|8605|63924|80339	PRKAA2|PLA2G4C|CIDEC|PNPLA3	-0.842363	0	79	0	0	-3.14984	6.62764
1	-3.14327	GO:0009612	M1	1	0	GO Biological Processes	19	response to mechanical stimulus	19_GO:0050896 response to stimulus	-3.14327	3.01542	4.07318	30169	211	569	12	2.10896	0.602351	1756|2353|3549|5024|5290|5743|8200|9378|26047|50848|51311|56729	DMD|FOS|IHH|P2RX3|PIK3CA|PTGS2|GDF5|NRXN1|CNTNAP2|F11R|TLR8|RETN	-1.19002	0	80	1	1	-3.14327	3.01542
1	-3.12119	GO:0031965	M1	1	0	GO Cellular Components	20	nuclear membrane		-3.12119	2.60759	3.91233	30169	305	569	15	2.6362	0.671633	595|1003|1910|5024|5743|6683|8089|9378|23223|23592|26049|51514|55787|79647|114882	CCND1|CDH5|EDNRB|P2RX3|PTGS2|SPAST|YEATS4|NRXN1|RRP12|LEMD3|FAM169A|DTL|TXLNG|AKIRIN1|OSBPL8	-1.17659	0	81	1	1	-3.12119	2.60759
1	-2.24363	GO:0005635	M1	1	0	GO Cellular Components	20	nuclear envelope		-2.24363	1.9557	2.95103	30169	488	569	18	3.16344	0.733742	581|595|1003|1910|4085|5024|5743|6683|8089|8605|9378|23223|23592|26049|51514|55787|79647|114882	BAX|CCND1|CDH5|EDNRB|MAD2L1|P2RX3|PTGS2|SPAST|YEATS4|PLA2G4C|NRXN1|RRP12|LEMD3|FAM169A|DTL|TXLNG|AKIRIN1|OSBPL8	-0.672285	0	81	0	0	-3.12119	2.60759
1	-3.11938	GO:0042803	M1	1	0	GO Molecular Functions	21	protein homodimerization activity		-3.11938	1.995	3.66859	30169	691	569	26	4.56942	0.875423	207|335|581|846|1119|1149|3035|4085|5743|5825|6271|6352|6375|6667|7299|8087|9350|11030|29881|50848|54922|54982|55107|79365|81602|120227	AKT1|APOA1|BAX|CASR|CHKA|CIDEA|HARS1|MAD2L1|PTGS2|ABCD3|S100A1|CCL5|XCL1|SP1|TYR|FXR1|CER1|RBPMS|NPC1L1|F11R|RASIP1|CLN6|ANO1|BHLHE41|CDADC1|CYP2R1	-1.17647	0	82	1	1	-3.11938	1.995
1	-3.11527	GO:0048471	M1	1	0	GO Cellular Components	20	perinuclear region of cytoplasm		-3.11527	1.96374	3.65208	30169	729	569	27	4.74517	0.891278	999|2009|2195|4085|5290|6622|6683|6696|6790|7299|8087|8898|9588|10079|10562|23209|23363|25924|26051|51475|54922|55811|57663|79156|79654|81618|171392	CDH1|EML1|FAT1|MAD2L1|PIK3CA|SNCA|SPAST|SPP1|AURKA|TYR|FXR1|MTMR2|PRDX6|ATP9A|OLFM4|MLC1|OBSL1|MYRIP|PPP1R16B|CABP2|RASIP1|ADCY10|USP29|PLEKHF1|HECTD3|ITM2C|ZNF675	-1.17492	0	83	1	1	-3.11527	1.96374
1	-3.10741	GO:0009952	M1	1	0	GO Biological Processes	19	anterior/posterior pattern specification	19_GO:0032502 developmental process	-3.10741	2.9871	4.03508	30169	213	569	12	2.10896	0.602351	1046|2648|3199|3224|3229|6790|9350|10683|27023|28996|56165|79365	CDX4|KAT2A|HOXA2|HOXC8|HOXC13|AURKA|CER1|DLL3|FOXB1|HIPK2|TDRD1|BHLHE41	-1.17492	0	84	1	1	-3.10741	2.9871
1	-3.10012	GO:0003002	M1	1	0	GO Biological Processes	19	regionalization	19_GO:0032502 developmental process	-3.10012	2.50247	3.85712	30169	339	569	16	2.81195	0.693033	1046|2648|2736|3199|3224|3229|4036|4821|6790|9350|10683|23322|27023|28996|56165|79365	CDX4|KAT2A|GLI2|HOXA2|HOXC8|HOXC13|LRP2|NKX2-2|AURKA|CER1|DLL3|RPGRIP1L|FOXB1|HIPK2|TDRD1|BHLHE41	-1.17492	0	84	0	0	-3.10741	2.9871
1	-2.95556	GO:0007389	M1	1	0	GO Biological Processes	19	pattern specification process	19_GO:0032502 developmental process	-2.95556	2.22384	3.63884	30169	453	569	19	3.33919	0.753164	1046|2648|2736|3199|3224|3229|3238|3549|4036|4821|6790|9350|10683|23322|27023|28996|56165|79365|80173	CDX4|KAT2A|GLI2|HOXA2|HOXC8|HOXC13|HOXD12|IHH|LRP2|NKX2-2|AURKA|CER1|DLL3|RPGRIP1L|FOXB1|HIPK2|TDRD1|BHLHE41|IFT74	-1.08614	0	84	0	0	-3.10741	2.9871
1	-3.0997	GO:0044060	M1	1	0	GO Biological Processes	19	regulation of endocrine process	19_GO:0032501 multicellular organismal process	-3.0997	6.79758	5.02299	30169	39	569	5	0.878735	0.391252	1408|2150|6696|56729|64111	CRY2|F2RL1|SPP1|RETN|NPVF	-1.17492	0	85	1	1	-3.0997	7.23015
1	-2.75827	GO:0046883	M1	1	0	GO Biological Processes	19	regulation of hormone secretion	19_GO:0051179 localization	-2.75827	2.71903	3.66004	30169	234	569	12	2.10896	0.602351	846|1408|2243|6352|6696|8447|23409|25924|26154|55107|56729|64111	CASR|CRY2|FGA|CCL5|SPP1|DOC2B|SIRT4|MYRIP|ABCA12|ANO1|RETN|NPVF	-0.968408	0	85	0	0	-3.0997	7.23015
1	-2.55003	GO:1905952	M1	1	0	GO Biological Processes	19	regulation of lipid localization	19_GO:0051179 localization	-2.55003	2.866	3.5297	30169	185	569	10	1.75747	0.550855	207|335|338|1149|1408|6696|8529|26154|56729|114882	AKT1|APOA1|APOB|CIDEA|CRY2|SPP1|CYP4F2|ABCA12|RETN|OSBPL8	-0.853511	0	85	0	0	-3.0997	7.23015
1	-2.39623	GO:0051046	M1	1	0	GO Biological Processes	19	regulation of secretion	19_GO:0051179 localization	-2.39623	1.87233	3.05043	30169	623	569	22	3.86643	0.808233	846|1138|1408|1910|2150|2243|3598|5874|6352|6622|6696|7097|8447|8529|10079|10699|23409|25924|26154|55107|56729|64111	CASR|CHRNA5|CRY2|EDNRB|F2RL1|FGA|IL13RA2|RAB27B|CCL5|SNCA|SPP1|TLR2|DOC2B|CYP4F2|ATP9A|CORIN|SIRT4|MYRIP|ABCA12|ANO1|RETN|NPVF	-0.760206	0	85	0	0	-3.0997	7.23015
1	-2.26307	GO:0051047	M1	1	0	GO Biological Processes	19	positive regulation of secretion	19_GO:0051179 localization	-2.26307	2.26735	3.07918	30169	304	569	13	2.28471	0.626384	846|1910|2150|2243|5874|6622|6696|7097|8447|8529|25924|55107|56729	CASR|EDNRB|F2RL1|FGA|RAB27B|SNCA|SPP1|TLR2|DOC2B|CYP4F2|MYRIP|ANO1|RETN	-0.679268	0	85	0	0	-3.0997	7.23015
1	-2.2463	GO:1905954	M1	1	0	GO Biological Processes	19	positive regulation of lipid localization	19_GO:0051179 localization	-2.2463	3.28449	3.37324	30169	113	569	7	1.23023	0.462114	335|338|1149|6696|8529|26154|56729	APOA1|APOB|CIDEA|SPP1|CYP4F2|ABCA12|RETN	-0.67424	0	85	0	0	-3.0997	7.23015
1	-2.10402	GO:2000831	M1	1	0	GO Biological Processes	19	regulation of steroid hormone secretion	19_GO:0051179 localization	-2.10402	7.23015	4.05295	30169	22	569	3	0.527241	0.303599	1408|6696|56729	CRY2|SPP1|RETN	-0.598292	0	85	0	0	-3.0997	7.23015
1	-2.05085	GO:0046887	M1	1	0	GO Biological Processes	19	positive regulation of hormone secretion	19_GO:0051179 localization	-2.05085	3.01746	3.10848	30169	123	569	7	1.23023	0.462114	846|2243|6696|8447|25924|55107|56729	CASR|FGA|SPP1|DOC2B|MYRIP|ANO1|RETN	-0.57105	0	85	0	0	-3.0997	7.23015
1	-3.07899	GO:0070577	M1	1	0	GO Molecular Functions	21	lysine-acetylated histone binding		-3.07899	9.22106	5.4684	30169	23	569	4	0.702988	0.350256	676|8089|23198|26009	BRDT|YEATS4|PSME4|ZZZ3	-1.16221	0	86	1	1	-3.07899	9.22106
1	-3.07899	GO:0140033	M1	1	0	GO Molecular Functions	21	acetylation-dependent protein binding		-3.07899	9.22106	5.4684	30169	23	569	4	0.702988	0.350256	676|8089|23198|26009	BRDT|YEATS4|PSME4|ZZZ3	-1.16221	0	86	0	0	-3.07899	9.22106
1	-3.0517	GO:0040008	M1	1	0	GO Biological Processes	19	regulation of growth	19_GO:0040007 growth	-3.0517	2.03927	3.63717	30169	624	569	24	4.21793	0.842627	207|999|1002|3009|3549|4133|4499|5290|5357|5600|5607|5999|6695|6696|6788|8200|8643|9730|23414|23499|29882|56981|57144|58529	AKT1|CDH1|CDH4|H1-5|IHH|MAP2|MT1M|PIK3CA|PLS1|MAPK11|MAP2K5|RGS4|SPOCK1|SPP1|STK3|GDF5|PTCH2|DCAF1|ZFPM2|MACF1|ANAPC2|PRDM11|PAK5|MYOZ1	-1.14432	0	87	1	1	-3.0517	3.22737
1	-2.75579	GO:0048638	M1	1	0	GO Biological Processes	19	regulation of developmental growth	19_GO:0040007 growth	-2.75579	2.39553	3.54499	30169	332	569	15	2.6362	0.671633	207|999|1002|4133|5290|5357|5600|5999|6696|6788|8200|23414|23499|29882|58529	AKT1|CDH1|CDH4|MAP2|PIK3CA|PLS1|MAPK11|RGS4|SPP1|STK3|GDF5|ZFPM2|MACF1|ANAPC2|MYOZ1	-0.967112	0	87	0	0	-3.0517	3.22737
1	-2.20535	GO:0048640	M1	1	0	GO Biological Processes	19	negative regulation of developmental growth	19_GO:0040007 growth	-2.20535	3.22737	3.31798	30169	115	569	7	1.23023	0.462114	999|4133|5600|5999|6696|6788|58529	CDH1|MAP2|MAPK11|RGS4|SPP1|STK3|MYOZ1	-0.656322	0	87	0	0	-3.0517	3.22737
1	-3.04469	GO:0050900	M1	1	0	GO Biological Processes	19	leukocyte migration	19_GO:0002376 immune system process	-3.04469	2.79058	3.9177	30169	247	569	13	2.28471	0.626384	1910|2059|2150|2321|3672|4254|6352|6375|7369|23396|50848|56253|58494	EDNRB|EPS8|F2RL1|FLT1|ITGA1|KITLG|CCL5|XCL1|UMOD|PIP5K1C|F11R|CRTAM|JAM2	-1.1404	0	88	1	1	-3.04469	3.05157
1	-2.30269	GO:0097529	M1	1	0	GO Biological Processes	19	myeloid leukocyte migration	19_GO:0002376 immune system process	-2.30269	3.05157	3.36125	30169	139	569	8	1.40598	0.493581	1910|2321|3672|4254|6352|6375|7369|23396	EDNRB|FLT1|ITGA1|KITLG|CCL5|XCL1|UMOD|PIP5K1C	-0.699434	0	88	0	0	-3.04469	3.05157
1	-3.03437	GO:0009314	M1	1	0	GO Biological Processes	19	response to radiation	19_GO:0050896 response to stimulus	-3.03437	2.25875	3.71315	30169	446	569	19	3.33919	0.753164	207|581|595|675|1281|1408|2353|4157|5132|5743|6785|7299|8451|11284|23514|27023|51149|51514|64859	AKT1|BAX|CCND1|BRCA2|COL3A1|CRY2|FOS|MC1R|PDC|PTGS2|ELOVL4|TYR|CUL4A|PNKP|SPIDR|FOXB1|MRNIP|DTL|NABP1	-1.13469	0	89	1	1	-3.03437	3.20262
1	-2.66798	GO:0009411	M1	1	0	GO Biological Processes	19	response to UV	19_GO:0050896 response to stimulus	-2.66798	3.20262	3.73689	30169	149	569	9	1.58172	0.523054	207|581|595|675|4157|5743|7299|8451|51514	AKT1|BAX|CCND1|BRCA2|MC1R|PTGS2|TYR|CUL4A|DTL	-0.921978	0	89	0	0	-3.03437	3.20262
1	-2.54454	GO:0009416	M1	1	0	GO Biological Processes	19	response to light stimulus	19_GO:0050896 response to stimulus	-2.54454	2.35649	3.35548	30169	315	569	14	2.46046	0.649445	207|581|595|675|1408|2353|4157|5132|5743|6785|7299|8451|27023|51514	AKT1|BAX|CCND1|BRCA2|CRY2|FOS|MC1R|PDC|PTGS2|ELOVL4|TYR|CUL4A|FOXB1|DTL	-0.849925	0	89	0	0	-3.03437	3.20262
1	-3.02865	GO:0016746	M1	1	0	GO Molecular Functions	21	acyltransferase activity		-3.02865	2.77933	3.90102	30169	248	569	13	2.28471	0.626384	10|675|2038|2648|6785|7047|8605|9085|9588|23409|26151|55146|80339	NAT2|BRCA2|EPB42|KAT2A|ELOVL4|TGM4|PLA2G4C|CDY1|PRDX6|SIRT4|NAT9|ZDHHC4|PNPLA3	-1.13048	0	90	1	1	-3.02865	4.27589
1	-2.47452	GO:0016747	M1	1	0	GO Molecular Functions	21	acyltransferase activity, transferring groups other than amino-acyl groups		-2.47452	2.63906	3.39071	30169	221	569	11	1.93322	0.577225	10|675|2648|6785|8605|9085|9588|23409|26151|55146|80339	NAT2|BRCA2|KAT2A|ELOVL4|PLA2G4C|CDY1|PRDX6|SIRT4|NAT9|ZDHHC4|PNPLA3	-0.809241	0	90	0	0	-3.02865	4.27589
1	-2.20257	GO:0008080	M1	1	0	GO Molecular Functions	21	N-acetyltransferase activity		-2.20257	4.27589	3.57994	30169	62	569	5	0.878735	0.391252	10|675|2648|9085|26151	NAT2|BRCA2|KAT2A|CDY1|NAT9	-0.655576	0	90	0	0	-3.02865	4.27589
1	-2.0111	GO:0006473	M1	1	0	GO Biological Processes	19	protein acetylation	19_GO:0008152 metabolic process	-2.0111	2.71903	2.98452	30169	156	569	8	1.40598	0.493581	675|2648|8089|9085|26009|26151|53615|60560	BRCA2|KAT2A|YEATS4|CDY1|ZZZ3|NAT9|MBD3|NAA35	-0.544292	0	90	0	0	-3.02865	4.27589
1	-3.00629	hsa04977	M1	1	0	KEGG Pathway	24	Vitamin digestion and absorption		-3.00629	8.83685	5.32504	30169	24	569	4	0.702988	0.350256	335|338|2346|80704	APOA1|APOB|FOLH1|SLC19A3	-1.11565	0	91	1	1	-3.00629	8.83685
1	-2.04936	GO:0071682	M1	1	0	GO Cellular Components	20	endocytic vesicle lumen		-2.04936	6.91579	3.93501	30169	23	569	3	0.527241	0.303599	335|338|3043	APOA1|APOB|HBB	-0.57105	0	91	0	0	-3.00629	8.83685
1	-2.96644	GO:0019898	M1	1	0	GO Cellular Components	20	extrinsic component of membrane		-2.96644	2.51682	3.7581	30169	316	569	15	2.6362	0.671633	207|999|1002|1003|1016|2352|2765|5290|5996|7369|8503|9892|23513|30837|79133	AKT1|CDH1|CDH4|CDH5|CDH18|FOLR3|GML|PIK3CA|RGS1|UMOD|PIK3R3|SNAP91|SCRIB|SOCS7|NDUFAF5	-1.09092	0	92	1	1	-2.96644	6.84143
1	-2.76992	GO:0034332	M1	1	0	GO Biological Processes	19	adherens junction organization	19_GO:0009987 cellular process	-2.76992	5.76316	4.48238	30169	46	569	5	0.878735	0.391252	999|1003|1016|1948|23396	CDH1|CDH5|CDH18|EFNB2|PIP5K1C	-0.974837	0	92	0	0	-2.96644	6.84143
1	-2.58006	GO:0016342	M1	1	0	GO Cellular Components	20	catenin complex		-2.58006	6.84143	4.51156	30169	31	569	4	0.702988	0.350256	999|1002|1003|1016	CDH1|CDH4|CDH5|CDH18	-0.870947	0	92	0	0	-2.96644	6.84143
1	-2.33176	GO:0045296	M1	1	0	GO Molecular Functions	21	cadherin binding		-2.33176	2.22911	3.127	30169	333	569	14	2.46046	0.649445	999|1002|1003|1016|5317|8842|9588|9973|10562|10893|23499|23513|50848|54862	CDH1|CDH4|CDH5|CDH18|PKP1|PROM1|PRDX6|CCS|OLFM4|MMP24|MACF1|SCRIB|F11R|CC2D1A	-0.720737	0	92	0	0	-2.96644	6.84143
1	-2.95032	GO:0019915	M1	1	0	GO Biological Processes	19	lipid storage	19_GO:0051179 localization	-2.95032	6.31203	4.77629	30169	42	569	5	0.878735	0.391252	335|1149|1408|8605|27329	APOA1|CIDEA|CRY2|PLA2G4C|ANGPTL3	-1.08434	0	93	1	1	-2.95032	6.31203
1	-2.76827	GO:0010876	M1	1	0	GO Biological Processes	19	lipid localization	19_GO:0051179 localization	-2.76827	2.32421	3.52899	30169	365	569	16	2.81195	0.693033	335|338|1119|1149|1408|5743|5825|5947|8605|10079|26154|27329|29881|63924|81575|114882	APOA1|APOB|CHKA|CIDEA|CRY2|PTGS2|ABCD3|RBP1|PLA2G4C|ATP9A|ABCA12|ANGPTL3|NPC1L1|CIDEC|APOLD1|OSBPL8	-0.974837	0	93	0	0	-2.95032	6.31203
1	-2.25603	GO:0051235	M1	1	0	GO Biological Processes	19	maintenance of location	19_GO:0051179 localization	-2.25603	2.77436	3.23557	30169	172	569	9	1.58172	0.523054	207|335|1149|1408|2200|5552|8605|9350|27329	AKT1|APOA1|CIDEA|CRY2|FBN1|SRGN|PLA2G4C|CER1|ANGPTL3	-0.678495	0	93	0	0	-2.95032	6.31203
1	-2.95032	GO:0045429	M1	1	0	GO Biological Processes	19	positive regulation of nitric oxide biosynthetic process	19_GO:0048518 positive regulation of biological process	-2.95032	6.31203	4.77629	30169	42	569	5	0.878735	0.391252	207|445|3043|5743|5806	AKT1|ASS1|HBB|PTGS2|PTX3	-1.08434	0	94	1	1	-2.95032	7.57444
1	-2.85765	GO:1904407	M1	1	0	GO Biological Processes	19	positive regulation of nitric oxide metabolic process	19_GO:0048518 positive regulation of biological process	-2.85765	6.02512	4.6248	30169	44	569	5	0.878735	0.391252	207|445|3043|5743|5806	AKT1|ASS1|HBB|PTGS2|PTX3	-1.02399	0	94	0	0	-2.95032	7.57444
1	-2.43091	GO:0034405	M1	1	0	GO Biological Processes	19	response to fluid shear stress	19_GO:0050896 response to stimulus	-2.43091	6.23778	4.23676	30169	34	569	4	0.702988	0.350256	207|445|5607|5743	AKT1|ASS1|MAP2K5|PTGS2	-0.781765	0	94	0	0	-2.95032	7.57444
1	-2.20257	GO:0045428	M1	1	0	GO Biological Processes	19	regulation of nitric oxide biosynthetic process	19_GO:0008152 metabolic process	-2.20257	4.27589	3.57994	30169	62	569	5	0.878735	0.391252	207|445|3043|5743|5806	AKT1|ASS1|HBB|PTGS2|PTX3	-0.655576	0	94	0	0	-2.95032	7.57444
1	-2.16164	GO:0071498	M1	1	0	GO Biological Processes	19	cellular response to fluid shear stress	19_GO:0050896 response to stimulus	-2.16164	7.57444	4.17852	30169	21	569	3	0.527241	0.303599	445|5607|5743	ASS1|MAP2K5|PTGS2	-0.634253	0	94	0	0	-2.95032	7.57444
1	-2.11647	GO:0080164	M1	1	0	GO Biological Processes	19	regulation of nitric oxide metabolic process	19_GO:0008152 metabolic process	-2.11647	4.07855	3.44488	30169	65	569	5	0.878735	0.391252	207|445|3043|5743|5806	AKT1|ASS1|HBB|PTGS2|PTX3	-0.604548	0	94	0	0	-2.95032	7.57444
1	-2.91003	GO:0007276	M1	1	0	GO Biological Processes	19	gamete generation	19_GO:0022414 reproductive process	-2.91003	1.90115	3.47207	30169	753	569	27	4.74517	0.891278	207|338|581|675|676|2620|3549|4117|5743|5806|5990|6751|6790|7272|8654|9085|9425|10420|54457|54585|55811|56165|58494|80705|81930|83447|83449	AKT1|APOB|BAX|BRCA2|BRDT|GAS2|IHH|MAK|PTGS2|PTX3|RFX2|SSTR1|AURKA|TTK|PDE5A|CDY1|CDYL|TESK2|TAF7L|LZTFL1|ADCY10|TDRD1|JAM2|TSGA10|KIF18A|SLC25A31|PMFBP1	-1.05349	0	95	1	1	-2.91003	3.1602
1	-2.62869	GO:0007292	M1	1	0	GO Biological Processes	19	female gamete generation	19_GO:0022414 reproductive process	-2.62869	3.1602	3.68956	30169	151	569	9	1.58172	0.523054	675|2620|3549|5743|5806|6790|7272|8654|56165	BRCA2|GAS2|IHH|PTGS2|PTX3|AURKA|TTK|PDE5A|TDRD1	-0.896469	0	95	0	0	-2.91003	3.1602
1	-2.59771	GO:0022412	M1	1	0	GO Biological Processes	19	cellular process involved in reproduction in multicellular organism	19_GO:0022414 reproductive process	-2.59771	2.17195	3.33306	30169	415	569	17	2.9877	0.713716	207|581|675|676|928|2352|3549|5806|5990|6790|7272|8654|9425|56165|58494|81930|83447	AKT1|BAX|BRCA2|BRDT|CD9|FOLR3|IHH|PTX3|RFX2|AURKA|TTK|PDE5A|CDYL|TDRD1|JAM2|KIF18A|SLC25A31	-0.877656	0	95	0	0	-2.91003	3.1602
1	-2.89787	GO:0008277	M1	1	0	GO Biological Processes	19	regulation of G protein-coupled receptor signaling pathway	19_GO:0023052 signaling	-2.89787	3.4579	4.01238	30169	138	569	9	1.58172	0.523054	2915|5132|5996|5999|6352|6622|7275|8490|23322	GRM5|PDC|RGS1|RGS4|CCL5|SNCA|TUB|RGS5|RPGRIP1L	-1.0444	0	96	1	1	-2.89787	5.41032
1	-2.64662	GO:0045744	M1	1	0	GO Biological Processes	19	negative regulation of G protein-coupled receptor signaling pathway	19_GO:0023052 signaling	-2.64662	5.41032	4.28375	30169	49	569	5	0.878735	0.391252	2915|5999|6352|6622|23322	GRM5|RGS4|CCL5|SNCA|RPGRIP1L	-0.909091	0	96	0	0	-2.89787	5.41032
1	-2.88557	GO:0018958	M1	1	0	GO Biological Processes	19	phenol-containing compound metabolic process	19_GO:0008152 metabolic process	-2.88557	4.26606	4.22975	30169	87	569	7	1.23023	0.462114	2861|4157|6567|6622|7299|51301|53905	GPR37|MC1R|SLC16A2|SNCA|TYR|GCNT4|DUOX1	-1.0387	0	97	1	1	-2.88557	6.05955
[truncated: 148 more rows]

## Sheet: C3-C2
_MEMBER_MyList	_LogP_MyList	GO	_PATTERN_	_RANK_	GiniIndex	Category	CategoryID	Description	PARENT_GO	LogP	Enrichment	Z-score	#TotalGeneInLibrary	#GeneInGO	#GeneInHitList	#GeneInGOAndHitList	%InGO	STDV %InGO	GeneID	Hits	Log(q-value)	EvidenceCutoff	GROUP_ID	FirstInGroupByEnrichment	FirstInGroupByLogP	BestLogPInGroup	BestEnrichmentInGroup	URL
[truncated: 73 more rows]
