# Supplementary material for: Ferroptosis‐Based Peripheral Immune Dysregulation and Diagnostic Signatures in Parkinson's Disease: An RNA Transcriptomic and Single‐Cell Immune Sequencing Analysis
Source: FASEB J. 2026 Aug 2;40(15):e72144. doi: 10.1096/fj.202503867R (PMC13430149; doi:10.1096/fj.202503867R)
Supplement: Supplementary file 6 — Dataset 5. [file FSB2-40-e72144-s004.xlsx]

## Sheet: GO
	ONTOLOGY	ID	Description	GeneRatio	BgRatio	pvalue	p.adjust	qvalue	geneID	Count
GO:0006979	BP	GO:0006979	response to oxidative stress	2022-08-24	451/18670	5.70722e-08	7.85314e-05	4.60783e-05	SELENOS/HSPB1/GPX4/TNFAIP3/G6PD/PRDX1/PRDX6/DUSP1	8
GO:1903573	BP	GO:1903573	negative regulation of response to endoplasmic reticulum stress	2022-04-24	44/18670	2.75415e-07	0.000151592	8.89466e-05	HSPA5/XBP1/SELENOS/HERPUD1	4
GO:0006984	BP	GO:0006984	ER-nucleus signaling pathway	2022-04-24	46/18670	3.30506e-07	0.000151592	8.89466e-05	HSPA5/XBP1/SELENOS/HERPUD1	4
GO:0034599	BP	GO:0034599	cellular response to oxidative stress	2022-06-24	302/18670	1.79507e-06	0.000577192	0.000338668	SELENOS/HSPB1/TNFAIP3/G6PD/PRDX1/PRDX6	6
GO:1902236	BP	GO:1902236	negative regulation of endoplasmic reticulum stress-induced intrinsic apoptotic signaling pathway	2022-03-24	20/18670	2.09736e-06	0.000577192	0.000338668	XBP1/SELENOS/HERPUD1	3
GO:0006986	BP	GO:0006986	response to unfolded protein	2022-05-24	176/18670	2.5851e-06	0.000592849	0.000347854	HSPA5/XBP1/SELENOS/HERPUD1/HSPB1	5
GO:1905897	BP	GO:1905897	regulation of response to endoplasmic reticulum stress	2022-04-24	84/18670	3.78255e-06	0.000663788	0.000389478	HSPA5/XBP1/SELENOS/HERPUD1	4
GO:0042594	BP	GO:0042594	response to starvation	2022-05-24	191/18670	3.85923e-06	0.000663788	0.000389478	HSPA5/XBP1/ZFP36/GABARAPL1/MAP1LC3B	5
GO:0035966	BP	GO:0035966	response to topologically incorrect protein	2022-05-24	199/18670	4.71593e-06	0.000721014	0.000423055	HSPA5/XBP1/SELENOS/HERPUD1/HSPB1	5
GO:2001243	BP	GO:2001243	negative regulation of intrinsic apoptotic signaling pathway	2022-04-24	98/18670	6.99685e-06	0.000935679	0.00054901	XBP1/SELENOS/HERPUD1/HSPB1	4
GO:0098869	BP	GO:0098869	cellular oxidant detoxification	2022-04-24	102/18670	8.20306e-06	0.000935679	0.00054901	SELENOS/GPX4/PRDX1/PRDX6	4
GO:0071353	BP	GO:0071353	cellular response to interleukin-4	2022-03-24	32/18670	9.0334e-06	0.000935679	0.00054901	HSPA5/XBP1/KEAP1	3
GO:1902235	BP	GO:1902235	regulation of endoplasmic reticulum stress-induced intrinsic apoptotic signaling pathway	2022-03-24	32/18670	9.0334e-06	0.000935679	0.00054901	XBP1/SELENOS/HERPUD1	3
GO:2001234	BP	GO:2001234	negative regulation of apoptotic signaling pathway	2022-05-24	230/18670	9.53782e-06	0.000935679	0.00054901	XBP1/SELENOS/HERPUD1/HSPB1/TNFAIP3	5
GO:0071216	BP	GO:0071216	cellular response to biotic stimulus	2022-05-24	236/18670	1.08052e-05	0.000935679	0.00054901	HSPA5/XBP1/ZFP36/SELENOS/TNFAIP3	5
GO:0070670	BP	GO:0070670	response to interleukin-4	2022-03-24	34/18670	1.088e-05	0.000935679	0.00054901	HSPA5/XBP1/KEAP1	3
GO:1990748	BP	GO:1990748	cellular detoxification	2022-04-24	112/18670	1.18864e-05	0.000962103	0.000564514	SELENOS/GPX4/PRDX1/PRDX6	4
GO:0097237	BP	GO:0097237	cellular response to toxic substance	2022-05-24	247/18670	1.34684e-05	0.00102958	0.000604107	SELENOS/GPX4/TNFAIP3/PRDX1/PRDX6	5
GO:0030968	BP	GO:0030968	endoplasmic reticulum unfolded protein response	2022-04-24	121/18670	1.61336e-05	0.00116842	0.000685568	HSPA5/XBP1/SELENOS/HERPUD1	4
GO:0098754	BP	GO:0098754	detoxification	2022-04-24	131/18670	2.20609e-05	0.00151779	0.000890564	SELENOS/GPX4/PRDX1/PRDX6	4
GO:0034620	BP	GO:0034620	cellular response to unfolded protein	2022-04-24	140/18670	2.86415e-05	0.00173923	0.00102049	HSPA5/XBP1/SELENOS/HERPUD1	4
GO:0097193	BP	GO:0097193	intrinsic apoptotic signaling pathway	2022-05-24	289/18670	2.86641e-05	0.00173923	0.00102049	XBP1/SELENOS/HERPUD1/HSPB1/ATM	5
GO:0006914	BP	GO:0006914	autophagy	2022-06-24	496/18670	3.05477e-05	0.00173923	0.00102049	XBP1/GABARAPL1/MAP1LC3B/HSPB1/SQSTM1/ATM	6
GO:0061919	BP	GO:0061919	process utilizing autophagic mechanism	2022-06-24	496/18670	3.05477e-05	0.00173923	0.00102049	XBP1/GABARAPL1/MAP1LC3B/HSPB1/SQSTM1/ATM	6
GO:0031667	BP	GO:0031667	response to nutrient levels	2022-06-24	499/18670	3.15994e-05	0.00173923	0.00102049	HSPA5/XBP1/ZFP36/GABARAPL1/MAP1LC3B/G6PD	6
GO:0009267	BP	GO:0009267	cellular response to starvation	2022-04-24	149/18670	3.65608e-05	0.00193491	0.00113531	HSPA5/XBP1/GABARAPL1/MAP1LC3B	4
GO:0032680	BP	GO:0032680	regulation of tumor necrosis factor production	2022-04-24	160/18670	4.82914e-05	0.00238135	0.00139726	ZFP36/SELENOS/HSPB1/TNFAIP3	4
GO:0035967	BP	GO:0035967	cellular response to topologically incorrect protein	2022-04-24	161/18670	4.94793e-05	0.00238135	0.00139726	HSPA5/XBP1/SELENOS/HERPUD1	4
GO:0032640	BP	GO:0032640	tumor necrosis factor production	2022-04-24	163/18670	5.1919e-05	0.00238135	0.00139726	ZFP36/SELENOS/HSPB1/TNFAIP3	4
GO:1903555	BP	GO:1903555	regulation of tumor necrosis factor superfamily cytokine production	2022-04-24	163/18670	5.1919e-05	0.00238135	0.00139726	ZFP36/SELENOS/HSPB1/TNFAIP3	4
GO:2001242	BP	GO:2001242	regulation of intrinsic apoptotic signaling pathway	2022-04-24	165/18670	5.44455e-05	0.00241668	0.00141799	XBP1/SELENOS/HERPUD1/HSPB1	4
GO:0071706	BP	GO:0071706	tumor necrosis factor superfamily cytokine production	2022-04-24	168/18670	5.84024e-05	0.0025113	0.00147351	ZFP36/SELENOS/HSPB1/TNFAIP3	4
GO:0070059	BP	GO:0070059	intrinsic apoptotic signaling pathway in response to endoplasmic reticulum stress	2022-03-24	62/18670	6.71584e-05	0.0028003	0.00164308	XBP1/SELENOS/HERPUD1	3
GO:0036500	BP	GO:0036500	ATF6-mediated unfolded protein response	2022-02-24	10/18670	7.082e-05	0.00286613	0.0016817	HSPA5/XBP1	2
GO:0031331	BP	GO:0031331	positive regulation of cellular catabolic process	2022-05-24	361/18670	8.25466e-05	0.00324526	0.00190416	ZFP36/HERPUD1/KEAP1/TNFAIP3/ATM	5
GO:0006402	BP	GO:0006402	mRNA catabolic process	2022-05-24	364/18670	8.58334e-05	0.00328074	0.00192498	UBC/RPL8/ZFP36/HSPB1/ATM	5
GO:0006983	BP	GO:0006983	ER overload response	2022-02-24	12/18670	0.000103706	0.00385675	0.00226295	HSPA5/SELENOS	2
GO:0006995	BP	GO:0006995	cellular response to nitrogen starvation	2022-02-24	13/18670	0.000122466	0.00386056	0.00226519	GABARAPL1/MAP1LC3B	2
GO:0043562	BP	GO:0043562	cellular response to nitrogen levels	2022-02-24	13/18670	0.000122466	0.00386056	0.00226519	GABARAPL1/MAP1LC3B	2
GO:0061042	BP	GO:0061042	vascular wound healing	2022-02-24	13/18670	0.000122466	0.00386056	0.00226519	XBP1/TNFAIP3	2
GO:0000422	BP	GO:0000422	autophagy of mitochondrion	2022-03-24	76/18670	0.000123369	0.00386056	0.00226519	GABARAPL1/MAP1LC3B/SQSTM1	3
GO:0045454	BP	GO:0045454	cell redox homeostasis	2022-03-24	76/18670	0.000123369	0.00386056	0.00226519	SELENOS/PRDX1/PRDX6	3
GO:0061726	BP	GO:0061726	mitochondrion disassembly	2022-03-24	76/18670	0.000123369	0.00386056	0.00226519	GABARAPL1/MAP1LC3B/SQSTM1	3
GO:0031396	BP	GO:0031396	regulation of protein ubiquitination	2022-04-24	204/18670	0.000123897	0.00386056	0.00226519	HSPA5/HERPUD1/OTUB1/TNFAIP3	4
GO:0071222	BP	GO:0071222	cellular response to lipopolysaccharide	2022-04-24	205/18670	0.000126254	0.00386056	0.00226519	XBP1/ZFP36/SELENOS/TNFAIP3	4
GO:0006401	BP	GO:0006401	RNA catabolic process	2022-05-24	397/18670	0.000129076	0.00386105	0.00226547	UBC/RPL8/ZFP36/HSPB1/ATM	5
GO:0030433	BP	GO:0030433	ubiquitin-dependent ERAD pathway	2022-03-24	78/18670	0.00013328	0.003902	0.0022895	HSPA5/SELENOS/HERPUD1	3
GO:2000345	BP	GO:2000345	regulation of hepatocyte proliferation	2022-02-24	14/18670	0.000142765	0.00395398	0.00232	XBP1/TNFAIP3	2
GO:2001233	BP	GO:2001233	regulation of apoptotic signaling pathway	2022-05-24	406/18670	0.000143358	0.00395398	0.00232	XBP1/SELENOS/HERPUD1/HSPB1/TNFAIP3	5
GO:0071219	BP	GO:0071219	cellular response to molecule of bacterial origin	2022-04-24	212/18670	0.000143677	0.00395398	0.00232	XBP1/ZFP36/SELENOS/TNFAIP3	4
GO:0043161	BP	GO:0043161	proteasome-mediated ubiquitin-dependent protein catabolic process	2022-05-24	419/18670	0.000166099	0.00448141	0.00262947	HSPA5/UBC/SELENOS/HERPUD1/KEAP1	5
GO:0009896	BP	GO:0009896	positive regulation of catabolic process	2022-05-24	423/18670	0.000173624	0.00459436	0.00269574	ZFP36/HERPUD1/KEAP1/TNFAIP3/ATM	5
GO:1903320	BP	GO:1903320	regulation of protein modification by small protein conjugation or removal	2022-04-24	231/18670	0.000199721	0.00518522	0.00304243	HSPA5/HERPUD1/OTUB1/TNFAIP3	4
GO:0031669	BP	GO:0031669	cellular response to nutrient levels	2022-04-24	237/18670	0.000220303	0.00561364	0.00329381	HSPA5/XBP1/GABARAPL1/MAP1LC3B	4
GO:0072574	BP	GO:0072574	hepatocyte proliferation	2022-02-24	18/18670	0.00023928	0.00587945	0.00344977	XBP1/TNFAIP3	2
GO:0072575	BP	GO:0072575	epithelial cell proliferation involved in liver morphogenesis	2022-02-24	18/18670	0.00023928	0.00587945	0.00344977	XBP1/TNFAIP3	2
GO:0048872	BP	GO:0048872	homeostasis of number of cells	2022-04-24	246/18670	0.000253989	0.00613139	0.0035976	ZFP36/TNFAIP3/G6PD/PRDX1	4
GO:0002683	BP	GO:0002683	negative regulation of immune system process	2022-05-24	463/18670	0.000264139	0.00623212	0.0036567	ZFP36/SELENOS/TNFAIP3/ATM/DUSP1	5
GO:0072576	BP	GO:0072576	liver morphogenesis	2022-02-24	19/18670	0.00026722	0.00623212	0.0036567	XBP1/TNFAIP3	2
GO:0036503	BP	GO:0036503	ERAD pathway	2022-03-24	100/18670	0.000278083	0.00637736	0.00374192	HSPA5/SELENOS/HERPUD1	3
GO:1903008	BP	GO:1903008	organelle disassembly	2022-03-24	101/18670	0.000286354	0.00645939	0.00379005	GABARAPL1/MAP1LC3B/SQSTM1	3
GO:0010498	BP	GO:0010498	proteasomal protein catabolic process	2022-05-24	477/18670	0.000303102	0.0067269	0.00394701	HSPA5/UBC/SELENOS/HERPUD1/KEAP1	5
GO:0036499	BP	GO:0036499	PERK-mediated unfolded protein response	2022-02-24	21/18670	0.000327651	0.0071563	0.00419896	HSPA5/HERPUD1	2
GO:0031668	BP	GO:0031668	cellular response to extracellular stimulus	2022-04-24	268/18670	0.000351789	0.00755303	0.00443174	HSPA5/XBP1/GABARAPL1/MAP1LC3B	4
GO:0007249	BP	GO:0007249	I-kappaB kinase/NF-kappaB signaling	2022-04-24	269/18670	0.000356793	0.00755303	0.00443174	UBC/HSPB1/TNFAIP3/SQSTM1	4
GO:0032703	BP	GO:0032703	negative regulation of interleukin-2 production	2022-02-24	23/18670	0.000394122	0.0080942	0.00474927	ZFP36/TNFAIP3	2
GO:0060055	BP	GO:0060055	angiogenesis involved in wound healing	2022-02-24	23/18670	0.000394122	0.0080942	0.00474927	XBP1/TNFAIP3	2
GO:0016579	BP	GO:0016579	protein deubiquitination	2022-04-24	283/18670	0.000432326	0.00859793	0.00504484	UBC/KEAP1/OTUB1/TNFAIP3	4
GO:0072593	BP	GO:0072593	reactive oxygen species metabolic process	2022-04-24	284/18670	0.000438126	0.00859793	0.00504484	SELENOS/G6PD/PRDX1/PRDX6	4
GO:0034976	BP	GO:0034976	response to endoplasmic reticulum stress	2022-04-24	285/18670	0.000443981	0.00859793	0.00504484	HSPA5/XBP1/SELENOS/HERPUD1	4
GO:0051348	BP	GO:0051348	negative regulation of transferase activity	2022-04-24	285/18670	0.000443981	0.00859793	0.00504484	ZFP36/HSPB1/TNFAIP3/DUSP1	4
GO:0051403	BP	GO:0051403	stress-activated MAPK cascade	2022-04-24	286/18670	0.000449891	0.00859793	0.00504484	UBC/ZFP36/PRDX1/DUSP1	4
GO:1900101	BP	GO:1900101	regulation of endoplasmic reticulum unfolded protein response	2022-02-24	25/18670	0.000466605	0.00879518	0.00516057	HSPA5/XBP1	2
GO:0034101	BP	GO:0034101	erythrocyte homeostasis	2022-03-24	122/18670	0.00049841	0.00926773	0.00543785	ZFP36/G6PD/PRDX1	3
GO:0070646	BP	GO:0070646	protein modification by small protein removal	2022-04-24	299/18670	0.000531956	0.00975963	0.00572646	UBC/KEAP1/OTUB1/TNFAIP3	4
GO:0030970	BP	GO:0030970	retrograde protein transport, ER to cytosol	2022-02-24	29/18670	0.000629492	0.0112491	0.00660042	SELENOS/HERPUD1	2
GO:1903513	BP	GO:1903513	endoplasmic reticulum to cytosol transport	2022-02-24	29/18670	0.000629492	0.0112491	0.00660042	SELENOS/HERPUD1	2
GO:0031098	BP	GO:0031098	stress-activated protein kinase signaling cascade	2022-04-24	315/18670	0.000647005	0.0114138	0.00669707	UBC/ZFP36/PRDX1/DUSP1	4
GO:0050869	BP	GO:0050869	negative regulation of B cell activation	2022-02-24	30/18670	0.000673927	0.0115915	0.00680134	TNFAIP3/ATM	2
GO:0071480	BP	GO:0071480	cellular response to gamma radiation	2022-02-24	30/18670	0.000673927	0.0115915	0.00680134	HSPA5/ATM	2
GO:0034605	BP	GO:0034605	cellular response to heat	2022-03-24	137/18670	0.000698819	0.0118713	0.00696549	HSPA5/DNAJB6/ATM	3
GO:1903311	BP	GO:1903311	regulation of mRNA metabolic process	2022-04-24	324/18670	0.000718981	0.0120649	0.00707906	UBC/ZFP36/HSPB1/PRDX6	4
GO:0046677	BP	GO:0046677	response to antibiotic	2022-04-24	327/18670	0.000744189	0.0121909	0.00715301	HSPA5/TNFAIP3/G6PD/DUSP1	4
GO:1903364	BP	GO:1903364	positive regulation of cellular protein catabolic process	2022-03-24	140/18670	0.000744211	0.0121909	0.00715301	HERPUD1/KEAP1/TNFAIP3	3
GO:0042744	BP	GO:0042744	hydrogen peroxide catabolic process	2022-02-24	32/18670	0.000767227	0.0123203	0.00722893	PRDX1/PRDX6	2
GO:0032496	BP	GO:0032496	response to lipopolysaccharide	2022-04-24	330/18670	0.000770018	0.0123203	0.00722893	XBP1/ZFP36/SELENOS/TNFAIP3	4
GO:0071901	BP	GO:0071901	negative regulation of protein serine/threonine kinase activity	2022-03-24	145/18670	0.00082397	0.0126828	0.00744162	HSPB1/TNFAIP3/DUSP1	3
GO:2001251	BP	GO:2001251	negative regulation of chromosome organization	2022-03-24	146/18670	0.000840548	0.0126828	0.00744162	OTUB1/ATM/DUSP1	3
GO:0071496	BP	GO:0071496	cellular response to external stimulus	2022-04-24	339/18670	0.000851325	0.0126828	0.00744162	HSPA5/XBP1/GABARAPL1/MAP1LC3B	4
GO:0002262	BP	GO:0002262	myeloid cell homeostasis	2022-03-24	147/18670	0.000857337	0.0126828	0.00744162	ZFP36/G6PD/PRDX1	3
GO:0007094	BP	GO:0007094	mitotic spindle assembly checkpoint	2022-02-24	34/18670	0.00086641	0.0126828	0.00744162	ATM/DUSP1	2
GO:0031577	BP	GO:0031577	spindle checkpoint	2022-02-24	34/18670	0.00086641	0.0126828	0.00744162	ATM/DUSP1	2
GO:0071173	BP	GO:0071173	spindle assembly checkpoint	2022-02-24	34/18670	0.00086641	0.0126828	0.00744162	ATM/DUSP1	2
GO:0071174	BP	GO:0071174	mitotic spindle checkpoint	2022-02-24	34/18670	0.00086641	0.0126828	0.00744162	ATM/DUSP1	2
GO:0002237	BP	GO:0002237	response to molecule of bacterial origin	2022-04-24	343/18670	0.000889345	0.0128815	0.0075582	XBP1/ZFP36/SELENOS/TNFAIP3	4
GO:0070423	BP	GO:0070423	nucleotide-binding oligomerization domain containing signaling pathway	2022-02-24	35/18670	0.000918199	0.0130252	0.00764253	UBC/TNFAIP3	2
GO:0071108	BP	GO:0071108	protein K48-linked deubiquitination	2022-02-24	35/18670	0.000918199	0.0130252	0.00764253	OTUB1/TNFAIP3	2
GO:0032675	BP	GO:0032675	regulation of interleukin-6 production	2022-03-24	152/18670	0.000944488	0.0132614	0.00778112	XBP1/SELENOS/TNFAIP3	3
GO:0035872	BP	GO:0035872	nucleotide-binding domain, leucine rich repeat containing receptor signaling pathway	2022-02-24	36/18670	0.000971449	0.0133671	0.00784317	UBC/TNFAIP3	2
GO:0045841	BP	GO:0045841	negative regulation of mitotic metaphase/anaphase transition	2022-02-24	36/18670	0.000971449	0.0133671	0.00784317	ATM/DUSP1	2
GO:0051053	BP	GO:0051053	negative regulation of DNA metabolic process	2022-03-24	156/18670	0.00101812	0.013843	0.0081224	OTUB1/ATM/DUSP1	3
GO:1902100	BP	GO:1902100	negative regulation of metaphase/anaphase transition of cell cycle	2022-02-24	37/18670	0.00102615	0.013843	0.0081224	ATM/DUSP1	2
GO:0097352	BP	GO:0097352	autophagosome maturation	2022-02-24	38/18670	0.00108231	0.0143198	0.00840218	GABARAPL1/MAP1LC3B	2
GO:1905898	BP	GO:1905898	positive regulation of response to endoplasmic reticulum stress	2022-02-24	38/18670	0.00108231	0.0143198	0.00840218	XBP1/HERPUD1	2
GO:0032635	BP	GO:0032635	interleukin-6 production	2022-03-24	161/18670	0.00111516	0.0146139	0.00857469	XBP1/SELENOS/TNFAIP3	3
GO:2000816	BP	GO:2000816	negative regulation of mitotic sister chromatid separation	2022-02-24	39/18670	0.00113992	0.0147975	0.00868243	ATM/DUSP1	2
GO:1905819	BP	GO:1905819	negative regulation of chromosome separation	2022-02-24	40/18670	0.00119898	0.0154186	0.00904689	ATM/DUSP1	2
GO:0033048	BP	GO:0033048	negative regulation of mitotic sister chromatid segregation	2022-02-24	42/18670	0.00132141	0.0165297	0.0096988	ATM/DUSP1	2
GO:0042149	BP	GO:0042149	cellular response to glucose starvation	2022-02-24	42/18670	0.00132141	0.0165297	0.0096988	HSPA5/XBP1	2
GO:0051154	BP	GO:0051154	negative regulation of striated muscle cell differentiation	2022-02-24	42/18670	0.00132141	0.0165297	0.0096988	XBP1/G6PD	2
GO:0021762	BP	GO:0021762	substantia nigra development	2022-02-24	43/18670	0.00138479	0.0171664	0.0100724	HSPA5/G6PD	2
GO:0009408	BP	GO:0009408	response to heat	2022-03-24	176/18670	0.00144081	0.0176517	0.0103571	HSPA5/DNAJB6/ATM	3
GO:0033046	BP	GO:0033046	negative regulation of sister chromatid segregation	2022-02-24	44/18670	0.00144959	0.0176517	0.0103571	ATM/DUSP1	2
GO:0043488	BP	GO:0043488	regulation of mRNA stability	2022-03-24	177/18670	0.00146442	0.0176758	0.0103713	UBC/ZFP36/HSPB1	3
GO:0071347	BP	GO:0071347	cellular response to interleukin-1	2022-03-24	179/18670	0.00151237	0.0179808	0.0105503	UBC/OTUB1/SQSTM1	3
GO:0051985	BP	GO:0051985	negative regulation of chromosome segregation	2022-02-24	45/18670	0.00151583	0.0179808	0.0105503	ATM/DUSP1	2
GO:0032527	BP	GO:0032527	protein exit from endoplasmic reticulum	2022-02-24	46/18670	0.00158349	0.0186229	0.010927	SELENOS/HERPUD1	2
GO:0043487	BP	GO:0043487	regulation of RNA stability	2022-03-24	183/18670	0.0016112	0.0187882	0.011024	UBC/ZFP36/HSPB1	3
GO:0050864	BP	GO:0050864	regulation of B cell activation	2022-03-24	184/18670	0.00163653	0.0189232	0.0111032	XBP1/TNFAIP3/ATM	3
GO:0030071	BP	GO:0030071	regulation of mitotic metaphase/anaphase transition	2022-02-24	51/18670	0.00194304	0.0222802	0.0130729	ATM/DUSP1	2
GO:0071897	BP	GO:0071897	DNA biosynthetic process	2022-03-24	196/18670	0.00196015	0.0222906	0.013079	UBC/ATM/DUSP1	3
GO:0045839	BP	GO:0045839	negative regulation of mitotic nuclear division	2022-02-24	52/18670	0.00201918	0.0227172	0.0133293	ATM/DUSP1	2
GO:0061013	BP	GO:0061013	regulation of mRNA catabolic process	2022-03-24	199/18670	0.00204684	0.0227172	0.0133293	UBC/ZFP36/HSPB1	3
GO:0006605	BP	GO:0006605	protein targeting	2022-04-24	432/18670	0.00208052	0.0227172	0.0133293	HSPA5/SCP2/UBC/RPL8	4
GO:0032715	BP	GO:0032715	negative regulation of interleukin-6 production	2022-02-24	53/18670	0.00209672	0.0227172	0.0133293	SELENOS/TNFAIP3	2
GO:0038066	BP	GO:0038066	p38MAPK cascade	2022-02-24	53/18670	0.00209672	0.0227172	0.0133293	ZFP36/DUSP1	2
GO:1902099	BP	GO:1902099	regulation of metaphase/anaphase transition of cell cycle	2022-02-24	53/18670	0.00209672	0.0227172	0.0133293	ATM/DUSP1	2
GO:0060249	BP	GO:0060249	anatomical structure homeostasis	2022-04-24	437/18670	0.00216953	0.0230285	0.013512	HSPB1/TNFAIP3/ATM/PRDX1	4
GO:0007091	BP	GO:0007091	metaphase/anaphase transition of mitotic cell cycle	2022-02-24	54/18670	0.00217566	0.0230285	0.013512	ATM/DUSP1	2
GO:0032663	BP	GO:0032663	regulation of interleukin-2 production	2022-02-24	54/18670	0.00217566	0.0230285	0.013512	ZFP36/TNFAIP3	2
GO:0000956	BP	GO:0000956	nuclear-transcribed mRNA catabolic process	2022-03-24	207/18670	0.00228964	0.0238273	0.0139807	RPL8/ZFP36/ATM	3
GO:0070555	BP	GO:0070555	response to interleukin-1	2022-03-24	207/18670	0.00228964	0.0238273	0.0139807	UBC/OTUB1/SQSTM1	3
GO:0006749	BP	GO:0006749	glutathione metabolic process	2022-02-24	56/18670	0.00233771	0.0238273	0.0139807	GPX4/G6PD	2
GO:0010332	BP	GO:0010332	response to gamma radiation	2022-02-24	56/18670	0.00233771	0.0238273	0.0139807	HSPA5/ATM	2
GO:0044784	BP	GO:0044784	metaphase/anaphase transition of cell cycle	2022-02-24	56/18670	0.00233771	0.0238273	0.0139807	ATM/DUSP1	2
GO:0010965	BP	GO:0010965	regulation of mitotic sister chromatid separation	2022-02-24	57/18670	0.00242082	0.0243142	0.0142664	ATM/DUSP1	2
GO:0042743	BP	GO:0042743	hydrogen peroxide metabolic process	2022-02-24	57/18670	0.00242082	0.0243142	0.0142664	PRDX1/PRDX6	2
GO:0017001	BP	GO:0017001	antibiotic catabolic process	2022-02-24	58/18670	0.00250531	0.0249087	0.0146152	PRDX1/PRDX6	2
GO:0045732	BP	GO:0045732	positive regulation of protein catabolic process	2022-03-24	214/18670	0.00251621	0.0249087	0.0146152	HERPUD1/KEAP1/TNFAIP3	3
GO:0061077	BP	GO:0061077	chaperone-mediated protein folding	2022-02-24	59/18670	0.00259119	0.0254677	0.0149432	HSPA5/HSPB1	2
GO:0051306	BP	GO:0051306	mitotic sister chromatid separation	2022-02-24	60/18670	0.00267844	0.0259545	0.0152288	ATM/DUSP1	2
GO:0051784	BP	GO:0051784	negative regulation of nuclear division	2022-02-24	60/18670	0.00267844	0.0259545	0.0152288	ATM/DUSP1	2
GO:0045604	BP	GO:0045604	regulation of epidermal cell differentiation	2022-02-24	61/18670	0.00276707	0.0266258	0.0156227	ZFP36/KEAP1	2
GO:0002753	BP	GO:0002753	cytoplasmic pattern recognition receptor signaling pathway	2022-02-24	62/18670	0.00285707	0.0267437	0.0156919	UBC/TNFAIP3	2
GO:0032623	BP	GO:0032623	interleukin-2 production	2022-02-24	62/18670	0.00285707	0.0267437	0.0156919	ZFP36/TNFAIP3	2
GO:0048857	BP	GO:0048857	neural nucleus development	2022-02-24	62/18670	0.00285707	0.0267437	0.0156919	HSPA5/G6PD	2
GO:1905818	BP	GO:1905818	regulation of chromosome separation	2022-02-24	62/18670	0.00285707	0.0267437	0.0156919	ATM/DUSP1	2
GO:0001894	BP	GO:0001894	tissue homeostasis	2022-03-24	227/18670	0.00297294	0.0274548	0.0161091	HSPB1/TNFAIP3/PRDX1	3
GO:0006457	BP	GO:0006457	protein folding	2022-03-24	227/18670	0.00297294	0.0274548	0.0161091	HSPA5/HSPB1/DNAJB6	3
GO:0036498	BP	GO:0036498	IRE1-mediated unfolded protein response	2022-02-24	64/18670	0.00304116	0.0277128	0.0162605	HSPA5/XBP1	2
GO:0045600	BP	GO:0045600	positive regulation of fat cell differentiation	2022-02-24	64/18670	0.00304116	0.0277128	0.0162605	XBP1/ZFP36	2
GO:0051148	BP	GO:0051148	negative regulation of muscle cell differentiation	2022-02-24	65/18670	0.00313525	0.0280775	0.0164745	XBP1/G6PD	2
GO:0051187	BP	GO:0051187	cofactor catabolic process	2022-02-24	65/18670	0.00313525	0.0280775	0.0164745	PRDX1/PRDX6	2
GO:0000302	BP	GO:0000302	response to reactive oxygen species	2022-03-24	232/18670	0.00316133	0.0280775	0.0164745	TNFAIP3/PRDX1/DUSP1	3
GO:0050727	BP	GO:0050727	regulation of inflammatory response	2022-04-24	485/18670	0.0031628	0.0280775	0.0164745	SELENOS/GPX4/TNFAIP3/ATM	4
GO:0006469	BP	GO:0006469	negative regulation of protein kinase activity	2022-03-24	235/18670	0.00327783	0.0289121	0.0169642	HSPB1/TNFAIP3/DUSP1	3
GO:0043122	BP	GO:0043122	regulation of I-kappaB kinase/NF-kappaB signaling	2022-03-24	237/18670	0.00335694	0.0291952	0.0171303	HSPB1/TNFAIP3/SQSTM1	3
GO:0006625	BP	GO:0006625	protein targeting to peroxisome	2022-02-24	68/18670	0.00342564	0.0291952	0.0171303	SCP2/UBC	2
GO:0033047	BP	GO:0033047	regulation of mitotic sister chromatid segregation	2022-02-24	68/18670	0.00342564	0.0291952	0.0171303	ATM/DUSP1	2
GO:0072662	BP	GO:0072662	protein localization to peroxisome	2022-02-24	68/18670	0.00342564	0.0291952	0.0171303	SCP2/UBC	2
GO:0072663	BP	GO:0072663	establishment of protein localization to peroxisome	2022-02-24	68/18670	0.00342564	0.0291952	0.0171303	SCP2/UBC	2
GO:0051402	BP	GO:0051402	neuron apoptotic process	2022-03-24	239/18670	0.00343723	0.0291952	0.0171303	HSPA5/G6PD/ATM	3
GO:0043574	BP	GO:0043574	peroxisomal transport	2022-02-24	69/18670	0.00352514	0.0297582	0.0174606	SCP2/UBC	2
GO:0009266	BP	GO:0009266	response to temperature stimulus	2022-03-24	243/18670	0.00360133	0.0302161	0.0177293	HSPA5/DNAJB6/ATM	3
GO:0032720	BP	GO:0032720	negative regulation of tumor necrosis factor production	2022-02-24	70/18670	0.00362598	0.0302385	0.0177424	SELENOS/TNFAIP3	2
GO:0071479	BP	GO:0071479	cellular response to ionizing radiation	2022-02-24	71/18670	0.00372816	0.0309033	0.0181325	HSPA5/ATM	2
GO:1903362	BP	GO:1903362	regulation of cellular protein catabolic process	2022-03-24	247/18670	0.00377018	0.0310645	0.0182271	HERPUD1/KEAP1/TNFAIP3	3
GO:1903556	BP	GO:1903556	negative regulation of tumor necrosis factor superfamily cytokine production	2022-02-24	72/18670	0.00383168	0.0313833	0.0184141	SELENOS/TNFAIP3	2
GO:0001895	BP	GO:0001895	retina homeostasis	2022-02-24	74/18670	0.00404271	0.0329158	0.0193134	HSPB1/PRDX1	2
GO:0033673	BP	GO:0033673	negative regulation of kinase activity	2022-03-24	257/18670	0.00421333	0.0341032	0.0200101	HSPB1/TNFAIP3/DUSP1	3
GO:0031397	BP	GO:0031397	negative regulation of protein ubiquitination	2022-02-24	77/18670	0.00436921	0.0351581	0.020629	OTUB1/TNFAIP3	2
GO:0070664	BP	GO:0070664	negative regulation of leukocyte proliferation	2022-02-24	78/18670	0.00448069	0.0356383	0.0209108	TNFAIP3/ATM	2
GO:1903313	BP	GO:1903313	positive regulation of mRNA metabolic process	2022-02-24	78/18670	0.00448069	0.0356383	0.0209108	ZFP36/PRDX6	2
GO:1900034	BP	GO:1900034	regulation of cellular response to heat	2022-02-24	79/18670	0.00459347	0.0363254	0.0213139	DNAJB6/ATM	2
GO:0033045	BP	GO:0033045	regulation of sister chromatid segregation	2022-02-24	80/18670	0.00470757	0.0370149	0.0217185	ATM/DUSP1	2
GO:0007031	BP	GO:0007031	peroxisome organization	2022-02-24	81/18670	0.00482297	0.0370749	0.0217537	SCP2/UBC	2
GO:0030512	BP	GO:0030512	negative regulation of transforming growth factor beta receptor signaling pathway	2022-02-24	81/18670	0.00482297	0.0370749	0.0217537	HSPA5/UBC	2
GO:0032436	BP	GO:0032436	positive regulation of proteasomal ubiquitin-dependent protein catabolic process	2022-02-24	81/18670	0.00482297	0.0370749	0.0217537	HERPUD1/KEAP1	2
GO:0110110	BP	GO:0110110	positive regulation of animal organ morphogenesis	2022-02-24	81/18670	0.00482297	0.0370749	0.0217537	XBP1/TNFAIP3	2
GO:1903845	BP	GO:1903845	negative regulation of cellular response to transforming growth factor beta stimulus	2022-02-24	83/18670	0.00505769	0.0386632	0.0226857	HSPA5/UBC	2
GO:0043154	BP	GO:0043154	negative regulation of cysteine-type endopeptidase activity involved in apoptotic process	2022-02-24	84/18670	0.005177	0.0393566	0.0230925	HERPUD1/DNAJB6	2
GO:0045682	BP	GO:0045682	regulation of epidermis development	2022-02-24	85/18670	0.0052976	0.0400522	0.0235006	ZFP36/KEAP1	2
GO:1903321	BP	GO:1903321	negative regulation of protein modification by small protein conjugation or removal	2022-02-24	88/18670	0.00566714	0.0423803	0.0248667	OTUB1/TNFAIP3	2
GO:1904035	BP	GO:1904035	regulation of epithelial cell apoptotic process	2022-02-24	88/18670	0.00566714	0.0423803	0.0248667	ZFP36/TNFAIP3	2
GO:0030901	BP	GO:0030901	midbrain development	2022-02-24	90/18670	0.00591991	0.0435604	0.0255591	HSPA5/G6PD	2
GO:0032651	BP	GO:0032651	regulation of interleukin-1 beta production	2022-02-24	90/18670	0.00591991	0.0435604	0.0255591	HSPB1/TNFAIP3	2
GO:0051304	BP	GO:0051304	chromosome separation	2022-02-24	90/18670	0.00591991	0.0435604	0.0255591	ATM/DUSP1	2
GO:2000117	BP	GO:2000117	negative regulation of cysteine-type endopeptidase activity	2022-02-24	92/18670	0.00617779	0.0450025	0.0264052	HERPUD1/DNAJB6	2
GO:0016236	BP	GO:0016236	macroautophagy	2022-03-24	295/18670	0.00618131	0.0450025	0.0264052	GABARAPL1/MAP1LC3B/SQSTM1	3
GO:0001818	BP	GO:0001818	negative regulation of cytokine production	2022-03-24	296/18670	0.00623935	0.045186	0.0265129	ZFP36/SELENOS/TNFAIP3	3
GO:0000045	BP	GO:0000045	autophagosome assembly	2022-02-24	93/18670	0.00630863	0.0454486	0.026667	GABARAPL1/MAP1LC3B	2
GO:2000060	BP	GO:2000060	positive regulation of ubiquitin-dependent protein catabolic process	2022-02-24	95/18670	0.00657411	0.0471144	0.0276444	HERPUD1/KEAP1	2
GO:0008585	BP	GO:0008585	female gonad development	2022-02-24	96/18670	0.00670874	0.0475836	0.0279197	HSPA5/ATM	2
GO:1905037	BP	GO:1905037	autophagosome organization	2022-02-24	96/18670	0.00670874	0.0475836	0.0279197	GABARAPL1/MAP1LC3B	2
GO:0051591	BP	GO:0051591	response to cAMP	2022-02-24	97/18670	0.00684462	0.0482984	0.0283391	HSPA5/DUSP1	2
GO:0046364	BP	GO:0046364	monosaccharide biosynthetic process	2022-02-24	98/18670	0.00698176	0.0490148	0.0287594	SELENOS/G6PD	2
GO:0000209	BP	GO:0000209	protein polyubiquitination	2022-03-24	310/18670	0.00708667	0.0492488	0.0288967	UBC/OTUB1/TNFAIP3	3
GO:0042113	BP	GO:0042113	B cell activation	2022-03-24	310/18670	0.00708667	0.0492488	0.0288967	XBP1/TNFAIP3/ATM	3
GO:0005776	CC	GO:0005776	autophagosome	2022-03-24	93/19717	0.000191357	0.0248764	0.0153086	GABARAPL1/MAP1LC3B/SQSTM1	3
GO:0030176	CC	GO:0030176	integral component of endoplasmic reticulum membrane	2022-03-24	150/19717	0.000776818	0.0293477	0.0180601	HSPA5/XBP1/SELENOS	3
GO:0000421	CC	GO:0000421	autophagosome membrane	2022-02-24	36/19717	0.00087225	0.0293477	0.0180601	GABARAPL1/MAP1LC3B	2
GO:0031227	CC	GO:0031227	intrinsic component of endoplasmic reticulum membrane	2022-03-24	158/19717	0.000903005	0.0293477	0.0180601	HSPA5/XBP1/SELENOS	3
GO:0030017	CC	GO:0030017	sarcomere	2022-03-24	204/19717	0.00188174	0.0398952	0.0245509	HSPB1/DNAJB6/SQSTM1	3
GO:0032838	CC	GO:0032838	plasma membrane bounded cell projection cytoplasm	2022-03-24	208/19717	0.00198884	0.0398952	0.0245509	GABARAPL1/MAP1LC3B/HSPB1	3
GO:0044449	CC	GO:0044449	contractile fiber part	2022-03-24	221/19717	0.00236297	0.0398952	0.0245509	HSPB1/DNAJB6/SQSTM1	3
GO:0030016	CC	GO:0030016	myofibril	2022-03-24	224/19717	0.00245509	0.0398952	0.0245509	HSPB1/DNAJB6/SQSTM1	3
GO:0043292	CC	GO:0043292	contractile fiber	2022-03-24	234/19717	0.00277819	0.0401294	0.024695	HSPB1/DNAJB6/SQSTM1	3
GO:0031625	MF	GO:0031625	ubiquitin protein ligase binding	2022-07-24	290/17697	8.04629e-08	7.94556e-06	4.59687e-06	HSPA5/UBC/GABARAPL1/MAP1LC3B/OTUB1/SQSTM1/PRDX6	7
GO:0044389	MF	GO:0044389	ubiquitin-like protein ligase binding	2022-07-24	308/17697	1.21306e-07	7.94556e-06	4.59687e-06	HSPA5/UBC/GABARAPL1/MAP1LC3B/OTUB1/SQSTM1/PRDX6	7
GO:0043130	MF	GO:0043130	ubiquitin binding	2022-04-24	76/17697	3.12643e-06	0.000136521	7.89835e-05	HSPB1/OTUB1/TNFAIP3/SQSTM1	4
GO:0016209	MF	GO:0016209	antioxidant activity	2022-04-24	86/17697	5.12817e-06	0.000167948	9.71653e-05	SELENOS/GPX4/PRDX1/PRDX6	4
GO:0032182	MF	GO:0032182	ubiquitin-like protein binding	2022-04-24	96/17697	7.94989e-06	0.000208287	0.000120504	HSPB1/OTUB1/TNFAIP3/SQSTM1	4
GO:0004601	MF	GO:0004601	peroxidase activity	2022-03-24	52/17697	4.63644e-05	0.00101229	0.000585655	GPX4/PRDX1/PRDX6	3
GO:0016684	MF	GO:0016684	oxidoreductase activity, acting on peroxide as acceptor	2022-03-24	56/17697	5.79482e-05	0.00108446	0.000627409	GPX4/PRDX1/PRDX6	3
GO:0004602	MF	GO:0004602	glutathione peroxidase activity	2022-02-24	21/17697	0.000364372	0.00530364	0.0030684	GPX4/PRDX6	2
GO:0070530	MF	GO:0070530	K63-linked polyubiquitin modification-dependent protein binding	2022-02-24	21/17697	0.000364372	0.00530364	0.0030684	TNFAIP3/SQSTM1	2
GO:0044183	MF	GO:0044183	protein binding involved in protein folding	2022-02-24	23/17697	0.000438255	0.00574114	0.00332151	HSPA5/HSPB1	2
GO:0031072	MF	GO:0031072	heat shock protein binding	2022-03-24	119/17697	0.000541222	0.00644546	0.00372899	HSPA5/ZFP36/DNAJB6	3
GO:0002020	MF	GO:0002020	protease binding	2022-03-24	128/17697	0.000669377	0.00730736	0.00422764	UBC/SELENOS/TNFAIP3	3
GO:0031593	MF	GO:0031593	polyubiquitin modification-dependent protein binding	2022-02-24	51/17697	0.00215802	0.0217462	0.0125812	TNFAIP3/SQSTM1	2
GO:0005080	MF	GO:0005080	protein kinase C binding	2022-02-24	53/17697	0.0023285	0.0217881	0.0126054	HSPB1/SQSTM1	2

## Sheet: KEGG
	ID	Description	GeneRatio	BgRatio	pvalue	p.adjust	qvalue	geneID	Count
hsa04137	hsa04137	Mitophagy - animal	2022-04-22	72/8206	3.53673e-05	0.00171626	0.0013063	7316/23710/81631/8878	4
hsa05012	hsa05012	Parkinson disease	2022-06-22	266/8206	5.28081e-05	0.00171626	0.0013063	3309/7494/7316/9817/518/1843	6
hsa04216	hsa04216	Ferroptosis	2022-03-22	41/8206	0.000166921	0.00361661	0.00275273	81631/6303/2879	3
hsa00480	hsa00480	Glutathione metabolism	2022-03-22	57/8206	0.000445612	0.00724119	0.00551152	2879/2539/9588	3
hsa04141	hsa04141	Protein processing in endoplasmic reticulum	2022-04-22	171/8206	0.000992953	0.0129084	0.00982501	3309/7494/55829/9709	4
hsa05022	hsa05022	Pathways of neurodegeneration - multiple diseases	2022-06-22	476/8206	0.00124	0.0134333	0.0102245	3309/7494/7316/81631/518/8878	6
hsa05014	hsa05014	Amyotrophic lateral sclerosis	2022-05-22	364/8206	0.00235417	0.0218602	0.0166385	3309/7494/81631/518/8878	5
hsa05131	hsa05131	Shigellosis	2022-04-22	247/8206	0.0038212	0.0310472	0.0236311	7316/81631/8878/472	4
hsa05418	hsa05418	Fluid shear stress and atherosclerosis	2022-03-22	139/8206	0.00578576	0.0391306	0.0297836	9817/8878/1843	3
hsa04140	hsa04140	Autophagy - animal	2022-03-22	141/8206	0.00602009	0.0391306	0.0297836	23710/81631/8878	3
hsa04621	hsa04621	NOD-like receptor signaling pathway	2022-03-22	184/8206	0.0124808	0.0737502	0.0561337	23710/81631/7128	3
hsa05167	hsa05167	Kaposi sarcoma-associated herpesvirus infection	2022-03-22	194/8206	0.0143896	0.0779436	0.0593255	7316/7538/81631	3
hsa03320	hsa03320	PPAR signaling pathway	2022-02-22	75/8206	0.0169177	0.0845886	0.0643833	6342/7316	2
hsa04146	hsa04146	Peroxisome	2022-02-22	82/8206	0.0200192	0.0929464	0.0707446	6342/5052	2
hsa05146	hsa05146	Amoebiasis	2022-02-22	102/8206	0.0300671	0.126601	0.0963605	3315/5052	2
hsa04064	hsa04064	NF-kappa B signaling pathway	2022-02-22	104/8206	0.0311634	0.126601	0.0963605	7128/472	2
hsa00120	hsa00120	Primary bile acid biosynthesis	2022-01-22	17/8206	0.0446545	0.170738	0.129954	6342	1
hsa04068	hsa04068	FoxO signaling pathway	2022-02-22	131/8206	0.0474438	0.171325	0.130401	23710/472	2
hsa04120	hsa04120	Ubiquitin mediated proteolysis	2022-02-22	142/8206	0.0548061	0.187494	0.142708	7316/9817	2
hsa03060	hsa03060	Protein export	2022-01-22	23/8206	0.0599555	0.194855	0.148311	3309	1
hsa04218	hsa04218	Cellular senescence	2022-02-22	156/8206	0.064724	0.197731	0.1505	8878/472	2
hsa04217	hsa04217	Necroptosis	2022-02-22	159/8206	0.0669243	0.197731	0.1505	7128/8878	2
hsa01040	hsa01040	Biosynthesis of unsaturated fatty acids	2022-01-22	27/8206	0.0700259	0.197899	0.150628	6342	1
hsa00030	hsa00030	Pentose phosphate pathway	2022-01-22	30/8206	0.077511	0.209926	0.159781	2539	1
hsa04136	hsa04136	Autophagy - other	2022-01-22	32/8206	0.0824691	0.21442	0.163202	23710	1
hsa05415	hsa05415	Diabetic cardiomyopathy	2022-02-22	203/8206	0.101856	0.251496	0.191422	518/2539	2
hsa03440	hsa03440	Homologous recombination	2022-01-22	41/8206	0.104467	0.251496	0.191422	472	1
hsa05417	hsa05417	Lipid and atherosclerosis	2022-02-22	215/8206	0.112134	0.25813	0.196472	3309/7494	2
hsa05166	hsa05166	Human T-cell leukemia virus 1 infection	2022-02-22	222/8206	0.118255	0.25813	0.196472	7538/472	2
hsa05208	hsa05208	Chemical carcinogenesis - reactive oxygen species	2022-02-22	223/8206	0.119137	0.25813	0.196472	9817/518	2
hsa00330	hsa00330	Arginine and proline metabolism	2022-01-22	50/8206	0.125962	0.264113	0.201026	6303	1
hsa01212	hsa01212	Fatty acid metabolism	2022-01-22	57/8206	0.142338	0.289125	0.220062	6342	1
hsa04370	hsa04370	VEGF signaling pathway	2022-01-22	59/8206	0.146963	0.289473	0.220328	3315	1
hsa00590	hsa00590	Arachidonic acid metabolism	2022-01-22	61/8206	0.151564	0.289755	0.220542	2879	1
hsa05020	hsa05020	Prion disease	2022-02-22	273/8206	0.165167	0.300789	0.228941	3309/518	2
hsa05230	hsa05230	Central carbon metabolism in cancer	2022-01-22	70/8206	0.171978	0.300789	0.228941	2539	1
hsa01524	hsa01524	Platinum drug resistance	2022-01-22	73/8206	0.178677	0.300789	0.228941	472	1
hsa04115	hsa04115	p53 signaling pathway	2022-01-22	73/8206	0.178677	0.300789	0.228941	472	1
hsa04918	hsa04918	Thyroid hormone synthesis	2022-01-22	75/8206	0.183115	0.300789	0.228941	3309	1
hsa04010	hsa04010	MAPK signaling pathway	2022-02-22	294/8206	0.185405	0.300789	0.228941	3315/1843	2
hsa04612	hsa04612	Antigen processing and presentation	2022-01-22	78/8206	0.189729	0.300789	0.228941	3309	1
hsa04727	hsa04727	GABAergic synapse	2022-01-22	89/8206	0.213544	0.330485	0.251543	23710	1
hsa04657	hsa04657	IL-17 signaling pathway	2022-01-22	94/8206	0.224147	0.338827	0.257892	7128	1
hsa04668	hsa04668	TNF signaling pathway	2022-01-22	112/8206	0.261199	0.377576	0.287386	7128	1
hsa01200	hsa01200	Carbon metabolism	2022-01-22	115/8206	0.267207	0.377576	0.287386	2539	1
hsa04726	hsa04726	Serotonergic synapse	2022-01-22	115/8206	0.267207	0.377576	0.287386	1843	1
hsa05010	hsa05010	Alzheimer disease	2022-02-22	384/8206	0.275274	0.380698	0.289762	7494/518	2
hsa04110	hsa04110	Cell cycle	2022-01-22	127/8206	0.290779	0.384635	0.292759	472	1
hsa04380	hsa04380	Osteoclast differentiation	2022-01-22	128/8206	0.29271	0.384635	0.292759	8878	1
hsa00190	hsa00190	Oxidative phosphorylation	2022-01-22	134/8206	0.304193	0.384635	0.292759	518	1
hsa04210	hsa04210	Apoptosis	2022-01-22	136/8206	0.307981	0.384635	0.292759	472	1
hsa04371	hsa04371	Apelin signaling pathway	2022-01-22	139/8206	0.313626	0.384635	0.292759	81631	1
hsa05162	hsa05162	Measles	2022-01-22	139/8206	0.313626	0.384635	0.292759	7128	1
hsa05017	hsa05017	Spinocerebellar ataxia	2022-01-22	143/8206	0.321084	0.38649	0.294171	7494	1
hsa04932	hsa04932	Non-alcoholic fatty liver disease	2022-01-22	155/8206	0.342997	0.40536	0.308533	7494	1
hsa03010	hsa03010	Ribosome	2022-01-22	167/8206	0.364235	0.417339	0.317651	6132	1
hsa05225	hsa05225	Hepatocellular carcinoma	2022-01-22	168/8206	0.365974	0.417339	0.317651	9817	1
hsa05202	hsa05202	Transcriptional misregulation in cancer	2022-01-22	193/8206	0.408023	0.457267	0.348041	472	1
hsa05169	hsa05169	Epstein-Barr virus infection	2022-01-22	202/8206	0.422498	0.465464	0.35428	7128	1
hsa05170	hsa05170	Human immunodeficiency virus 1 infection	2022-01-22	212/8206	0.438185	0.474701	0.361311	472	1
hsa04714	hsa04714	Thermogenesis	2022-01-22	232/8206	0.468348	0.49101	0.373724	518	1
hsa05171	hsa05171	Coronavirus disease - COVID-19	2022-01-22	232/8206	0.468348	0.49101	0.373724	6132	1
hsa05016	hsa05016	Huntington disease	2022-01-22	306/8206	0.567059	0.580798	0.442065	518	1
hsa05206	hsa05206	MicroRNAs in cancer	2022-01-22	310/8206	0.571863	0.580798	0.442065	472	1
hsa05165	hsa05165	Human papillomavirus infection	2022-01-22	331/8206	0.596258	0.596258	0.453832	472	1
